# Supplementary material for: Gene Expression Analysis of Early Stage Endometrial Cancers Reveals Unique Transcripts Associated with Grade and Histology but Not Depth of Invasion
Source: Front Oncol. 2013 Jun 17;3:139. doi: 10.3389/fonc.2013.00139 (PMC3683664; doi:10.3389/fonc.2013.00139)
Supplement: Supplementary file 2 [file 53126_Conrads_DataSheet1.ZIP]

Archive with 6 entries (6 files):
- Supplemental Table 3.xls
- Supplemental Table 4.xls
- Supplemental Table 5.xls
- Supplemental Table 1.xls
- Supplemental Table 2.xls
- Supplemental Table 2.xlsx
