# Supplementary material for: Gene Expression Analysis of Early Stage Endometrial Cancers Reveals Unique Transcripts Associated with Grade and Histology but Not Depth of Invasion
Source: Front Oncol. 2013 Jun 17;3:139. doi: 10.3389/fonc.2013.00139 (PMC3683664; doi:10.3389/fonc.2013.00139)
Supplement: Supplementary file 2 [file 53126_Conrads_DataSheet1.ZIP › Supplemental Table 3.xls]

## Sheet: Data
	Parametric p-value	FDR	Permutation p-value	Geom mean of intensities in class 1 : N	Geom mean of intensities in class 2 : S	Ratio of geom means	Probe set	Description	Gene symbol
1	< 1e-07	< 1e-07	0	1370.9	327.7	4.183	226680_at	IKAROS family zinc finger 5 (Pegasus)	IKZF5
2	< 1e-07	< 1e-07	0	1322.5	241.3	5.481	203996_s_at	chromosome 21 open reading frame 2	C21orf2
3	< 1e-07	< 1e-07	0	421.6	21.8	19.339	210103_s_at	forkhead box A2	FOXA2
4	< 1e-07	< 1e-07	0	8280.5	2201.1	3.762	224755_at
5	< 1e-07	< 1e-07	0	2446.3	39.4	62.089	229358_at	Indian hedgehog homolog (Drosophila)	IHH
6	< 1e-07	< 1e-07	0	5089.1	145	35.097	210319_x_at	msh homeobox homolog 2 (Drosophila)	MSX2
7	< 1e-07	< 1e-07	0	1171.7	311.2	3.765	235264_at	Transcribed locus
8	< 1e-07	< 1e-07	0	1328.9	94.5	14.062	243362_s_at	hypothetical protein LOC641518	LOC641518
9	< 1e-07	< 1e-07	0	864.2	128.7	6.715	243363_at	hypothetical protein LOC641518	LOC641518
10	< 1e-07	< 1e-07	0	293.8	807.9	0.364	214095_at	serine hydroxymethyltransferase 2 (mitochondrial)	SHMT2
11	< 1e-07	< 1e-07	0	1301.7	232.2	5.606	230918_at	Galactokinase 2	GALK2
12	< 1e-07	< 1e-07	0	1044.2	336	3.108	230058_at	serologically defined colon cancer antigen 3	SDCCAG3
13	< 1e-07	< 1e-07	0	3005.6	9040.9	0.332	217835_x_at	chromosome 20 open reading frame 24	C20orf24
14	< 1e-07	< 1e-07	0	2816.6	731.3	3.851	228751_at	CDC-like kinase 4	CLK4
15	< 1e-07	< 1e-07	0	4179.7	836.9	4.994	204000_at	guanine nucleotide binding protein (G protein), beta 5	GNB5
16	< 1e-07	< 1e-07	0	752	43.8	17.169	239889_at	Chromosome 13 open reading frame 21	C13orf21
17	< 1e-07	< 1e-07	0	1076.5	215.5	4.995	218086_at	neural proliferation, differentiation and control, 1	NPDC1
18	< 1e-07	< 1e-07	0	1157.5	431.2	2.684	218791_s_at	chromosome 15 open reading frame 29	C15orf29
19	< 1e-07	< 1e-07	0	1487.4	394.1	3.774	229317_at
20	< 1e-07	< 1e-07	0	575.9	4443.7	0.13	208079_s_at	aurora kinase A	AURKA
21	< 1e-07	< 1e-07	0	401.3	10.5	38.219	223757_at	deiodinase, iodothyronine, type III opposite strand	DIO3OS
22	< 1e-07	< 1e-07	0	4408.5	782.9	5.631	228157_at	zinc finger protein 207	ZNF207
23	< 1e-07	< 1e-07	0	1057	266.6	3.965	204742_s_at	androgen-induced proliferation inhibitor	APRIN
24	< 1e-07	< 1e-07	0	389.4	4861	0.08	232165_at
25	< 1e-07	< 1e-07	0	2781.9	416.4	6.681	204633_s_at	ribosomal protein S6 kinase, 90kDa, polypeptide 5	RPS6KA5
26	< 1e-07	< 1e-07	0	262.5	1693	0.155	1558143_a_at	BCL2-like 11 (apoptosis facilitator)	BCL2L11
27	< 1e-07	< 1e-07	0	380	2601.3	0.146	202954_at	p21 (CDKN1A)-activated kinase 3 /// ubiquitin-conjugating enzyme E2C	PAK3 /// UBE2C
28	< 1e-07	< 1e-07	0	2211.6	47.7	46.365	228004_at	chromosome 20 open reading frame 56	C20orf56
29	< 1e-07	< 1e-07	0	1189	25.6	46.445	206622_at	thyrotropin-releasing hormone	TRH
30	< 1e-07	< 1e-07	0	7892	1259.5	6.266	209815_at	patched homolog (Drosophila)	PTCH
31	< 1e-07	< 1e-07	0	2737.5	1152.6	2.375	226652_at	ubiquitin specific peptidase 3	USP3
32	< 1e-07	< 1e-07	0	3820.6	1123.9	3.399	221989_at		RPL10 /// LOC284393 /// LOC285176 /// LOC389342 /// LOC390364 /// LOC644039 /// LOC647074
33	< 1e-07	< 1e-07	0	3017.8	491.3	6.142	228519_x_at	cold inducible RNA binding protein	CIRBP
34	< 1e-07	< 1e-07	0	3961.7	10869.1	0.364	200896_x_at	hepatoma-derived growth factor (high-mobility group protein 1-like)	HDGF
35	< 1e-07	< 1e-07	0	219.5	1073.8	0.204	225468_at	FLJ36874 protein	FLJ36874
36	< 1e-07	< 1e-07	0	891.5	170.4	5.232	213541_s_at	v-ets erythroblastosis virus E26 oncogene like (avian)	ERG
37	< 1e-07	< 1e-07	0	3648.3	508.2	7.179	226695_at	paired related homeobox 1	PRRX1
38	< 1e-07	< 1e-07	0	309.9	1581.7	0.196	209408_at	kinesin family member 2C	KIF2C
39	< 1e-07	< 1e-07	0	324.5	2295.8	0.141	207828_s_at	centromere protein F, 350/400ka (mitosin)	CENPF
40	< 1e-07	< 1e-07	0	1958.6	509.3	3.846	244726_at	Phospholipase C, beta 1 (phosphoinositide-specific)	PLCB1
41	< 1e-07	< 1e-07	0	601.3	100.6	5.977	242819_at	BET1 homolog (S. cerevisiae)	BET1
42	< 1e-07	< 1e-07	0	2373.1	7156	0.332	223880_x_at	chromosome 20 open reading frame 24	C20orf24
43	< 1e-07	< 1e-07	0	1315.3	505.1	2.604	213213_at	death inducer-obliterator 1	DIDO1
44	< 1e-07	< 1e-07	0	1736.5	567.3	3.061	225677_at	B-cell receptor-associated protein 29	BCAP29
45	< 1e-07	< 1e-07	0	227.2	1299	0.175	1555274_a_at	selenoprotein I	SELI
46	< 1e-07	< 1e-07	0	301.6	26.4	11.424	236770_at	hypothetical protein LOC283507	LOC283507
47	< 1e-07	< 1e-07	0	857.3	160.3	5.348	237334_at	Transcribed locus, strongly similar to NP_714923.1 tubulin tyrosine ligase; 2410003M22Rik; tubulin-tyrosine ligase [Homo sapiens]
48	< 1e-07	< 1e-07	0	2276.9	203.3	11.2	236064_at	solute carrier family 25, member 35	SLC25A35
49	< 1e-07	< 1e-07	0	699.2	3355.4	0.208	206102_at	GINS complex subunit 1 (Psf1 homolog)	GINS1
50	< 1e-07	< 1e-07	0	992.9	406.1	2.445	227572_at	Ubiquitin specific peptidase 30	USP30
51	< 1e-07	< 1e-07	0	202.8	671.1	0.302	209753_s_at	thymopoietin	TMPO
52	< 1e-07	< 1e-07	0	253.9	5407.5	0.047	201291_s_at	topoisomerase (DNA) II alpha 170kDa	TOP2A
53	< 1e-07	< 1e-07	0	1603.9	261.4	6.136	230142_s_at	cold inducible RNA binding protein	CIRBP
54	< 1e-07	< 1e-07	0	1512.7	554.2	2.73	222629_at	REV1-like (yeast)	REV1L
55	< 1e-07	< 1e-07	0	113.5	1883	0.06	222608_s_at	anillin, actin binding protein	ANLN
56	< 1e-07	< 1e-07	0	7090.7	764.9	9.27	214620_x_at	peptidylglycine alpha-amidating monooxygenase	PAM
57	< 1e-07	< 1e-07	0	5698.3	1006	5.664	232524_x_at	anaphase promoting complex subunit 4	ANAPC4
58	< 1e-07	< 1e-07	0	1089.8	271.8	4.01	59375_at	myosin XVB pseudogene	MYO15B
59	< 1e-07	< 1e-07	0	1434.4	121.7	11.786	227486_at	5'-nucleotidase, ecto (CD73)	NT5E
60	< 1e-07	< 1e-07	0	445.3	29.4	15.146	231260_at	hypothetical protein BC036928	BC036928
61	< 1e-07	< 1e-07	0	3067.9	190.1	16.138	229331_at	spermatogenesis associated 18 homolog (rat)	SPATA18
62	< 1e-07	< 1e-07	0	841.2	248.1	3.391	203467_at	phosphomannomutase 1	PMM1
63	< 1e-07	< 1e-07	0	1800.8	751.3	2.397	228012_at	Matrin 3	MATR3
64	< 1e-07	< 1e-07	0	1015.2	8156	0.124	224579_at	CDNA FLJ32108 fis, clone OCBBF2001492
65	< 1e-07	< 1e-07	0	634.2	33.2	19.102	205555_s_at	msh homeobox homolog 2 (Drosophila)	MSX2
66	< 1e-07	< 1e-07	0	490.4	42.6	11.512	242733_at	Hydroxyprostaglandin dehydrogenase 15-(NAD)	HPGD
67	< 1e-07	< 1e-07	0	1188.1	4755.3	0.25	227372_s_at	BAI1-associated protein 2-like 1	BAIAP2L1
68	< 1e-07	< 1e-07	0	330	7519.8	0.044	204825_at	maternal embryonic leucine zipper kinase	MELK
69	< 1e-07	< 1e-07	0	1271.8	571.1	2.227	204788_s_at	protoporphyrinogen oxidase	PPOX
70	< 1e-07	< 1e-07	0	1067.4	40	26.685	229369_at	V-set and immunoglobulin domain containing 2	VSIG2
71	< 1e-07	< 1e-07	0	447.6	147.2	3.041	212583_at	aquarius homolog (mouse)	AQR
72	< 1e-07	< 1e-07	0	465.8	2252.5	0.207	203554_x_at	pituitary tumor-transforming 1	PTTG1
73	< 1e-07	< 1e-07	0	2126.8	122.1	17.419	213900_at	chromosome 9 open reading frame 61	C9orf61
74	< 1e-07	< 1e-07	0	12546.1	536.5	23.385	218322_s_at	acyl-CoA synthetase long-chain family member 5	ACSL5
75	< 1e-07	< 1e-07	0	480.2	1873	0.256	226421_at	Alport syndrome, mental retardation, midface hypoplasia and elliptocytosis chromosomal region, gene 1	AMMECR1
76	< 1e-07	< 1e-07	0	1533.6	460.2	3.332	228282_at	Hypothetical protein MGC33302	MGC33302
77	< 1e-07	< 1e-07	0	176.3	412.4	0.427	220011_at	chromosome 1 open reading frame 135	C1orf135
78	< 1e-07	< 1e-07	0	925.2	2710.1	0.341	200635_s_at	protein tyrosine phosphatase, receptor type, F	PTPRF
79	< 1e-07	< 1e-07	0	4173.9	218.3	19.12	212915_at	PDZ domain containing RING finger 3	PDZRN3
80	< 1e-07	< 1e-07	0	2691.7	137.9	19.519	221874_at	KIAA1324	KIAA1324
81	< 1e-07	< 1e-07	0	1487	3975.2	0.374	243_g_at	microtubule-associated protein 4	MAP4
82	< 1e-07	< 1e-07	0	632.4	70	9.034	1557113_at	hypothetical protein LOC283588	LOC283588
83	< 1e-07	< 1e-07	0	192.5	1115.9	0.173	204092_s_at	aurora kinase A	AURKA
84	< 1e-07	< 1e-07	0	901.9	241.2	3.739	227145_at	lysyl oxidase-like 4	LOXL4
85	< 1e-07	< 1e-07	0	153.8	1219	0.126	202870_s_at	CDC20 cell division cycle 20 homolog (S. cerevisiae)	CDC20
86	< 1e-07	< 1e-07	0	1066.4	220.9	4.828	235845_at	Sp5 transcription factor	SP5
87	< 1e-07	< 1e-07	0	1873.9	681.1	2.751	229757_at	Hypothetical protein BC008207	LOC92345
88	< 1e-07	< 1e-07	0	2708.6	782	3.464	212615_at	chromodomain helicase DNA binding protein 9	CHD9
89	< 1e-07	< 1e-07	0	7174.2	472.3	15.19	205348_s_at	dynein, cytoplasmic 1, intermediate chain 1	DYNC1I1
90	< 1e-07	< 1e-07	0	2604	8645.9	0.301	217736_s_at	eukaryotic translation initiation factor 2-alpha kinase 1	EIF2AK1
91	< 1e-07	< 1e-07	0	855.7	178.9	4.783	219154_at	Ras homolog gene family, member F (in filopodia)	RHOF
92	< 1e-07	< 1e-07	0	1652.9	6731.3	0.246	217788_s_at	UDP-N-acetyl-alpha-D-galactosamine:polypeptide N-acetylgalactosaminyltransferase 2 (GalNAc-T2)	GALNT2
93	< 1e-07	< 1e-07	0	235.2	29.1	8.082	228364_at	zinc finger protein 784	ZNF784
94	< 1e-07	< 1e-07	0	5580.8	605.7	9.214	202350_s_at	matrilin 2	MATN2
95	< 1e-07	< 1e-07	0	761.4	193.9	3.927	226358_at	hypothetical protein LOC145842	LOC145842
96	< 1e-07	< 1e-07	0	504.1	1586.3	0.318	227541_at	WD repeat domain 20	WDR20
97	< 1e-07	< 1e-07	0	2292	132	17.364	209687_at	chemokine (C-X-C motif) ligand 12 (stromal cell-derived factor 1)	CXCL12
98	< 1e-07	< 1e-07	0	1668.8	215	7.762	228905_at	Transcribed locus
99	< 1e-07	< 1e-07	0	679	28	24.25	1559255_a_at	Full length insert cDNA clone YW26C09
100	< 1e-07	< 1e-07	0	340.9	52.1	6.543	227655_at	CDNA FLJ38512 fis, clone HCHON2000503
101	< 1e-07	< 1e-07	0	1381.1	253.8	5.442	230141_at	AT rich interactive domain 4A (RBP1-like)	ARID4A
102	< 1e-07	< 1e-07	0	1490.8	156.4	9.532	244116_at	Transcribed locus
103	< 1e-07	< 1e-07	0	1005.9	446.7	2.252	218307_at	radical S-adenosyl methionine domain containing 1	RSAD1
104	< 1e-07	< 1e-07	0	3162.8	786	4.024	202259_s_at	phosphonoformate immuno-associated protein 5	PFAAP5
105	< 1e-07	< 1e-07	0	4189.4	1858.8	2.254	221825_at	angel homolog 2 (Drosophila)	ANGEL2
106	< 1e-07	< 1e-07	0	2294.9	833.4	2.754	225339_at	CDNA FLJ26141 fis, clone TST03911
107	< 1e-07	< 1e-07	0	6357.4	1157.7	5.491	221558_s_at	lymphoid enhancer-binding factor 1	LEF1
108	< 1e-07	< 1e-07	0	172.7	496.7	0.348	226118_at	centromere protein O	CENPO
109	< 1e-07	< 1e-07	0	921.4	152	6.062	239755_at	ST3 beta-galactoside alpha-2,3-sialyltransferase 5	ST3GAL5
110	< 1e-07	< 1e-07	0	733.7	77.2	9.504	238852_at	Paired related homeobox 1	PRRX1
111	< 1e-07	< 1e-07	0	2554.9	952.6	2.682	222018_at	nascent-polypeptide-associated complex alpha polypeptide /// nascent-polypeptide-associated complex alpha polypeptide pseudogene 1 /// similar to nascent polypeptide-associated complex alpha polypeptide	NACA /// NACAP1 /// LOC389240
112	< 1e-07	< 1e-07	0	2843.1	1097	2.592	219130_at	coiled-coil domain containing 76	CCDC76
113	< 1e-07	< 1e-07	0	1747.5	377.6	4.628	204115_at	guanine nucleotide binding protein (G protein), gamma 11	GNG11
114	< 1e-07	< 1e-07	0	3562.8	1322.2	2.695	225724_at	hypothetical protein FLJ31306	FLJ31306
115	< 1e-07	< 1e-07	0	1708.2	83.5	20.457	236141_at	Putative protein product of Nbla00301	NBLA00301
116	< 1e-07	< 1e-07	0	359.8	1488.9	0.242	219402_s_at	Der1-like domain family, member 1	DERL1
117	< 1e-07	< 1e-07	0	1177.6	383	3.075	221787_at	chromosome 6 open reading frame 120	C6orf120
118	< 1e-07	< 1e-07	0	311.7	3411	0.091	232164_s_at	epiplakin 1	EPPK1
119	< 1e-07	< 1e-07	0	722.2	2625	0.275	201298_s_at	MOB1, Mps One Binder kinase activator-like 1B (yeast)	MOBK1B
120	< 1e-07	< 1e-07	0	12	88.5	0.136	1564251_at	EMI domain containing 1	EMID1
121	< 1e-07	< 1e-07	0	142.5	762.7	0.187	222680_s_at	denticleless homolog (Drosophila)	DTL
122	< 1e-07	< 1e-07	0	299.9	2374.5	0.126	38158_at	extra spindle poles like 1 (S. cerevisiae)	ESPL1
123	< 1e-07	< 1e-07	0	17753.8	4836.7	3.671	208804_s_at	splicing factor, arginine/serine-rich 6	SFRS6
124	< 1e-07	< 1e-07	0	373.3	76.9	4.854	201372_s_at	cullin 3	CUL3
125	< 1e-07	< 1e-07	0	4320.7	804.9	5.368	225191_at	cold inducible RNA binding protein	CIRBP
126	< 1e-07	< 1e-07	0	291.3	1966.7	0.148	204817_at	extra spindle poles like 1 (S. cerevisiae)	ESPL1
127	< 1e-07	< 1e-07	0	630.2	306.9	2.053	226787_at	zinc finger protein 18	ZNF18
128	< 1e-07	< 1e-07	0	186.7	622	0.3	221497_x_at	egl nine homolog 1 (C. elegans)	EGLN1
129	< 1e-07	< 1e-07	0	1635.7	12563.6	0.13	202503_s_at	KIAA0101	KIAA0101
130	< 1e-07	< 1e-07	0	4914.4	10794.6	0.455	225535_s_at	translocase of inner mitochondrial membrane 23 homolog (yeast)	TIMM23
131	< 1e-07	< 1e-07	0	2349.8	19.5	120.503	231063_at	Transcribed locus
132	1e-07	2.64e-05	0	1886.4	449.1	4.2	204635_at	ribosomal protein S6 kinase, 90kDa, polypeptide 5	RPS6KA5
133	1e-07	2.64e-05	0	886.7	4061.4	0.218	219787_s_at	epithelial cell transforming sequence 2 oncogene	ECT2
134	1e-07	2.64e-05	0	175.5	1652.8	0.106	204162_at	kinetochore associated 2	KNTC2
135	1e-07	2.64e-05	0	2026.8	938.8	2.159	228590_at	Pentatricopeptide repeat domain 3	PTCD3
136	1e-07	2.64e-05	0	198.2	18.4	10.772	237285_at	sorbin and SH3 domain containing 2	SORBS2
137	1e-07	2.64e-05	0	1894.1	969.9	1.953	227873_at	chromosome 5 open reading frame 14	C5orf14
138	1e-07	2.64e-05	0	8802	245.6	35.839	226248_s_at	KIAA1324	KIAA1324
139	1e-07	2.64e-05	0	2644.1	127.3	20.771	219871_at	hypothetical protein FLJ13197	FLJ13197
140	1e-07	2.64e-05	0	1472.7	663.5	2.22	238719_at	Transcribed locus
141	1e-07	2.64e-05	0	312	1407.8	0.222	207749_s_at	protein phosphatase 2 (formerly 2A), regulatory subunit B'', alpha	PPP2R3A
142	1e-07	2.64e-05	0	1943.8	898.4	2.164	208922_s_at	nuclear RNA export factor 1	NXF1
143	1e-07	2.64e-05	0	1783.9	228.6	7.804	213954_at	KIAA0888 protein	KIAA0888
144	1e-07	2.64e-05	0	987.9	2168.6	0.456	224564_s_at	reticulon 3	RTN3
145	1e-07	2.64e-05	0	2316.8	6943.8	0.334	213198_at	activin A receptor, type IB	ACVR1B
146	1e-07	2.64e-05	0	3964.5	1860.5	2.131	225022_at	golgi associated PDZ and coiled-coil motif containing	GOPC
147	1e-07	2.64e-05	0	473	1437.5	0.329	222642_s_at	transmembrane protein 33	TMEM33
148	1e-07	2.64e-05	0	1582.3	461.2	3.431	232489_at	coiled-coil domain containing 76	CCDC76
149	1e-07	2.64e-05	0	1205.3	62.6	19.254	208399_s_at	endothelin 3	EDN3
150	1e-07	2.64e-05	0	900.6	477.1	1.888	218970_s_at	cutC copper transporter homolog (E. coli)	CUTC
151	1e-07	2.64e-05	0	331	29.2	11.336	239569_at	hypothetical gene supported by AK056047; AK056281; AK123838	FLJ31485
152	1e-07	2.64e-05	0	66.4	832.7	0.08	226980_at	DEP domain containing 1B	DEPDC1B
153	1e-07	2.64e-05	0	19944.5	6686.4	2.983	212179_at	chromosome 6 open reading frame 111	C6orf111
154	1e-07	2.64e-05	0	2032.1	7471.4	0.272	221485_at	UDP-Gal:betaGlcNAc beta 1,4- galactosyltransferase, polypeptide 5	B4GALT5
155	1e-07	2.64e-05	0	290.9	1031.5	0.282	200648_s_at	glutamate-ammonia ligase (glutamine synthetase)	GLUL
156	1e-07	2.64e-05	0	3770.7	1555.9	2.423	213410_at	chromosome 10 open reading frame 137	C10orf137
157	1e-07	2.64e-05	0	551.6	138.4	3.986	214163_at
158	1e-07	2.64e-05	0	707.7	2479.3	0.285	1558511_s_at	family with sequence similarity 62 (C2 domain containing) member B	FAM62B
159	1e-07	2.64e-05	0	2203.7	815.1	2.704	226512_at	Full-length cDNA clone CS0CAP004YK17 of Thymus of Homo sapiens (human)
160	1e-07	2.64e-05	0	3820.3	446.2	8.562	235652_at	Sex comb on midleg-like 1 (Drosophila)	SCML1
161	1e-07	2.64e-05	0	126.4	1500.9	0.084	225687_at	family with sequence similarity 83, member D	FAM83D
162	1e-07	2.64e-05	0	1113	344.8	3.228	239086_at	Chromosome 9 open reading frame 103	C9orf103
163	1e-07	2.64e-05	0	382.8	136.4	2.806	228709_at	Proteoglycan 4	PRG4
164	1e-07	2.64e-05	0	1129.8	316.8	3.566	235124_at	hypothetical protein LOC645212	LOC645212
165	1e-07	2.64e-05	0	185.2	881.2	0.21	201287_s_at	syndecan 1	SDC1
166	1e-07	2.64e-05	0	350.5	2495.4	0.14	222740_at	ATPase family, AAA domain containing 2	ATAD2
167	1e-07	2.64e-05	0	1171.4	5220.8	0.224	201001_s_at	ubiquitin-conjugating enzyme E2 variant 1 /// ubiquitin-conjugating enzyme E2 variant 1	UBE2V1 /// Kua-UEV
168	1e-07	2.64e-05	0	858.9	411.2	2.089	219431_at	Rho GTPase activating protein 10	ARHGAP10
169	1e-07	2.64e-05	0	197.7	6.8	29.074	240509_s_at	gremlin 2, cysteine knot superfamily, homolog (Xenopus laevis)	GREM2
170	1e-07	2.64e-05	0	3137.4	214.6	14.62	203939_at	5'-nucleotidase, ecto (CD73)	NT5E
171	1e-07	2.64e-05	0	658.1	5737.3	0.115	218237_s_at	solute carrier family 38, member 1	SLC38A1
172	1e-07	2.64e-05	0	680.7	322.2	2.113	226238_at	methylmalonyl CoA epimerase	MCEE
173	1e-07	2.64e-05	0	1803.6	383.8	4.699	227805_at	Transcribed locus
174	1e-07	2.64e-05	0	2673.5	624.6	4.28	236649_at	DTW domain containing 1	DTWD1
175	1e-07	2.64e-05	0	106.1	1245.8	0.085	204962_s_at	centromere protein A	CENPA
176	1e-07	2.64e-05	0	694.6	93.6	7.421	229964_at	chromosome 9 open reading frame 152	C9orf152
177	1e-07	2.64e-05	0	2910.8	623.8	4.666	230653_at	similar to Beta-glucuronidase precursor	LOC653080
178	1e-07	2.64e-05	0	126.5	453.5	0.279	221082_s_at	NDRG family member 3	NDRG3
179	1e-07	2.64e-05	0	575.7	117.3	4.908	237301_at	Transcribed locus
180	1e-07	2.64e-05	0	16177.5	2068.8	7.82	213931_at	inhibitor of DNA binding 2, dominant negative helix-loop-helix protein /// inhibitor of DNA binding 2B, dominant negative helix-loop-helix protein	ID2 /// ID2B
181	1e-07	2.64e-05	0	627.9	291.3	2.156	219291_at	DTW domain containing 1	DTWD1
182	1e-07	2.64e-05	0	1230.2	26.7	46.075	239708_at	Putative protein product of Nbla00301	NBLA00301
183	1e-07	2.64e-05	0	73.8	1120.4	0.066	210052_s_at	TPX2, microtubule-associated, homolog (Xenopus laevis)	TPX2
184	1e-07	2.64e-05	0	3314.8	10868.9	0.305	201088_at	karyopherin alpha 2 (RAG cohort 1, importin alpha 1) /// similar to Importin alpha-2 subunit (Karyopherin alpha-2 subunit) (SRP1-alpha) (RAG cohort protein 1)	KPNA2 /// LOC643995
185	1e-07	2.64e-05	0	598.9	140.7	4.257	226074_at	protein phosphatase 1M (PP2C domain containing)	PPM1M
186	1e-07	2.64e-05	0	4072.1	689.5	5.906	213142_x_at	hypothetical protein LOC54103	LOC54103
187	1e-07	2.64e-05	0	211.8	557.4	0.38	207654_x_at	down-regulator of transcription 1, TBP-binding (negative cofactor 2)	DR1
188	1e-07	2.64e-05	0	3131.4	8154	0.384	209296_at	protein phosphatase 1B (formerly 2C), magnesium-dependent, beta isoform	PPM1B
189	1e-07	2.64e-05	0	5684.6	897.6	6.333	218793_s_at	sex comb on midleg-like 1 (Drosophila)	SCML1
190	1e-07	2.64e-05	0	396.8	1750	0.227	206571_s_at	mitogen-activated protein kinase kinase kinase kinase 4	MAP4K4
191	1e-07	2.64e-05	0	379.1	1012.1	0.375	222809_x_at	chromosome 14 open reading frame 65	C14orf65
192	1e-07	2.64e-05	0	1346	526.2	2.558	228185_at	zinc finger protein 25	ZNF25
193	1e-07	2.64e-05	0	487.1	132.4	3.679	215283_at	hypothetical gene supported by BC041875; BX648984	LOC400642
194	1e-07	2.64e-05	0	1348.9	332.6	4.056	226609_at	discoidin, CUB and LCCL domain containing 1	DCBLD1
195	1e-07	2.64e-05	0	953.1	339.5	2.807	1559993_at	Sideroflexin 3	SFXN3
196	1e-07	2.64e-05	0	245	921.5	0.266	209053_s_at	Wolf-Hirschhorn syndrome candidate 1	WHSC1
197	1e-07	2.64e-05	0	952.9	2902.7	0.328	224376_s_at	chromosome 20 open reading frame 24 /// chromosome 20 open reading frame 24	C20orf24
198	1e-07	2.64e-05	0	2001.2	4493	0.445	206414_s_at	development and differentiation enhancing factor 2	DDEF2
199	1e-07	2.64e-05	0	171.2	23.9	7.163	240396_at	Interleukin 20 receptor, alpha	IL20RA
200	1e-07	2.64e-05	0	117.6	435.2	0.27	218420_s_at	chromosome 13 open reading frame 23	C13orf23
201	1e-07	2.64e-05	0	11071.3	4505.7	2.457	218194_at	REX2, RNA exonuclease 2 homolog (S. cerevisiae)	REXO2
202	1e-07	2.64e-05	0	556.5	169.7	3.279	242469_at	Hypothetical protein LOC120376	LOC120376
203	2e-07	4.35e-05	0	74.7	232.5	0.321	222343_at	BCL2-like 11 (apoptosis facilitator)	BCL2L11
204	2e-07	4.35e-05	0	1420.9	47.9	29.664	229177_at	hypothetical protein MGC45438	MGC45438
205	2e-07	4.35e-05	0	488.9	31.1	15.72	208305_at	progesterone receptor	PGR
206	2e-07	4.35e-05	0	1480.2	3911.1	0.378	202722_s_at	glutamine-fructose-6-phosphate transaminase 1	GFPT1
207	2e-07	4.35e-05	0	325.1	1423.6	0.228	200604_s_at	protein kinase, cAMP-dependent, regulatory, type I, alpha (tissue specific extinguisher 1)	PRKAR1A
208	2e-07	4.35e-05	0	449.2	1137.6	0.395	222989_s_at	ubiquilin 1	UBQLN1
209	2e-07	4.35e-05	0	375.8	86.1	4.365	212755_at	MON2 homolog (S. cerevisiae)	MON2
210	2e-07	4.35e-05	0	590	4008	0.147	218009_s_at	protein regulator of cytokinesis 1	PRC1
211	2e-07	4.35e-05	0	738.7	48.9	15.106	214046_at	MRNA; cDNA DKFZp686F1844 (from clone DKFZp686F1844)
212	2e-07	4.35e-05	0	1762.5	879.9	2.003	218265_at	SECIS binding protein 2	SECISBP2
213	2e-07	4.35e-05	0	2015	262.5	7.676	228376_at	Glycoprotein, alpha-galactosyltransferase 1	GGTA1
214	2e-07	4.35e-05	0	908.4	319.3	2.845	230578_at	Transcribed locus, weakly similar to XP_867596.1 PREDICTED: similar to zinc finger protein 91 (HPF7, HTF10) isoform 4 [Canis familiaris]
215	2e-07	4.35e-05	0	1403.5	4467.8	0.314	222981_s_at	RAB10, member RAS oncogene family	RAB10
216	2e-07	4.35e-05	0	1819.3	748.2	2.432	225346_at	MTERF domain containing 3	MTERFD3
217	2e-07	4.35e-05	0	160.9	511.9	0.314	214442_s_at	protein inhibitor of activated STAT, 2	PIAS2
218	2e-07	4.35e-05	0	3350.3	403.7	8.299	204079_at	tyrosylprotein sulfotransferase 2	TPST2
219	2e-07	4.35e-05	0	14689.1	1329.3	11.05	211998_at	H3 histone, family 3B (H3.3B)	H3F3B
220	2e-07	4.35e-05	0	213.1	3140.4	0.068	209773_s_at	ribonucleotide reductase M2 polypeptide	RRM2
221	2e-07	4.35e-05	0	2630.5	231.2	11.378	242940_x_at	distal-less homeobox 6	DLX6
222	2e-07	4.35e-05	0	459.5	1158.8	0.397	222036_s_at	MCM4 minichromosome maintenance deficient 4 (S. cerevisiae)	MCM4
223	2e-07	4.35e-05	0	1104.5	323	3.42	222041_at	DPH1 homolog (S. cerevisiae) /// candidate tumor suppressor in ovarian cancer 2	DPH1 /// OVCA2
224	2e-07	4.35e-05	0	147.9	1086.7	0.136	218755_at	kinesin family member 20A	KIF20A
225	2e-07	4.35e-05	0	2472.5	758.5	3.26	238601_at	Transcribed locus
226	2e-07	4.35e-05	0	1184.5	435.6	2.719	228960_at	NMDA receptor regulated 2	NARG2
227	2e-07	4.35e-05	0	1375.9	4727.2	0.291	213518_at	protein kinase C, iota	PRKCI
228	2e-07	4.35e-05	0	1083.2	225.5	4.804	223349_s_at	BCL2-related ovarian killer	BOK
229	2e-07	4.35e-05	0	4627.8	2057.5	2.249	210312_s_at	intraflagellar transport 20 homolog (Chlamydomonas)	IFT20
230	2e-07	4.35e-05	0	265.9	1128.4	0.236	1556009_at	peroxisome biogenesis factor 13	PEX13
231	2e-07	4.35e-05	0	4199	227.6	18.449	204051_s_at	secreted frizzled-related protein 4	SFRP4
232	2e-07	4.35e-05	0	288.1	594.1	0.485	223602_at	ubiquitin specific peptidase 30	USP30
233	2e-07	4.35e-05	0	25966	4509	5.759	212958_x_at	peptidylglycine alpha-amidating monooxygenase	PAM
234	2e-07	4.35e-05	0	454.1	249.6	1.819	239897_at	BCL2-associated transcription factor 1	BCLAF1
235	2e-07	4.35e-05	0	504.7	10863.6	0.046	201890_at	ribonucleotide reductase M2 polypeptide	RRM2
236	2e-07	4.35e-05	0	6465.4	318.8	20.28	209242_at	paternally expressed 3	PEG3
237	2e-07	4.35e-05	0	108.1	1410.9	0.077	204641_at	NIMA (never in mitosis gene a)-related kinase 2	NEK2
238	2e-07	4.35e-05	0	247.6	646.4	0.383	223518_at	DNA fragmentation factor, 45kDa, alpha polypeptide	DFFA
239	2e-07	4.35e-05	0	5589.5	1365.3	4.094	212980_at	ubiquitin specific peptidase 34	USP34
240	2e-07	4.35e-05	0	1279.2	161.6	7.916	218804_at	transmembrane protein 16A	TMEM16A
241	2e-07	4.35e-05	0	1983.3	6918.3	0.287	208693_s_at	glycyl-tRNA synthetase	GARS
242	2e-07	4.35e-05	0	71	456.9	0.155	223570_at	MCM10 minichromosome maintenance deficient 10 (S. cerevisiae)	MCM10
243	2e-07	4.35e-05	0	638.5	108.4	5.89	236500_at	Leucine rich repeat (in FLII) interacting protein 2	LRRFIP2
244	2e-07	4.35e-05	0	3335.8	963.3	3.463	230408_at	Polycomb group ring finger 3	PCGF3
245	2e-07	4.35e-05	0	49.1	625.3	0.079	221520_s_at	cell division cycle associated 8	CDCA8
246	3e-07	6.04e-05	0	272.1	76.6	3.552	219760_at	lin-7 homolog B (C. elegans)	LIN7B
247	3e-07	6.04e-05	0	34.4	813	0.042	219918_s_at	asp (abnormal spindle)-like, microcephaly associated (Drosophila)	ASPM
248	3e-07	6.04e-05	0	993.4	2027.7	0.49	202102_s_at	bromodomain containing 4	BRD4
249	3e-07	6.04e-05	0	122.3	974.1	0.126	218662_s_at	chromosome condensation protein G	HCAP-G
250	3e-07	6.04e-05	0	18318	2434.1	7.526	201289_at	cysteine-rich, angiogenic inducer, 61	CYR61
251	3e-07	6.04e-05	0	206	58	3.552	1560095_s_at	Guanine nucleotide binding protein (G protein), beta 5	GNB5
252	3e-07	6.04e-05	0	1762.1	127.3	13.842	203914_x_at	hydroxyprostaglandin dehydrogenase 15-(NAD)	HPGD
253	3e-07	6.04e-05	0	658.2	1701.4	0.387	215075_s_at	growth factor receptor-bound protein 2	GRB2
254	3e-07	6.04e-05	0	1481.9	304.9	4.86	238783_at	transmembrane protein 161B	TMEM161B
255	3e-07	6.04e-05	0	251.4	785.7	0.32	212514_x_at	DEAD (Asp-Glu-Ala-Asp) box polypeptide 3, X-linked	DDX3X
256	3e-07	6.04e-05	0	266.2	1792.3	0.149	201292_at	topoisomerase (DNA) II alpha 170kDa	TOP2A
257	3e-07	6.04e-05	0	43.6	172.3	0.253	203578_s_at	solute carrier family 7 (cationic amino acid transporter, y+ system), member 6	SLC7A6
258	3e-07	6.04e-05	0	356	745.9	0.477	213370_s_at	Scm-like with four mbt domains 1	SFMBT1
259	3e-07	6.04e-05	0	12294.8	264.3	46.518	228554_at	MRNA; cDNA DKFZp586G0321 (from clone DKFZp586G0321)
260	3e-07	6.04e-05	0	444.2	1128.9	0.393	218193_s_at	golgi transport 1 homolog B (S. cerevisiae)	GOLT1B
261	3e-07	6.04e-05	0	1744.1	3966	0.44	212072_s_at	casein kinase 2, alpha 1 polypeptide	CSNK2A1
262	3e-07	6.04e-05	0	804.8	319.2	2.521	229504_at	Transcribed locus
263	3e-07	6.04e-05	0	2106.1	254.7	8.269	218736_s_at	palmdelphin	PALMD
264	3e-07	6.04e-05	0	1042.5	333.6	3.125	203604_at	zinc finger protein 516	ZNF516
265	3e-07	6.04e-05	0	284	597.9	0.475	221738_at	KIAA1219 /// KIAA1219	KIAA1219
266	4e-07	6.95e-05	0	4305.1	684.5	6.289	231925_at	Purinergic receptor P2Y, G-protein coupled, 1	P2RY1
267	4e-07	6.95e-05	0	2972.7	7755.9	0.383	214501_s_at	toll-like receptor 4 /// H2A histone family, member Y	TLR4 /// H2AFY
268	4e-07	6.95e-05	0	2932.2	404.5	7.249	203685_at	B-cell CLL/lymphoma 2	BCL2
269	4e-07	6.95e-05	0	1509.6	309.3	4.881	236472_at	Oxysterol binding protein-like 9	OSBPL9
270	4e-07	6.95e-05	0	2153.1	565.6	3.807	204036_at	endothelial differentiation, lysophosphatidic acid G-protein-coupled receptor, 2	EDG2
271	4e-07	6.95e-05	0	426.8	1006.8	0.424	207396_s_at	asparagine-linked glycosylation 3 homolog (S. cerevisiae, alpha-1,3-mannosyltransferase)	ALG3
272	4e-07	6.95e-05	0	1019.5	45.2	22.555	219115_s_at	interleukin 20 receptor, alpha	IL20RA
273	4e-07	6.95e-05	0	2502.8	199.4	12.552	228772_at	histamine N-methyltransferase	HNMT
274	4e-07	6.95e-05	0	1639.6	370.3	4.428	238694_at	Transcribed locus
275	4e-07	6.95e-05	0	1220.5	529.1	2.307	225747_at	coenzyme Q10 homolog A (S. cerevisiae)	COQ10A
276	4e-07	6.95e-05	0	1070.5	412.1	2.598	236492_at	protein phosphatase 2 (formerly 2A), regulatory subunit B (PR 52), alpha isoform	PPP2R2A
277	4e-07	6.95e-05	0	318.9	1305.3	0.244	204033_at	thyroid hormone receptor interactor 13	TRIP13
278	4e-07	6.95e-05	0	1764.7	716	2.465	230728_at	Transcribed locus, strongly similar to NP_060416.1 FK506 binding protein 14, 22 kDa; FK506 binding protein 14 (22 kDa) [Homo sapiens]
279	4e-07	6.95e-05	0	905.7	2023.9	0.448	212832_s_at	cytoskeleton associated protein 5	CKAP5
280	4e-07	6.95e-05	0	46.1	419.3	0.11	230021_at	chromosome 15 open reading frame 42	C15orf42
281	4e-07	6.95e-05	0	701.2	219	3.202	212427_at	KIAA0368	KIAA0368
282	4e-07	6.95e-05	0	999.4	263.7	3.79	212914_at	chromobox homolog 7	CBX7
283	4e-07	6.95e-05	0	715.7	194.5	3.68	215156_at	WD repeat domain 61	WDR61
284	4e-07	6.95e-05	0	128.5	335.9	0.383	218073_s_at	transmembrane protein 48	TMEM48
285	4e-07	6.95e-05	0	876.5	299	2.931	207417_s_at	zinc finger protein 177	ZNF177
286	4e-07	6.95e-05	0	448	2260.9	0.198	221676_s_at	coronin, actin binding protein, 1C	CORO1C
287	4e-07	6.95e-05	0	265.7	1241.4	0.214	204510_at	CDC7 cell division cycle 7 (S. cerevisiae)	CDC7
288	4e-07	6.95e-05	0	554.8	1665.9	0.333	213310_at	Eukaryotic translation initiation factor 2C, 2	EIF2C2
289	4e-07	6.95e-05	0	142.2	325.9	0.436	217508_s_at	chromosome 18 open reading frame 25	C18orf25
290	4e-07	6.95e-05	0	63.5	331.9	0.191	211527_x_at	vascular endothelial growth factor	VEGF
291	4e-07	6.95e-05	0	599	199.6	3.001	235796_at	Transcribed locus
292	4e-07	6.95e-05	0	3443.2	656.9	5.242	221834_at	Peroxisomal LON protease like	LONPL
293	4e-07	6.95e-05	0	1827.4	478.5	3.819	230200_at	NOL1/NOP2/Sun domain family, member 6	NSUN6
294	4e-07	6.95e-05	0	451.8	191.4	2.361	228037_at	Retinoic acid receptor, alpha	RARA
295	4e-07	6.95e-05	0	58.8	670	0.088	202580_x_at	forkhead box M1	FOXM1
296	4e-07	6.95e-05	0	688.3	169.7	4.056	214364_at	MTERF domain containing 2	MTERFD2
297	4e-07	6.95e-05	0	4237.1	182.9	23.166	207826_s_at	inhibitor of DNA binding 3, dominant negative helix-loop-helix protein	ID3
298	4e-07	6.95e-05	0	618	2096.3	0.295	226276_at	transmembrane protein 167	TMEM167
299	4e-07	6.95e-05	0	154.3	772.4	0.2	228069_at	family with sequence similarity 54, member A	FAM54A
300	4e-07	6.95e-05	0	306.7	969.9	0.316	205733_at	Bloom syndrome	BLM
301	4e-07	6.95e-05	0	1435.5	327.3	4.386	239442_at	Centrosomal protein 68kDa	CEP68
302	4e-07	6.95e-05	0	989.8	247.8	3.994	239130_at
303	4e-07	6.95e-05	0	178.7	498.5	0.358	225686_at	family with sequence similarity 33, member A	FAM33A
304	4e-07	6.95e-05	0	563.6	1316.6	0.428	208952_s_at	La ribonucleoprotein domain family, member 5	LARP5
305	4e-07	6.95e-05	0	478.3	39.1	12.233	1552327_at	armadillo repeat containing, X-linked 4	ARMCX4
306	4e-07	6.95e-05	0	306.6	101.4	3.024	206175_x_at	zinc finger protein 222	ZNF222
307	4e-07	6.95e-05	0	659	2104.2	0.313	224699_s_at	family with sequence similarity 62 (C2 domain containing) member B	FAM62B
308	5e-07	7.89e-05	0	326.3	681.5	0.479	219428_s_at	peroxisomal membrane protein 4, 24kDa	PXMP4
309	5e-07	7.89e-05	0	4314.1	767	5.625	222150_s_at	hypothetical protein LOC54103	LOC54103
310	5e-07	7.89e-05	0	660.5	1658.6	0.398	207525_s_at	GIPC PDZ domain containing family, member 1	GIPC1
311	5e-07	7.89e-05	0	103.6	460.6	0.225	228810_at	hypothetical protein FLJ40432	FLJ40432
312	5e-07	7.89e-05	0	1777.5	559.3	3.178	228328_at	CDNA FLJ33653 fis, clone BRAMY2024715
313	5e-07	7.89e-05	0	2253	558.9	4.031	242539_at	Hypothetical protein MGC42174	MGC42174
314	5e-07	7.89e-05	0	2675.2	489	5.471	221833_at	Peroxisomal LON protease like	LONPL
315	5e-07	7.89e-05	0	425.2	17.5	24.297	218730_s_at	osteoglycin (osteoinductive factor, mimecan)	OGN
316	5e-07	7.89e-05	0	2939.7	736.3	3.993	212686_at	protein phosphatase 1H (PP2C domain containing)	PPM1H
317	5e-07	7.89e-05	0	87	280.5	0.31	1553603_s_at	ADP-ribosylation factor-like 6 interacting protein 2	ARL6IP2
318	5e-07	7.89e-05	0	163.8	1507	0.109	204822_at	TTK protein kinase	TTK
319	5e-07	7.89e-05	0	3154.1	641.6	4.916	218490_s_at	zinc finger protein 302	ZNF302
320	5e-07	7.89e-05	0	1048.2	161	6.511	213441_x_at	SAM pointed domain containing ets transcription factor	SPDEF
321	5e-07	7.89e-05	0	153.9	1014	0.152	204444_at	kinesin family member 11	KIF11
322	5e-07	7.89e-05	0	3262.1	1432.5	2.277	219069_at	ankyrin repeat domain 49	ANKRD49
323	5e-07	7.89e-05	0	528.1	54.7	9.654	229156_s_at	Amiloride binding protein 1 (amine oxidase (copper-containing))	ABP1
324	5e-07	7.89e-05	0	1217.5	153.2	7.947	239921_at	similar to matrilin 2 precursor	tcag7.216
325	5e-07	7.89e-05	0	3463.8	354.2	9.779	209101_at	connective tissue growth factor	CTGF
326	5e-07	7.89e-05	0	102.1	412.2	0.248	204887_s_at	polo-like kinase 4 (Drosophila)	PLK4
327	5e-07	7.89e-05	0	2845.6	806.9	3.527	202512_s_at	ATG5 autophagy related 5 homolog (S. cerevisiae)	ATG5
328	5e-07	7.89e-05	0	2286.8	458.2	4.991	224763_at	Ribosomal protein L37	RPL37
329	5e-07	7.89e-05	0	2474.3	119.1	20.775	204719_at	ATP-binding cassette, sub-family A (ABC1), member 8	ABCA8
330	5e-07	7.89e-05	0	481.2	176.9	2.72	239598_s_at	acyltransferase like 1	AYTL1
331	5e-07	7.89e-05	0	4080	2019.4	2.02	216199_s_at	mitogen-activated protein kinase kinase kinase 4	MAP3K4
332	5e-07	7.89e-05	0	1492.6	656.1	2.275	244669_at	small nucleolar RNA, C/D box 50A /// small nucleolar RNA host gene (non-protein coding) 5 /// small nucleolar RNA, C/D box 50B	SNORD50A /// SNHG5 /// SNORD50B
333	5e-07	7.89e-05	0	7372.3	189.9	38.822	219525_at	hypothetical protein FLJ10847	FLJ10847
334	5e-07	7.89e-05	0	570.2	1327.2	0.43	52285_f_at	centrosomal protein 76kDa	CEP76
335	5e-07	7.89e-05	0	7394.2	554.2	13.342	227719_at	Transcribed locus
336	5e-07	7.89e-05	0	430.4	3964.5	0.109	228273_at	Transcribed locus
337	5e-07	7.89e-05	0	2215.3	4478.7	0.495	201471_s_at	sequestosome 1	SQSTM1
338	5e-07	7.89e-05	0	1721.7	514.9	3.344	226692_at	Small EDRK-rich factor 2	SERF2
339	6e-07	8.86e-05	0	801	43.4	18.456	232737_s_at	ectonucleotide pyrophosphatase/phosphodiesterase 3	ENPP3
340	6e-07	8.86e-05	0	939.1	219.1	4.286	239799_at	Chromosome 9 open reading frame 130	C9orf130
341	6e-07	8.86e-05	0	1546.4	690.1	2.241	223637_s_at	chromosome 11 open reading frame 56	C11orf56
342	6e-07	8.86e-05	0	4147	8001.3	0.518	217225_x_at	NODAL modulator 2	NOMO2
343	6e-07	8.86e-05	0	2928.3	856	3.421	238736_at	REV3-like, catalytic subunit of DNA polymerase zeta (yeast)	REV3L
344	6e-07	8.86e-05	0	3854.7	1541.9	2.5	213398_s_at	chromosome 14 open reading frame 124	C14orf124
345	6e-07	8.86e-05	0	261.2	811.6	0.322	224799_at	Nedd4 family interacting protein 2	NDFIP2
346	6e-07	8.86e-05	0	1937.4	4154.8	0.466	200778_s_at	septin 2	2007-09-02
347	6e-07	8.86e-05	0	1780.2	595.1	2.991	226873_at	CDNA clone IMAGE:4794011
348	6e-07	8.86e-05	0	7.6	90	0.084	229552_at	hypothetical protein LOC283454	LOC283454
349	6e-07	8.86e-05	0	1401.8	541.7	2.588	225810_at	myotubularin related protein 10	MTMR10
350	6e-07	8.86e-05	0	12424.7	423.2	29.359	205044_at	gamma-aminobutyric acid (GABA) A receptor, pi	GABRP
351	6e-07	8.86e-05	0	132.9	1287.5	0.103	225834_at	hypothetical protein LOC652689 /// family with sequence similarity 72, member A /// similar to family with sequence similarity 72, member A /// similar to family with sequence similarity 72, member A	LOC652689 /// FAM72A /// LOC653594 /// LOC653820
352	6e-07	8.86e-05	0	941.7	333.4	2.825	204691_x_at	phospholipase A2, group VI (cytosolic, calcium-independent)	PLA2G6
353	6e-07	8.86e-05	0	8411.3	757.1	11.11	223204_at	chromosome 4 open reading frame 18	C4orf18
354	6e-07	8.86e-05	0	7437.9	19180.9	0.388	223474_at	chromosome 14 open reading frame 4	C14orf4
355	6e-07	8.86e-05	0	437	201.9	2.164	64438_at	hypothetical protein FLJ22222	FLJ22222
356	6e-07	8.86e-05	0	917.2	404.8	2.266	227504_s_at	KIAA1276 protein	KIAA1276
357	6e-07	8.86e-05	0	291.5	2394.4	0.122	223307_at	cell division cycle associated 3	CDCA3
358	6e-07	8.86e-05	0	353.5	611.5	0.578	226943_at	Homo sapiens, clone IMAGE:3894337, mRNA
359	6e-07	8.86e-05	0	3860	1702.5	2.267	211038_s_at		CROCC /// MGC12760 /// LOC645719
360	6e-07	8.86e-05	0	4754.5	1692.5	2.809	200747_s_at	nuclear mitotic apparatus protein 1	NUMA1
361	6e-07	8.86e-05	0	2010.8	6226.9	0.323	222606_at	Zwilch, kinetochore associated, homolog (Drosophila)	ZWILCH
362	7e-07	9.72e-05	0	38	158.3	0.24	1553810_a_at	KIAA1524	KIAA1524
363	7e-07	9.72e-05	0	1359.1	114.5	11.87	239123_at	Colorectal cancer-related mRNA sequence
364	7e-07	9.72e-05	0	754.2	77.5	9.732	237137_at	small Cajal body-specific RNA 2	SCARNA2
365	7e-07	9.72e-05	0	350.8	123.6	2.838	213267_at	dopey family member 1	DOPEY1
366	7e-07	9.72e-05	0	196.4	823.9	0.238	208653_s_at	CD164 molecule, sialomucin	CD164
367	7e-07	9.72e-05	0	1560.4	3762.7	0.415	201091_s_at	chromobox homolog 3 (HP1 gamma homolog, Drosophila) /// similar to chromobox homolog 3	CBX3 /// LOC653972
368	7e-07	9.72e-05	0	1089.9	87.6	12.442	1556364_at	Homo sapiens, clone IMAGE:5759975, mRNA
369	7e-07	9.72e-05	0	3109.6	1097.9	2.832	228287_at	inhibitor of growth family, member 5 /// similar to inhibitor of growth family, member 5 /// similar to inhibitor of growth family, member 5 /// similar to inhibitor of growth family, member 5	ING5 /// LOC653066 /// LOC653474 /// LOC653494
370	7e-07	9.72e-05	0	770.9	259.7	2.968	243976_at	CDNA FLJ39332 fis, clone OCBBF2017069
371	7e-07	9.72e-05	0	1263.6	460.4	2.745	203668_at	mannosidase, alpha, class 2C, member 1	MAN2C1
372	7e-07	9.72e-05	0	1935.9	1050.5	1.843	227162_at	zinc finger and BTB domain containing 26	ZBTB26
373	7e-07	9.72e-05	0	233.4	685.8	0.34	201888_s_at	interleukin 13 receptor, alpha 1	IL13RA1
374	7e-07	9.72e-05	0	247.5	2073.7	0.119	222039_at	solute carrier family 35, member E1 /// hypothetical protein LOC146909	SLC35E1 /// LOC146909
375	7e-07	9.72e-05	0	33.8	468.5	0.072	218663_at	chromosome condensation protein G	HCAP-G
376	7e-07	9.72e-05	0	796.8	57	13.979	243330_at	Catenin (cadherin-associated protein), alpha 2	CTNNA2
377	7e-07	9.72e-05	0	6099.5	359.3	16.976	209335_at	decorin	DCN
378	7e-07	9.72e-05	0	968.4	5529.7	0.175	201761_at	methylenetetrahydrofolate dehydrogenase (NADP+ dependent) 2, methenyltetrahydrofolate cyclohydrolase	MTHFD2
379	7e-07	9.72e-05	0	154.4	445.5	0.347	229864_at	Transmembrane protein 103	TMEM103
380	7e-07	9.72e-05	0	4253.2	2125.8	2.001	212483_at	Nipped-B homolog (Drosophila)	NIPBL
381	7e-07	9.72e-05	0	2972	1489.2	1.996	214177_s_at	pre-B-cell leukemia transcription factor interacting protein 1	PBXIP1
382	7e-07	9.72e-05	0	1220.8	357	3.42	219317_at	polymerase (DNA directed) iota	POLI
383	7e-07	9.72e-05	0	1488.7	227	6.558	223395_at	ABI gene family, member 3 (NESH) binding protein	ABI3BP
384	7e-07	9.72e-05	0	2875.3	729.5	3.941	227708_at	eukaryotic translation elongation factor 1 alpha 1	EEF1A1
385	8e-07	0.0001082	0	465	117.1	3.971	244181_at	Phosphoinositide-3-kinase, regulatory subunit 1 (p85 alpha)	PIK3R1
386	8e-07	0.0001082	0	2541	656.2	3.872	229111_at	Mannan-binding lectin serine peptidase 2	MASP2
387	8e-07	0.0001082	0	478.3	150.8	3.172	232811_x_at	Prickle-like 1 (Drosophila)	PRICKLE1
388	8e-07	0.0001082	0	2498	249.2	10.024	206637_at	purinergic receptor P2Y, G-protein coupled, 14	P2RY14
389	8e-07	0.0001082	0	492.1	73.2	6.723	226612_at	similar to CG4502-PA	FLJ25076
390	8e-07	0.0001082	0	574.2	116.4	4.933	209816_at	patched homolog (Drosophila)	PTCH
391	8e-07	0.0001082	0	1021.1	401	2.546	221878_at	hypothetical LOC388969	LOC388969
392	8e-07	0.0001082	0	204.4	24.6	8.309	237521_x_at	Transcribed locus
393	8e-07	0.0001082	0	87.3	444.8	0.196	230448_at	hypothetical protein MGC15523	MGC15523
394	8e-07	0.0001082	0	718.9	1700.6	0.423	226129_at	family with sequence similarity 83, member H	FAM83H
395	9e-07	0.0001153	0	374.1	146.3	2.557	229954_at	Transcribed locus
396	9e-07	0.0001153	0	1562.1	316.1	4.942	202283_at	serpin peptidase inhibitor, clade F (alpha-2 antiplasmin, pigment epithelium derived factor), member 1	SERPINF1
397	9e-07	0.0001153	0	158.5	682.6	0.232	222155_s_at	G protein-coupled receptor 172A	GPR172A
398	9e-07	0.0001153	0	676.8	233.6	2.897	231952_at	Hypothetical protein FLJ25715	FLJ25715
399	9e-07	0.0001153	0	1445.6	261	5.539	240458_at	Inositol 1,4,5-triphosphate receptor, type 2	ITPR2
400	9e-07	0.0001153	0	171.9	792.1	0.217	202338_at	thymidine kinase 1, soluble	TK1
401	9e-07	0.0001153	0	927.3	2308.2	0.402	212780_at	son of sevenless homolog 1 (Drosophila)	SOS1
402	9e-07	0.0001153	0	985	317.4	3.103	235580_at	Zinc finger protein 141 (clone pHZ-44)	ZNF141
403	9e-07	0.0001153	0	213	737.7	0.289	209744_x_at	itchy homolog E3 ubiquitin protein ligase (mouse)	ITCH
404	9e-07	0.0001153	0	1051.4	428.4	2.454	213295_at	cylindromatosis (turban tumor syndrome)	CYLD
405	9e-07	0.0001153	0	1040	309.6	3.359	242671_at	Midline 1 (Opitz/BBB syndrome)	MID1
406	9e-07	0.0001153	0	986.1	534	1.847	228091_at	Full-length cDNA clone CS0DB009YL20 of Neuroblastoma Cot 10-normalized of Homo sapiens (human)
407	9e-07	0.0001153	0	13788.8	3558.4	3.875	230180_at	DEAD (Asp-Glu-Ala-Asp) box polypeptide 17	DDX17
408	9e-07	0.0001153	0.0001	297.1	739.4	0.402	213305_s_at	protein phosphatase 2, regulatory subunit B (B56), gamma isoform	PPP2R5C
409	9e-07	0.0001153	0	1621.7	510.2	3.179	203845_at	p300/CBP-associated factor	PCAF
410	9e-07	0.0001153	0	1294	485.1	2.667	226924_at	hypothetical gene supported by BC036588	LOC400657
411	9e-07	0.0001153	0	3651.1	6544.4	0.558	222410_s_at	sorting nexin 6	SNX6
412	9e-07	0.0001153	0	604.3	237	2.55	235532_at	CDNA clone IMAGE:5302913
413	9e-07	0.0001153	0	4148.3	2287.9	1.813	212628_at	protein kinase N2	PKN2
414	9e-07	0.0001153	0	2504.4	909	2.755	229130_at	hypothetical protein LOC285535	LOC285535
415	9e-07	0.0001153	0	2906.9	984.9	2.951	226316_at	CDNA clone IMAGE:5295896
416	9e-07	0.0001153	0	434.3	1141.9	0.38	220865_s_at	prenyl (decaprenyl) diphosphate synthase, subunit 1	PDSS1
417	1e-06	0.0001234	0	1902.8	29.6	64.284	222722_at	osteoglycin (osteoinductive factor, mimecan)	OGN
418	1e-06	0.0001234	0	2369.9	731.5	3.24	229086_at	chromosome 1 open reading frame 213	C1orf213
419	1e-06	0.0001234	0	3397.5	497.4	6.831	204235_s_at	GULP, engulfment adaptor PTB domain containing 1	GULP1
420	1e-06	0.0001234	0	937.3	167.3	5.603	240409_at	hypothetical protein LOC283507	LOC283507
421	1e-06	0.0001234	0	16268	4507.2	3.609	214722_at	Notch homolog 2 (Drosophila) N-terminal like	NOTCH2NL
422	1e-06	0.0001234	0	1229.9	323.3	3.804	239049_at	CDNA FLJ13202 fis, clone NT2RP3004503
423	1e-06	0.0001234	0	369.1	122.1	3.023	230274_s_at	Nucleoporin 88kDa	NUP88
424	1e-06	0.0001234	0	387	1205.8	0.321	230532_at	chromosome X open reading frame 38	CXorf38
425	1e-06	0.0001234	0	1873	4346.7	0.431	212138_at	SCC-112 protein	SCC-112
426	1e-06	0.0001234	0	1827.2	350.2	5.218	225544_at	T-box 3 (ulnar mammary syndrome)	TBX3
427	1e-06	0.0001234	0	184.9	1122.7	0.165	219510_at	polymerase (DNA directed), theta	POLQ
428	1e-06	0.0001234	0	503.7	104.6	4.815	210273_at	BH-protocadherin (brain-heart)	PCDH7
429	1e-06	0.0001234	0	681.2	3551.1	0.192	211762_s_at		KPNA2 /// LOC643995
430	1e-06	0.0001234	0	144.2	28.3	5.095	237154_at	Hydroxysteroid (11-beta) dehydrogenase 1	HSD11B1
431	1e-06	0.0001234	0	621.5	2380.4	0.261	205339_at	SCL/TAL1 interrupting locus	STIL
432	1e-06	0.0001234	0	90.8	466.2	0.195	217094_s_at	itchy homolog E3 ubiquitin protein ligase (mouse)	ITCH
433	1.1e-06	0.0001306	0	551.2	1846.2	0.299	218151_x_at	G protein-coupled receptor 172A	GPR172A
434	1.1e-06	0.0001306	0	573.7	76.9	7.46	228506_at	chromosome 10 open reading frame 86	C10orf86
435	1.1e-06	0.0001306	0	963.8	293.3	3.286	1560081_at	hypothetical protein LOC90408	LOC90408
436	1.1e-06	0.0001306	0	58.1	305.9	0.19	218782_s_at	ATPase family, AAA domain containing 2	ATAD2
437	1.1e-06	0.0001306	0	792.8	358.1	2.214	227406_at	GA binding protein transcription factor, beta subunit 2	GABPB2
438	1.1e-06	0.0001306	0	1325.4	6659.2	0.199	203693_s_at	E2F transcription factor 3	E2F3
439	1.1e-06	0.0001306	0	140.8	403.1	0.349	210236_at	protein tyrosine phosphatase, receptor type, f polypeptide (PTPRF), interacting protein (liprin), alpha 1	PPFIA1
440	1.1e-06	0.0001306	0	422	106	3.981	242692_at
441	1.1e-06	0.0001306	0	13.1	197.8	0.066	220289_s_at	absent in melanoma 1-like /// similar to absent in melanoma 1	AIM1L /// FLJ38020
442	1.1e-06	0.0001306	0.0001	3420.6	459.8	7.439	223235_s_at	SPARC related modular calcium binding 2	SMOC2
443	1.1e-06	0.0001306	0	744.4	248.2	2.999	236994_at	F-box and leucine-rich repeat protein 4	FBXL4
444	1.1e-06	0.0001306	0	1596.7	739	2.161	223072_s_at	WW domain binding protein 1	WBP1
445	1.1e-06	0.0001306	0	2731.2	1033.8	2.642	223494_at	meningioma expressed antigen 5 (hyaluronidase)	MGEA5
446	1.1e-06	0.0001306	0	1529.4	695.1	2.2	213018_at	GATA zinc finger domain containing 1	GATAD1
447	1.1e-06	0.0001306	0	11686.4	4619.2	2.53	212454_x_at	Heterogeneous nuclear ribonucleoprotein D-like	HNRPDL
448	1.1e-06	0.0001306	0	548.7	1920.9	0.286	217992_s_at	EF-hand domain family, member D2	EFHD2
449	1.1e-06	0.0001306	0	280	133.3	2.101	214136_at	nudix (nucleoside diphosphate linked moiety X)-type motif 13	NUDT13
450	1.2e-06	0.000137	0	260.3	74	3.518	218475_at	HpaII tiny fragments locus 9C	HTF9C
451	1.2e-06	0.000137	0	466.2	1525.2	0.306	222396_at	hematological and neurological expressed 1	HN1
452	1.2e-06	0.000137	0	7880.9	91.8	85.849	204712_at	WNT inhibitory factor 1	WIF1
453	1.2e-06	0.000137	0	836.8	286	2.926	228416_at	activin A receptor, type IIA	ACVR2A
454	1.2e-06	0.000137	0	29.5	352.1	0.084	235709_at	growth arrest-specific 2 like 3	GAS2L3
455	1.2e-06	0.000137	0	1002.8	2076.4	0.483	226888_at	casein kinase 1, gamma 1	CSNK1G1
456	1.2e-06	0.000137	0	1590	282.5	5.628	227113_at	alcohol dehydrogenase, iron containing, 1	ADHFE1
457	1.2e-06	0.000137	0	802.4	302.5	2.653	203014_x_at	RUN and TBC1 domain containing 3	RUTBC3
458	1.2e-06	0.000137	0	3592	414.2	8.672	227889_at	acyltransferase like 1	AYTL1
459	1.2e-06	0.000137	0	545.3	134.1	4.066	223554_s_at	RAN guanine nucleotide release factor	RANGNRF
460	1.2e-06	0.000137	0	1249	397.5	3.142	228941_at	Transcribed locus
461	1.2e-06	0.000137	0	77.6	529.6	0.147	227500_at	CDNA FLJ41541 fis, clone BRTHA3000273
462	1.2e-06	0.000137	0	2683.8	266.6	10.067	227662_at	synaptopodin 2	SYNPO2
463	1.2e-06	0.000137	0	2237.5	631.3	3.544	230131_x_at	arylsulfatase D	ARSD
464	1.2e-06	0.000137	0	12484.4	6627.8	1.884	200098_s_at	anaphase promoting complex subunit 5 /// anaphase promoting complex subunit 5	ANAPC5
465	1.2e-06	0.000137	0	9006.4	3688.8	2.442	209658_at	CDC16 cell division cycle 16 homolog (S. cerevisiae)	CDC16
466	1.2e-06	0.000137	0	221.2	1072.2	0.206	218585_s_at	denticleless homolog (Drosophila)	DTL
467	1.2e-06	0.000137	0	197.4	422.5	0.467	228244_at	CDNA clone IMAGE:5736961
468	1.3e-06	0.0001441	0	818.9	219.6	3.729	224860_at	chromosome 9 open reading frame 123	C9orf123
469	1.3e-06	0.0001441	0	102.9	407.2	0.253	210513_s_at	vascular endothelial growth factor	VEGF
470	1.3e-06	0.0001441	0	424.7	1942.3	0.219	206074_s_at	high mobility group AT-hook 1	HMGA1
471	1.3e-06	0.0001441	0	1679.7	421.6	3.984	230178_s_at	CDNA FLJ38461 fis, clone FEBRA2020977
472	1.3e-06	0.0001441	0	1004.6	490.9	2.046	204037_at	endothelial differentiation, lysophosphatidic acid G-protein-coupled receptor, 2 /// hypothetical protein LOC644923	EDG2 /// LOC644923
473	1.3e-06	0.0001441	0	2860.2	646.2	4.426	226318_at	transforming growth factor beta regulator 1	TBRG1
474	1.3e-06	0.0001441	0	408.8	126.4	3.234	1556678_a_at	Hypothetical protein LOC284371	LOC284371
475	1.3e-06	0.0001441	0	4145.1	998	4.153	212774_at	zinc finger protein 238	ZNF238
476	1.3e-06	0.0001441	0	814.4	48.7	16.723	236430_at	transmembrane emp24 protein transport domain containing 6	TMED6
477	1.3e-06	0.0001441	0	517	74.6	6.93	204154_at	cysteine dioxygenase, type I	CDO1
478	1.3e-06	0.0001441	0	1148.5	489.1	2.348	235152_at	Family with sequence similarity 111, member B	FAM111B
479	1.3e-06	0.0001441	0	1168.6	257.7	4.535	216902_s_at	RRN3 RNA polymerase I transcription factor homolog (S. cerevisiae)	RRN3
480	1.3e-06	0.0001441	0	1581	492.2	3.212	227132_at	zinc finger protein 706	ZNF706
481	1.3e-06	0.0001441	0	5907.1	1017.5	5.806	231832_at	UDP-N-acetyl-alpha-D-galactosamine:polypeptide N-acetylgalactosaminyltransferase 4 (GalNAc-T4)	GALNT4
482	1.4e-06	0.000152	0	4066.9	1668.7	2.437	209285_s_at	chromosome 3 open reading frame 63	C3orf63
483	1.4e-06	0.000152	0	625.8	188.6	3.318	1568780_at	Homo sapiens, clone IMAGE:5199989, mRNA
484	1.4e-06	0.000152	0	1967.4	4701.1	0.418	225545_at	eukaryotic elongation factor-2 kinase	EEF2K
485	1.4e-06	0.000152	0	10114.4	1463.6	6.911	201466_s_at	v-jun sarcoma virus 17 oncogene homolog (avian)	JUN
486	1.4e-06	0.000152	0	153.6	523.8	0.293	208156_x_at	epiplakin 1 /// epiplakin 1	EPPK1
487	1.4e-06	0.000152	0	292.6	53	5.521	209368_at	epoxide hydrolase 2, cytoplasmic	EPHX2
488	1.4e-06	0.000152	0	2603.4	880.8	2.956	228254_at	Transcribed locus
489	1.4e-06	0.000152	0	316.8	1328.9	0.238	226936_at	chromosome 6 open reading frame 173	C6orf173
490	1.4e-06	0.000152	0	770.3	2202.6	0.35	202543_s_at	glia maturation factor, beta	GMFB
491	1.4e-06	0.000152	0	639.3	4369.6	0.146	203213_at	cell division cycle 2, G1 to S and G2 to M	CDC2
492	1.5e-06	0.0001596	0	549.5	2043.5	0.269	222113_s_at	epidermal growth factor receptor pathway substrate 15-like 1	EPS15L1
493	1.5e-06	0.0001596	0	2493.3	372.3	6.697	204359_at	fibronectin leucine rich transmembrane protein 2	FLRT2
494	1.5e-06	0.0001596	0	68.7	751.7	0.091	205569_at	lysosomal-associated membrane protein 3	LAMP3
495	1.5e-06	0.0001596	0	239.1	32.6	7.334	218148_at	centromere protein T	CENPT
496	1.5e-06	0.0001596	0	124.3	1451.3	0.086	219306_at	kinesin family member 15 /// chromosome 7 open reading frame 9	KIF15 /// C7orf9
497	1.5e-06	0.0001596	0	2446.3	848.3	2.884	1552790_a_at	translocation protein 1	TLOC1
498	1.5e-06	0.0001596	0	1069.7	335.8	3.186	224814_at	dipeptidyl-peptidase 7	DPP7
499	1.5e-06	0.0001596	0	3853.5	619.4	6.221	213707_s_at	distal-less homeobox 5	DLX5
500	1.5e-06	0.0001596	0	564.6	197.1	2.865	242255_at	WD repeat domain 37	WDR37
501	1.5e-06	0.0001596	0	116.5	2049.9	0.057	218542_at	centrosomal protein 55kDa	CEP55
502	1.6e-06	0.0001676	0	494.9	1028	0.481	212804_s_at	GTPase activating protein and VPS9 domains 1	GAPVD1
503	1.6e-06	0.0001676	0	336.8	875.5	0.385	209533_s_at	phospholipase A2-activating protein	PLAA
504	1.6e-06	0.0001676	0	2167	879	2.465	219751_at	SET domain containing 6	SETD6
505	1.6e-06	0.0001676	0	54.3	407.5	0.133	235545_at
506	1.6e-06	0.0001676	0	97.1	520.5	0.187	205394_at	CHK1 checkpoint homolog (S. pombe)	CHEK1
507	1.6e-06	0.0001676	0	267.8	839.8	0.319	203145_at	sperm associated antigen 5	SPAG5
508	1.6e-06	0.0001676	0	192.9	23.1	8.351	238103_at	CDNA FLJ37936 fis, clone CTONG2005468
509	1.6e-06	0.0001676	0	768.8	151.3	5.081	202746_at	integral membrane protein 2A	ITM2A
510	1.7e-06	0.0001726	0	1571.6	604.8	2.599	235305_s_at	enoyl Coenzyme A hydratase domain containing 2	ECHDC2
511	1.7e-06	0.0001726	0	870.1	71.2	12.221	220192_x_at	SAM pointed domain containing ets transcription factor	SPDEF
512	1.7e-06	0.0001726	0	284	922.4	0.308	208184_s_at	transmembrane protein 1	TMEM1
513	1.7e-06	0.0001726	0	10.8	113.9	0.095	234992_x_at	epithelial cell transforming sequence 2 oncogene	ECT2
514	1.7e-06	0.0001726	0	459.2	65.3	7.032	241457_at	F-box and leucine-rich repeat protein 7	FBXL7
515	1.7e-06	0.0001726	0	1096.5	71.9	15.25	244779_at	CDNA FLJ34038 fis, clone FCBBF2005645
516	1.7e-06	0.0001726	0	487.6	231.8	2.104	228604_at	CDNA FLJ41946 fis, clone PLACE6019701
517	1.7e-06	0.0001726	0	4932.6	1541.2	3.2	222553_x_at	oxidation resistance 1	OXR1
518	1.7e-06	0.0001726	0	153.5	551.4	0.278	232398_at	hypothetical protein FLJ39660 /// hypothetical protein LOC642077	FLJ39660 /// LOC642077
519	1.7e-06	0.0001726	0	11.7	111.8	0.105	204827_s_at	cyclin F	CCNF
520	1.7e-06	0.0001726	0	1796.6	3728.6	0.482	223068_at	echinoderm microtubule associated protein like 4	EML4
521	1.7e-06	0.0001726	0	389.1	145.5	2.674	230072_at	Transcribed locus
522	1.7e-06	0.0001726	0	2737.5	893.6	3.063	230712_at	neuroblastoma breakpoint family, member 1 /// neuroblastoma breakpoint family, member 3 /// neuroblastoma breakpoint family, member 9 /// neuroblastoma breakpoint family, member 8	NBPF1 /// NBPF3 /// NBPF9 /// NBPF8
523	1.7e-06	0.0001726	0	1951.1	1111.6	1.755	226151_x_at	crystallin, zeta (quinone reductase)-like 1	CRYZL1
524	1.7e-06	0.0001726	0	767.4	309.7	2.478	235603_at	heterogeneous nuclear ribonucleoprotein U (scaffold attachment factor A)	HNRPU
525	1.7e-06	0.0001726	0	2178.3	1057.8	2.059	227767_at	casein kinase 1, gamma 3	CSNK1G3
526	1.8e-06	0.00018	0	486.1	45	10.802	1568648_a_at	Similar to Zinc finger protein 254 (Bone marrow zinc finger 5) (BMZF-5) (Hematopoietic cell derived zinc finger protein 1) (HD-ZNF1)	LOC646906
527	1.8e-06	0.00018	0	49.1	203.6	0.241	227060_at	tumor necrosis factor receptor superfamily, member 19-like	TNFRSF19L
528	1.8e-06	0.00018	0	1172.9	467.9	2.507	203801_at	mitochondrial ribosomal protein S14	MRPS14
529	1.8e-06	0.00018	0	998.7	451.7	2.211	222566_at	suppressor of variegation 4-20 homolog 1 (Drosophila)	SUV420H1
530	1.8e-06	0.00018	0	636	252.7	2.517	227191_at	Transcribed locus
531	1.8e-06	0.00018	0	3230.7	1471.7	2.195	212222_at	proteasome (prosome, macropain) activator subunit 4	PSME4
532	1.8e-06	0.00018	0	504.1	945.1	0.533	212317_at	transportin 3	TNPO3
533	1.8e-06	0.00018	0	287.2	695.6	0.413	201797_s_at	valyl-tRNA synthetase	VARS
534	1.9e-06	0.0001855	0	5597.5	12100.3	0.463	217938_s_at	potassium channel modulatory factor 1	KCMF1
535	1.9e-06	0.0001855	0	253.7	846	0.3	48808_at	dihydrofolate reductase /// similar to Dihydrofolate reductase	DHFR /// LOC643509
536	1.9e-06	0.0001855	0	875.6	356.8	2.454	228916_at	CWF19-like 2, cell cycle control (S. pombe)	CWF19L2
537	1.9e-06	0.0001855	0	978.1	147.4	6.636	1569648_at	dapper, antagonist of beta-catenin, homolog 2 (Xenopus laevis)	DACT2
538	1.9e-06	0.0001855	0	1190.1	518.3	2.296	226073_at	hypothetical protein LOC219854	LOC219854
539	1.9e-06	0.0001855	0	64.2	171.2	0.375	243786_at	zinc finger, DHHC-type containing 20	ZDHHC20
540	1.9e-06	0.0001855	0	598.3	2067.7	0.289	218252_at	cytoskeleton associated protein 2	CKAP2
541	1.9e-06	0.0001855	0	5873.9	3046.7	1.928	203531_at	cullin 5	CUL5
542	1.9e-06	0.0001855	0	1848	599.7	3.082	219923_at	tripartite motif-containing 45	TRIM45
543	1.9e-06	0.0001855	0	1131.2	418.6	2.702	214779_s_at	RUN and TBC1 domain containing 3	RUTBC3
544	1.9e-06	0.0001855	0	2120	261.1	8.119	231013_at
545	1.9e-06	0.0001855	0	817.1	186.4	4.384	223126_s_at	chromosome 1 open reading frame 21	C1orf21
546	1.9e-06	0.0001855	0.0001	1206.3	230.9	5.224	210145_at	phospholipase A2, group IVA (cytosolic, calcium-dependent)	PLA2G4A
547	2e-06	0.0001907	0	322.4	1210.1	0.266	221922_at	G-protein signalling modulator 2 (AGS3-like, C. elegans)	GPSM2
548	2e-06	0.0001907	0	173.2	36.7	4.719	230941_at	CDNA clone IMAGE:5271446
549	2e-06	0.0001907	0	1763.6	753.9	2.339	212549_at	signal transducer and activator of transcription 5B	STAT5B
550	2e-06	0.0001907	0	907.9	380.2	2.388	242550_at	eukaryotic translation initiation factor 3, subunit 9 eta, 116kDa	EIF3S9
551	2e-06	0.0001907	0	2176.4	1160.1	1.876	227993_at	methionyl aminopeptidase 2	METAP2
552	2e-06	0.0001907	0	229.5	552.1	0.416	218737_at	sno, strawberry notch homolog 1 (Drosophila)	SBNO1
553	2e-06	0.0001907	0	85.2	960.5	0.089	235572_at	spindle pole body component 24 homolog (S. cerevisiae)	SPBC24
554	2e-06	0.0001907	0	701.6	436.6	1.607	235051_at	coiled-coil domain containing 50	CCDC50
555	2e-06	0.0001907	0	38349.3	4644.4	8.257	201041_s_at	dual specificity phosphatase 1	DUSP1
556	2e-06	0.0001907	0	605.4	3848	0.157	228729_at	cyclin B1	CCNB1
557	2e-06	0.0001907	0	11	168.7	0.065	232278_s_at	DEP domain containing 1	DEPDC1
558	2e-06	0.0001907	0	714.2	35	20.406	235892_at	Transcribed locus, weakly similar to NP_060312.1 hypothetical protein FLJ20489 [Homo sapiens]
559	2e-06	0.0001907	0	488.8	248.5	1.967	1553227_s_at	bromodomain and WD repeat domain containing 1	BRWD1
560	2.1e-06	0.0001964	0	180.6	675.8	0.267	213008_at	KIAA1794	KIAA1794
561	2.1e-06	0.0001964	0	201.9	48.3	4.18	1556770_a_at	F-box and leucine-rich repeat protein 13	FBXL13
562	2.1e-06	0.0001964	0	7683.6	1704.5	4.508	227075_at	elongation protein 3 homolog (S. cerevisiae)	ELP3
563	2.1e-06	0.0001964	0	1484.9	4459.6	0.333	208679_s_at	actin related protein 2/3 complex, subunit 2, 34kDa	ARPC2
564	2.1e-06	0.0001964	0	162.9	514.1	0.317	227818_at	coiled-coil domain containing 21	CCDC21
565	2.1e-06	0.0001964	0	945.1	489.2	1.932	218794_s_at	thioredoxin-like 4B	TXNL4B
566	2.1e-06	0.0001964	0	5054.5	2055.8	2.459	213025_at	THUMP domain containing 1	THUMPD1
567	2.1e-06	0.0001964	0	3348.9	1889.8	1.772	212888_at	Dicer1, Dcr-1 homolog (Drosophila)	DICER1
568	2.1e-06	0.0001964	0	104.1	15.1	6.894	234732_s_at	CAP-binding protein complex interacting protein 1	FLJ23588
569	2.1e-06	0.0001964	0	246.3	642.1	0.384	226892_at	chromosome 10 open reading frame 12	C10orf12
570	2.1e-06	0.0001964	0	3606.9	1777.1	2.03	218518_at	chromosome 5 open reading frame 5	C5orf5
571	2.2e-06	0.0002019	0	506.4	121.4	4.171	242523_at	Hypothetical gene supported by BC047417	LOC400027
572	2.2e-06	0.0002019	0	149.8	885	0.169	213843_x_at	solute carrier family 6 (neurotransmitter transporter, creatine), member 8	SLC6A8
573	2.2e-06	0.0002019	0	1075.8	234.8	4.582	232210_at	B-cell CLL/lymphoma 2	BCL2
574	2.2e-06	0.0002019	0	274.5	113.4	2.421	235654_at	Transcribed locus
575	2.2e-06	0.0002019	0	2450.6	499.4	4.907	216908_x_at	RNA polymerase I transcription factor RRN3-like	LOC94431
576	2.2e-06	0.0002019	0	1382.5	363.7	3.801	205803_s_at	transient receptor potential cation channel, subfamily C, member 1	TRPC1
577	2.2e-06	0.0002019	0	81.5	725	0.112	209642_at	BUB1 budding uninhibited by benzimidazoles 1 homolog (yeast)	BUB1
578	2.2e-06	0.0002019	0	1297.2	320.4	4.049	229762_at	Chromosome 7 open reading frame 38	C7orf38
579	2.2e-06	0.0002019	0	2914.7	869.1	3.354	241792_x_at	Cisplatin resistance-associated overexpressed protein	CROP
580	2.2e-06	0.0002019	0	85.5	692	0.124	202095_s_at	baculoviral IAP repeat-containing 5 (survivin)	BIRC5
581	2.2e-06	0.0002019	0	3298.4	897.1	3.677	227568_at	HECT domain containing 2	HECTD2
582	2.3e-06	0.0002085	0	994.2	90.2	11.022	219173_at	myosin XVB pseudogene	MYO15B
583	2.3e-06	0.0002085	0	3024.5	217.3	13.919	238458_at	EF-hand domain family, member A2	EFHA2
584	2.3e-06	0.0002085	0	2063.4	813.7	2.536	227471_at	HECT domain and ankyrin repeat containing, E3 ubiquitin protein ligase 1	HACE1
585	2.3e-06	0.0002085	0	121.3	374.3	0.324	1555875_at	Homo sapiens, clone IMAGE:3604678, mRNA
586	2.3e-06	0.0002085	0	1764.5	919.2	1.92	208722_s_at	anaphase promoting complex subunit 5	ANAPC5
587	2.3e-06	0.0002085	0	1590.9	433.4	3.671	242979_at	Transcribed locus
588	2.3e-06	0.0002085	0	2984	755.5	3.95	205904_at	MHC class I polypeptide-related sequence A	MICA
589	2.4e-06	0.000214	0	2988.8	707.4	4.225	225283_at	arrestin domain containing 4	ARRDC4
590	2.4e-06	0.000214	0	356.3	1391.4	0.256	201853_s_at	cell division cycle 25B	CDC25B
591	2.4e-06	0.000214	0	508.2	272.2	1.867	213403_at	Clone 23908 mRNA sequence
592	2.4e-06	0.000214	0	341.7	31.5	10.848	232976_at	Prader-Willi syndrome chromosome region 1 /// HBII-85 snoRNA	PWCR1 /// HBII-85
593	2.4e-06	0.000214	0	530.5	970	0.547	203622_s_at	putatative 28 kDa protein	LOC56902
594	2.4e-06	0.000214	0	1297.9	332.8	3.9	239576_at	Mitochondrial tumor suppressor 1	MTUS1
595	2.4e-06	0.000214	0	5358	57	94	204052_s_at	secreted frizzled-related protein 4	SFRP4
596	2.4e-06	0.000214	0.0001	7956.5	3134.9	2.538	202727_s_at	interferon gamma receptor 1	IFNGR1
597	2.4e-06	0.000214	0	3370.3	400	8.426	1554547_at	family with sequence similarity 13, member C1	FAM13C1
598	2.4e-06	0.000214	0	2022.5	6333	0.319	200734_s_at	ADP-ribosylation factor 3	ARF3
599	2.5e-06	0.0002192	0	1708.3	529.7	3.225	235125_x_at	family with sequence similarity 73, member A	FAM73A
600	2.5e-06	0.0002192	0	2277.8	887	2.568	222056_s_at	fumarylacetoacetate hydrolase domain containing 2A	FAHD2A
601	2.5e-06	0.0002192	0	15.2	142	0.107	232596_at	diaphanous homolog 3 (Drosophila)	DIAPH3
602	2.5e-06	0.0002192	0	265.4	935.8	0.284	208813_at	glutamic-oxaloacetic transaminase 1, soluble (aspartate aminotransferase 1)	GOT1
603	2.5e-06	0.0002192	0	60	474.3	0.127	224580_at	CDNA FLJ32108 fis, clone OCBBF2001492
604	2.5e-06	0.0002192	0	2722.5	740.2	3.678	212675_s_at
605	2.5e-06	0.0002192	0	728.2	113.2	6.433	206093_x_at	tenascin XB	TNXB
606	2.5e-06	0.0002192	0	3668.3	761.1	4.82	204294_at	aminomethyltransferase	AMT
607	2.5e-06	0.0002192	0	704	329.9	2.134	227044_at	TBC1 domain family, member 22A	TBC1D22A
608	2.5e-06	0.0002192	0	4253	1344.4	3.163	212765_at	calmodulin regulated spectrin-associated protein 1-like 1	CAMSAP1L1
609	2.6e-06	0.0002239	0	686.6	147.1	4.668	241728_at	Transcribed locus
610	2.6e-06	0.0002239	0	171.7	1475.1	0.116	209172_s_at	centromere protein F, 350/400ka (mitosin) /// centromere protein F, 350/400ka (mitosin)	CENPF
611	2.6e-06	0.0002239	0	965.4	280.6	3.44	228338_at	hypothetical protein LOC120376 /// similar to hypothetical protein LOC120376 /// similar to hypothetical protein LOC120376	LOC120376 /// LOC644244 /// LOC648930
612	2.6e-06	0.0002239	0	7154.9	3129.9	2.286	212616_at	chromodomain helicase DNA binding protein 9	CHD9
613	2.6e-06	0.0002239	0	163.6	9.3	17.591	237828_at	KIAA1853	KIAA1853
614	2.6e-06	0.0002239	0	855.1	375.2	2.279	223424_s_at	zinc finger protein 38	ZNF38
615	2.6e-06	0.0002239	0	923.6	4497	0.205	227897_at	RAP2B, member of RAS oncogene family	RAP2B
616	2.6e-06	0.0002239	0	1550.2	485.9	3.19	219906_at	hypothetical protein FLJ10213	FLJ10213
617	2.6e-06	0.0002239	0	1459.5	101.3	14.408	231180_at
618	2.6e-06	0.0002239	0	435	69.4	6.268	238454_at	zinc finger protein 540	ZNF540
619	2.6e-06	0.0002239	0	105.1	425.6	0.247	212020_s_at	antigen identified by monoclonal antibody Ki-67	MKI67
620	2.7e-06	0.0002285	0	291.3	605.7	0.481	209188_x_at	down-regulator of transcription 1, TBP-binding (negative cofactor 2)	DR1
621	2.7e-06	0.0002285	0	1074.4	2430.5	0.442	225888_at	chromosome 12 open reading frame 30	C12orf30
622	2.7e-06	0.0002285	0	383.5	135.2	2.837	239788_at	Smu-1 suppressor of mec-8 and unc-52 homolog (C. elegans)	SMU1
623	2.7e-06	0.0002285	0	7214.6	515.1	14.006	225728_at	sorbin and SH3 domain containing 2	SORBS2
624	2.7e-06	0.0002285	0	2505.8	221.2	11.328	233223_at	Neural precursor cell expressed, developmentally down-regulated 9	NEDD9
625	2.7e-06	0.0002285	0	406.9	1272.4	0.32	213007_at	KIAA1794	KIAA1794
626	2.7e-06	0.0002285	0	202.7	807.5	0.251	229097_at	diaphanous homolog 3 (Drosophila)	DIAPH3
627	2.7e-06	0.0002285	0	1030.2	1841.2	0.56	221761_at	adenylosuccinate synthase	ADSS
628	2.7e-06	0.0002285	0	442.6	126.5	3.499	238311_at	KIAA0776	KIAA0776
629	2.7e-06	0.0002285	0	1319.8	478.2	2.76	65472_at	Hypothetical LOC388969	LOC388969
630	2.7e-06	0.0002285	0	1829.6	599.4	3.052	233461_x_at	zinc finger protein 226	ZNF226
631	2.8e-06	0.0002329	0	754.7	128.2	5.887	1554741_s_at		FGF7 /// KGFLP1 /// LOC643666 /// LOC653449 /// LOC653453 /// KGFLP2
632	2.8e-06	0.0002329	0	1109	385.5	2.877	205105_at	mannosidase, alpha, class 2A, member 1	MAN2A1
633	2.8e-06	0.0002329	0	997	317	3.145	241808_at	Chromosome 8 open reading frame 70	C8orf70
634	2.8e-06	0.0002329	0	62.4	418.7	0.149	213484_at	Clone 23700 mRNA sequence
635	2.8e-06	0.0002329	0	808.6	46.6	17.352	232267_at	G protein-coupled receptor 133	GPR133
636	2.8e-06	0.0002329	0	97.3	638.7	0.152	206364_at	kinesin family member 14	KIF14
637	2.8e-06	0.0002329	0	1828.9	9172.6	0.199	201231_s_at	enolase 1, (alpha)	ENO1
638	2.8e-06	0.0002329	0	1007	206.5	4.877	230738_at	CDNA clone IMAGE:6342029
639	2.8e-06	0.0002329	0	271.1	30.9	8.773	220794_at	gremlin 2, cysteine knot superfamily, homolog (Xenopus laevis)	GREM2
640	2.8e-06	0.0002329	0	383.6	1751.7	0.219	212479_s_at	required for meiotic nuclear division 5 homolog A (S. cerevisiae)	RMND5A
641	2.8e-06	0.0002329	0	333.5	839.3	0.397	1555501_s_at	arginine/serine-rich coiled-coil 1	RSRC1
642	2.9e-06	0.0002379	0	838.8	495.8	1.692	223945_x_at	PNAS-13	LOC441212
643	2.9e-06	0.0002379	0	605.7	127.3	4.758	213451_x_at	tenascin XB	TNXB
644	2.9e-06	0.0002379	0	1530.9	232.5	6.585	1553994_at	5'-nucleotidase, ecto (CD73)	NT5E
645	2.9e-06	0.0002379	0	1534.9	660.1	2.325	223606_x_at	KIAA1704	KIAA1704
646	2.9e-06	0.0002379	0	63.4	417.1	0.152	226661_at	cell division cycle associated 2	CDCA2
647	2.9e-06	0.0002379	0	1004.9	56.9	17.661	211548_s_at	hydroxyprostaglandin dehydrogenase 15-(NAD)	HPGD
648	2.9e-06	0.0002379	0	931.4	1924.6	0.484	222473_s_at	erbb2 interacting protein	ERBB2IP
649	2.9e-06	0.0002379	0	446.1	72.8	6.128	203994_s_at	chromosome 21 open reading frame 2	C21orf2
650	2.9e-06	0.0002379	0	237.8	29.6	8.034	211549_s_at	hydroxyprostaglandin dehydrogenase 15-(NAD)	HPGD
651	3e-06	0.0002438	0	915.1	129	7.094	236353_at	CDNA FLJ43467 fis, clone OCBBF2036752
652	3e-06	0.0002438	0	499.6	213.9	2.336	227893_at	chromosome 9 open reading frame 130	C9orf130
653	3e-06	0.0002438	0	1694.6	352.5	4.807	1555938_x_at	vimentin	VIM
654	3e-06	0.0002438	0	78.5	860.6	0.091	236641_at	kinesin family member 14	KIF14
655	3e-06	0.0002438	0	6774.2	325.9	20.786	238625_at	chromosome 1 open reading frame 168	C1orf168
656	3e-06	0.0002438	0	294.2	1793.1	0.164	213523_at	cyclin E1	CCNE1
657	3.1e-06	0.0002463	0	2677.8	750.1	3.57	230304_at	CDNA clone IMAGE:30332316
658	3.1e-06	0.0002463	0	207.8	28.6	7.266	206122_at	SRY (sex determining region Y)-box 15	SOX15
659	3.1e-06	0.0002463	0	1764.3	438.1	4.027	228387_at	MRNA; cDNA DKFZp686B0610 (from clone DKFZp686B0610)
660	3.1e-06	0.0002463	0	327.7	3813	0.086	202934_at	hexokinase 2	HK2
661	3.1e-06	0.0002463	0	107.1	13.1	8.176	238094_at	Homo sapiens, clone IMAGE:4523945, mRNA
662	3.1e-06	0.0002463	0	35.5	286.5	0.124	209589_s_at	EPH receptor B2	EPHB2
663	3.1e-06	0.0002463	0	2444	510.5	4.787	226455_at	cAMP responsive element binding protein 3-like 4	CREB3L4
664	3.1e-06	0.0002463	0	576.7	34.6	16.668	203913_s_at	hydroxyprostaglandin dehydrogenase 15-(NAD)	HPGD
665	3.1e-06	0.0002463	0	1649.8	775.6	2.127	212594_at	programmed cell death 4 (neoplastic transformation inhibitor)	PDCD4
666	3.1e-06	0.0002463	0	1286.8	132.2	9.734	219463_at	chromosome 20 open reading frame 103	C20orf103
667	3.1e-06	0.0002463	0	332.4	49.7	6.688	1565639_a_at	Peripheral myelin protein 22	PMP22
668	3.1e-06	0.0002463	0	4164.2	850.6	4.896	228027_at	G protein-coupled receptor associated sorting protein 2	GPRASP2
669	3.1e-06	0.0002463	0	2876.7	549.6	5.234	202340_x_at	nuclear receptor subfamily 4, group A, member 1	NR4A1
670	3.1e-06	0.0002463	0	850	284	2.993	215567_at	chromosome 14 open reading frame 111	C14orf111
671	3.1e-06	0.0002463	0	232.8	1898	0.123	207165_at	hyaluronan-mediated motility receptor (RHAMM)	HMMR
672	3.2e-06	0.000252	0	1673.8	542.2	3.087	221213_s_at	suppressor of hairy wing homolog 4 (Drosophila)	SUHW4
673	3.2e-06	0.000252	0	218.7	51.5	4.247	238798_at	Transcribed locus
674	3.2e-06	0.000252	0	1151.2	90.4	12.735	227488_at	hypothetical protein MGC16121	MGC16121
675	3.2e-06	0.000252	0	507.2	43.9	11.554	240425_x_at	Roundabout, axon guidance receptor, homolog 2 (Drosophila)	ROBO2
676	3.2e-06	0.000252	0	34.8	316	0.11	201710_at	v-myb myeloblastosis viral oncogene homolog (avian)-like 2	MYBL2
677	3.2e-06	0.000252	0	284.9	1902.1	0.15	205483_s_at	ISG15 ubiquitin-like modifier	ISG15
678	3.3e-06	0.0002583	0	556.7	168.9	3.296	223535_at	nudix (nucleoside diphosphate linked moiety X)-type motif 12	NUDT12
679	3.3e-06	0.0002583	0	3955.2	13898.3	0.285	200996_at	ARP3 actin-related protein 3 homolog (yeast)	ACTR3
680	3.3e-06	0.0002583	0	167.4	16.3	10.27	239822_at	CDNA clone IMAGE:4816129
681	3.3e-06	0.0002583	0	861.4	3618.2	0.238	209969_s_at	signal transducer and activator of transcription 1, 91kDa	STAT1
682	3.4e-06	0.0002642	0	1761.1	665.9	2.645	204045_at	transcription elongation factor A (SII)-like 1	TCEAL1
683	3.4e-06	0.0002642	0	57.8	195.8	0.295	201461_s_at	mitogen-activated protein kinase-activated protein kinase 2	MAPKAPK2
684	3.4e-06	0.0002642	0	1446.6	632.2	2.288	203916_at	N-deacetylase/N-sulfotransferase (heparan glucosaminyl) 2	NDST2
685	3.4e-06	0.0002642	0	1096.3	3237.8	0.339	208819_at	RAB8A, member RAS oncogene family	RAB8A
686	3.4e-06	0.0002642	0	2760.7	557	4.956	1552733_at	kelch domain containing 1	KLHDC1
687	3.5e-06	0.0002693	0	44.1	259.2	0.17	228361_at	E2F transcription factor 2	E2F2
688	3.5e-06	0.0002693	0	457.9	1832.3	0.25	204146_at	RAD51 associated protein 1	RAD51AP1
689	3.5e-06	0.0002693	0	2799.2	1174.9	2.383	226496_at	zinc finger, CCHC domain containing 7	ZCCHC7
690	3.5e-06	0.0002693	0	2213.9	5319.3	0.416	216484_x_at	Full-length cDNA clone CS0DM011YA01 of Fetal liver of Homo sapiens (human)
691	3.5e-06	0.0002693	0	381.6	65.1	5.862	214243_s_at	serine hydrolase-like /// serine hydrolase-like 2 /// similar to serine hydrolase-like 2	SERHL /// SERHL2 /// LOC651278
692	3.5e-06	0.0002693	0	62.1	572	0.109	230406_at	Transcribed locus
693	3.5e-06	0.0002693	0	124.6	10.8	11.537	235201_at	Forkhead box P2	FOXP2
694	3.6e-06	0.0002746	0	1080.8	441.2	2.45	235045_at	RNA binding motif protein 7	RBM7
695	3.6e-06	0.0002746	0.0001	1963.3	606.4	3.238	224953_at	Yip1 domain family, member 5	YIPF5
696	3.6e-06	0.0002746	0	766.3	128.7	5.954	232088_x_at	CDNA clone IMAGE:4829494
697	3.6e-06	0.0002746	0	1730.5	314.2	5.508	215411_s_at	TRAF3 interacting protein 2	TRAF3IP2
698	3.6e-06	0.0002746	0	29930.2	11065.8	2.705	200810_s_at	cold inducible RNA binding protein	CIRBP
699	3.6e-06	0.0002746	0	1779.9	838.7	2.122	229043_at	PAP associated domain containing 5	PAPD5
700	3.7e-06	0.0002794	0	945.4	318.6	2.967	238154_at	Centrosomal protein 70kDa	CEP70
701	3.7e-06	0.0002794	0	432.7	1956.6	0.221	216841_s_at	superoxide dismutase 2, mitochondrial	SOD2
702	3.7e-06	0.0002794	0	3542.1	509.2	6.956	225380_at	hypothetical protein BC007901	LOC91461
703	3.7e-06	0.0002794	0.0001	514.6	264.4	1.946	229315_at	Hypothetical LOC554203	LOC554203
704	3.7e-06	0.0002794	0	2036.7	411.2	4.953	213664_at	solute carrier family 1 (neuronal/epithelial high affinity glutamate transporter, system Xag), member 1	SLC1A1
705	3.7e-06	0.0002794	0	1431.4	433.9	3.299	218526_s_at	RAN guanine nucleotide release factor	RANGNRF
706	3.7e-06	0.0002794	0	2018.7	439.4	4.594	210944_s_at	calpain 3, (p94)	CAPN3
707	3.8e-06	0.0002861	0	441.5	920.4	0.48	225320_at	coiled-coil domain containing 109A	CCDC109A
708	3.8e-06	0.0002861	0	297.4	923.8	0.322	212445_s_at	neural precursor cell expressed, developmentally down-regulated 4-like	NEDD4L
709	3.9e-06	0.00029	0	2162.4	209	10.346	211896_s_at	decorin	DCN
710	3.9e-06	0.00029	0	2243.8	20.9	107.359	217621_at
711	3.9e-06	0.00029	0	63.9	623.3	0.103	232238_at	asp (abnormal spindle)-like, microcephaly associated (Drosophila)	ASPM
712	3.9e-06	0.00029	0	654.3	1980.2	0.33	211960_s_at	RAB7, member RAS oncogene family	RAB7
713	3.9e-06	0.00029	0	157.3	607.2	0.259	227165_at	chromosome 13 open reading frame 3	C13orf3
714	3.9e-06	0.00029	0.0001	3541.7	1697.7	2.086	213227_at	progesterone receptor membrane component 2	PGRMC2
715	3.9e-06	0.00029	0	684.8	222.2	3.082	1557353_at	CDNA FLJ38904 fis, clone NT2NE2001524
716	3.9e-06	0.00029	0	2418.2	986.9	2.45	224804_s_at	chromosome 15 open reading frame 17	C15orf17
717	3.9e-06	0.00029	0	387.9	125.5	3.091	1556054_at	TBC1 domain family, member 8 (with GRAM domain)	TBC1D8
718	4e-06	0.0002929	0	512.5	183	2.801	227859_at	Ras-associated protein Rap1	RBJ
719	4e-06	0.0002929	0	2384.8	900	2.65	225327_at	KIAA1370	KIAA1370
720	4e-06	0.0002929	0	215.2	89.9	2.394	243068_at	Hypothetical LOC401320	LOC401320
721	4e-06	0.0002929	0	358	31.6	11.329	1556822_s_at	Hypothetical protein BC012365	LOC116412
722	4e-06	0.0002929	0	2297	751.9	3.055	228180_at	Smu-1 suppressor of mec-8 and unc-52 homolog (C. elegans)	SMU1
723	4e-06	0.0002929	0	992.9	345.2	2.876	235231_at	zinc finger protein 789	ZNF789
724	4e-06	0.0002929	0	634.3	253.5	2.502	218070_s_at	GDP-mannose pyrophosphorylase A	GMPPA
725	4e-06	0.0002929	0	6520.7	418.3	15.589	202768_at	FBJ murine osteosarcoma viral oncogene homolog B	FOSB
726	4e-06	0.0002929	0	207	574.2	0.361	204113_at	CUG triplet repeat, RNA binding protein 1	CUGBP1
727	4e-06	0.0002929	0	67.7	276.1	0.245	1555785_a_at	5'-3' exoribonuclease 1	XRN1
728	4e-06	0.0002929	0	692.6	129.4	5.352	239280_at	Transcribed locus, strongly similar to NP_510964.1 mitochondrial ribosomal protein S21 [Mus musculus]
729	4.1e-06	0.000299	0	827.5	155.9	5.308	226766_at	roundabout, axon guidance receptor, homolog 2 (Drosophila)	ROBO2
730	4.1e-06	0.000299	0	2367.3	314.4	7.53	206101_at	extracellular matrix protein 2, female organ and adipocyte specific	ECM2
731	4.1e-06	0.000299	0	503	96	5.24	232224_at	mannan-binding lectin serine peptidase 1 (C4/C2 activating component of Ra-reactive factor)	MASP1
732	4.2e-06	0.0003026	0	3836.5	8264.1	0.464	212132_at	LSM14 homolog A (SCD6, S. cerevisiae)	LSM14A
733	4.2e-06	0.0003026	0.0001	306.8	11.7	26.222	239183_at	angiopoietin-like 1	ANGPTL1
734	4.2e-06	0.0003026	0	1361.1	2913.9	0.467	1568629_s_at	phosphoinositide-3-kinase, regulatory subunit 2 (p85 beta)	PIK3R2
735	4.2e-06	0.0003026	0.0001	80.7	257.2	0.314	202638_s_at	intercellular adhesion molecule 1 (CD54), human rhinovirus receptor	ICAM1
736	4.2e-06	0.0003026	0	4666.1	1613.8	2.891	235725_at	Transcribed locus
737	4.2e-06	0.0003026	0	196.7	641.9	0.306	235256_s_at	galactose mutarotase (aldose 1-epimerase)	GALM
738	4.2e-06	0.0003026	0	116.8	333	0.351	210821_x_at	centromere protein A	CENPA
739	4.2e-06	0.0003026	0	915.1	369.5	2.477	238432_at	hypothetical protein LOC649446	FLJ35776
740	4.2e-06	0.0003026	0	25.1	132.6	0.189	221142_s_at	peroxisomal trans-2-enoyl-CoA reductase	PECR
741	4.3e-06	0.0003085	0	1107.5	2118.1	0.523	221203_s_at	YEATS domain containing 2	YEATS2
742	4.3e-06	0.0003085	0	2224	978	2.274	226366_at	SNF2 histone linker PHD RING helicase	SHPRH
743	4.3e-06	0.0003085	0	3074.1	4677	0.657	201046_s_at	RAD23 homolog A (S. cerevisiae)	RAD23A
744	4.4e-06	0.0003132	0	254.1	62.5	4.066	237286_at	Integrator complex subunit 9	RC74
745	4.4e-06	0.0003132	0	8080.9	3467.1	2.331	212331_at	retinoblastoma-like 2 (p130)	RBL2
746	4.4e-06	0.0003132	0	1563.4	564.5	2.77	214152_at	cell cycle progression 1	CCPG1
747	4.4e-06	0.0003132	0	501.8	1463.3	0.343	211994_at	WNK lysine deficient protein kinase 1 /// WNK lysine deficient protein kinase 1	WNK1
748	4.4e-06	0.0003132	0	288.9	2066.7	0.14	215223_s_at	superoxide dismutase 2, mitochondrial	SOD2
749	4.4e-06	0.0003132	0	895.4	342.1	2.617	222275_at
750	4.5e-06	0.0003186	0	22.2	133.3	0.167	204126_s_at	CDC45 cell division cycle 45-like (S. cerevisiae)	CDC45L
751	4.5e-06	0.0003186	0	1562.1	6073.8	0.257	226914_at	actin related protein 2/3 complex, subunit 5-like	ARPC5L
752	4.5e-06	0.0003186	0	578.5	21.6	26.782	219791_s_at	putative protein product of Nbla00301	NBLA00301
753	4.5e-06	0.0003186	0	1308	167.7	7.8	214404_x_at	SAM pointed domain containing ets transcription factor	SPDEF
754	4.6e-06	0.0003235	0	530	238.9	2.219	239133_at	Transcribed locus
755	4.6e-06	0.0003235	0	863.4	278.5	3.1	232395_x_at	ATP/GTP binding protein-like 3	AGBL3
756	4.6e-06	0.0003235	0	1405.2	387.7	3.624	230187_s_at	Full-length cDNA clone CS0DI042YD07 of Placenta Cot 25-normalized of Homo sapiens (human)
757	4.6e-06	0.0003235	0	188.9	783	0.241	205329_s_at	sorting nexin 4	SNX4
758	4.6e-06	0.0003235	0	1348	8540.5	0.158	218039_at	nucleolar and spindle associated protein 1	NUSAP1
759	4.7e-06	0.0003275	0	1150.1	386.6	2.975	228694_at	Homo sapiens, clone IMAGE:3352913, mRNA
760	4.7e-06	0.0003275	0	702	1269	0.553	201055_s_at	heterogeneous nuclear ribonucleoprotein A0	HNRPA0
761	4.7e-06	0.0003275	0	540.9	1026.3	0.527	214426_x_at	chromatin assembly factor 1, subunit A (p150)	CHAF1A
762	4.7e-06	0.0003275	0	1149.7	2655.2	0.433	227291_s_at	bolA-like 3 (E. coli)	BOLA3
763	4.7e-06	0.0003275	0	6431.5	1709.5	3.762	224835_at	hypothetical protein KIAA1434	RP5-1022P6.2
764	4.7e-06	0.0003275	0	778.5	286.8	2.714	1557945_at	T-complex-associated-testis-expressed 3	TCTE3
765	4.7e-06	0.0003275	0	229.4	1067.4	0.215	218404_at	sorting nexin 10	SNX10
766	4.8e-06	0.0003341	0	2888	767	3.765	221727_at
767	4.9e-06	0.0003379	0.0001	209.4	36.3	5.769	231112_at	small nuclear ribonucleoprotein polypeptide E	SNRPE
768	4.9e-06	0.0003379	0	775.8	437	1.775	204605_at	cell growth regulator with ring finger domain 1	CGRRF1
769	4.9e-06	0.0003379	0	2061.1	431.5	4.777	212677_s_at	centrosomal protein 68kDa	CEP68
770	4.9e-06	0.0003379	0	1167.5	335.1	3.484	232528_at	Ubiquitin-conjugating enzyme E2E 3 (UBC4/5 homolog, yeast)	UBE2E3
771	4.9e-06	0.0003379	0	334.7	146.1	2.291	238989_at	C1GALT1-specific chaperone 1	C1GALT1C1
772	4.9e-06	0.0003379	0	301.5	47.4	6.361	228232_s_at	V-set and immunoglobulin domain containing 2	VSIG2
773	4.9e-06	0.0003379	0.0001	1471.4	36.9	39.875	216611_s_at	solute carrier family 6 (neurotransmitter transporter, noradrenalin), member 2	SLC6A2
774	5e-06	0.0003417	0	3579.7	7568.5	0.473	222430_s_at	YTH domain family, member 2	YTHDF2
775	5e-06	0.0003417	0	224.5	34.3	6.545	236101_at
776	5e-06	0.0003417	0	509.9	51.3	9.94	236420_s_at	transmembrane protein 16D	TMEM16D
777	5e-06	0.0003417	0	2289.3	562.9	4.067	228465_at	Hypothetical protein LOC646848	LOC646848
778	5e-06	0.0003417	0	8402.5	4939	1.701	202227_s_at	bromodomain containing 8	BRD8
779	5e-06	0.0003417	0	1070.1	514.6	2.079	202135_s_at	ARP1 actin-related protein 1 homolog B, centractin beta (yeast)	ACTR1B
780	5e-06	0.0003417	0	258.9	535.6	0.483	234915_s_at	density-regulated protein	DENR
781	5.1e-06	0.0003472	0	5139.3	18485.6	0.278	210512_s_at	vascular endothelial growth factor	VEGF
782	5.1e-06	0.0003472	0.0001	30.6	220.1	0.139	212141_at	MCM4 minichromosome maintenance deficient 4 (S. cerevisiae)	MCM4
783	5.1e-06	0.0003472	0	144.8	51.5	2.812	232303_at	zinc finger protein 608	ZNF608
784	5.2e-06	0.0003514	0	263.2	617.7	0.426	1552472_a_at	centaurin, beta 2	CENTB2
785	5.2e-06	0.0003514	0	1044	209.5	4.983	214798_at	KIAA0703 gene product	KIAA0703
786	5.2e-06	0.0003514	0	128.1	1067.9	0.12	217755_at	hematological and neurological expressed 1	HN1
787	5.2e-06	0.0003514	0	36453.4	16688.1	2.184	212933_x_at	ribosomal protein L13	RPL13
788	5.2e-06	0.0003514	0	98.2	203.6	0.482	203015_s_at	synovial sarcoma, X breakpoint 2 interacting protein	SSX2IP
789	5.2e-06	0.0003514	0	734.7	1550.6	0.474	217796_s_at	nuclear protein localization 4 homolog (S. cerevisiae)	NPLOC4
790	5.3e-06	0.0003572	0	2070.1	690	3	228482_at	CMT1A duplicated region transcript 4	CDRT4
791	5.3e-06	0.0003572	0	650.7	160.4	4.057	212249_at	phosphoinositide-3-kinase, regulatory subunit 1 (p85 alpha)	PIK3R1
792	5.4e-06	0.0003621	0	2003.3	456.7	4.386	205802_at	transient receptor potential cation channel, subfamily C, member 1	TRPC1
793	5.4e-06	0.0003621	0	1953	220.8	8.845	219743_at	hairy/enhancer-of-split related with YRPW motif 2	HEY2
794	5.4e-06	0.0003621	0.0001	21462.2	10617.1	2.021	203380_x_at	splicing factor, arginine/serine-rich 5	SFRS5
795	5.4e-06	0.0003621	0	699	104.6	6.683	1570414_x_at	hypothetical protein FLJ13197	FLJ13197
796	5.5e-06	0.000367	0	182.3	51.2	3.561	1560496_at	Homo sapiens, clone IMAGE:5587905, mRNA
797	5.5e-06	0.000367	0	7818.9	3050.4	2.563	224849_at	tetratricopeptide repeat domain 17	TTC17
798	5.5e-06	0.000367	0	1012	233.3	4.338	209365_s_at	extracellular matrix protein 1	ECM1
799	5.5e-06	0.000367	0.0001	1688.6	176.1	9.589	229157_at	Amiloride binding protein 1 (amine oxidase (copper-containing))	ABP1
800	5.6e-06	0.0003718	0	252.4	516.4	0.489	200874_s_at	nucleolar protein 5A (56kDa with KKE/D repeat)	NOL5A
801	5.6e-06	0.0003718	0	379.7	30	12.657	210353_s_at	solute carrier family 6 (neurotransmitter transporter, noradrenalin), member 2	SLC6A2
802	5.6e-06	0.0003718	0	275.2	49.3	5.582	210666_at	iduronate 2-sulfatase (Hunter syndrome)	IDS
803	5.6e-06	0.0003718	0	760.9	1734.3	0.439	216212_s_at	dyskeratosis congenita 1, dyskerin	DKC1
804	5.7e-06	0.0003761	0.0001	513.3	136.7	3.755	229227_at	FLJ45244 protein	FLJ45244
805	5.7e-06	0.0003761	0	2081.3	4862.4	0.428	217918_at	dynein, light chain, roadblock-type 1	DYNLRB1
806	5.7e-06	0.0003761	0	1374.4	312.7	4.395	203799_at	CD302 molecule	CD302
807	5.7e-06	0.0003761	0	4048.6	812.6	4.982	210139_s_at	peripheral myelin protein 22	PMP22
808	5.7e-06	0.0003761	0	5891.8	2497.1	2.359	225811_at	Transcribed locus, moderately similar to NP_055301.1 neuronal thread protein AD7c-NTP [Homo sapiens]
809	5.8e-06	0.0003808	0	989.8	191.2	5.177	205259_at	nuclear receptor subfamily 3, group C, member 2	NR3C2
810	5.8e-06	0.0003808	0	478.5	1373.6	0.348	201935_s_at	eukaryotic translation initiation factor 4 gamma, 3	EIF4G3
811	5.8e-06	0.0003808	0.0001	1450	740.3	1.959	219067_s_at	chromosome 10 open reading frame 86	C10orf86
812	5.8e-06	0.0003808	0	1240.9	415.5	2.987	240344_x_at	chromosome 5 open reading frame 31	C5orf31
813	5.9e-06	0.0003855	0	1280.9	293.5	4.364	242708_at	Peroxisome biogenesis factor 1	PEX1
814	5.9e-06	0.0003855	0	781.9	130.2	6.005	1554143_a_at	SGT1, suppressor of G2 allele of SKP1 like 1 (S. cerevisiae) /// similar to suppressor of G2 allele of SKP1	SUGT1L1 /// LOC650096
815	5.9e-06	0.0003855	0	1129.8	227.6	4.964	210764_s_at	cysteine-rich, angiogenic inducer, 61	CYR61
816	5.9e-06	0.0003855	0	1378.7	3091.4	0.446	223049_at	growth factor receptor-bound protein 2	GRB2
817	6e-06	0.0003887	0	410.4	198.1	2.072	235610_at	AlkB, alkylation repair homolog 8 (E. coli)	ALKBH8
818	6e-06	0.0003887	0	2741.1	7814.1	0.351	213923_at	RAP2B, member of RAS oncogene family	RAP2B
819	6e-06	0.0003887	0.0001	612.4	222.7	2.75	228811_at	Transcribed locus, weakly similar to XP_209041.2 PREDICTED: similar to KIAA1503 protein [Homo sapiens]
820	6e-06	0.0003887	0	1425.5	114.1	12.493	227705_at	transcription elongation factor A (SII)-like 7	TCEAL7
821	6e-06	0.0003887	0	1925.1	4248.4	0.453	226000_at	CTTNBP2 N-terminal like	CTTNBP2NL
822	6e-06	0.0003887	0	1088	178.9	6.082	228538_at	zinc finger protein 662	ZNF662
823	6e-06	0.0003887	0	38249	10894.9	3.511	226917_s_at	anaphase promoting complex subunit 4	ANAPC4
824	6.1e-06	0.0003932	0	294.4	605.4	0.486	225300_at	chromosome 15 open reading frame 23	C15orf23
825	6.1e-06	0.0003932	0	9396.5	2255.7	4.166	202295_s_at	cathepsin H	CTSH
826	6.1e-06	0.0003932	0	381.2	758.2	0.503	1554510_s_at	growth hormone inducible transmembrane protein	GHITM
827	6.1e-06	0.0003932	0	542.8	1372.1	0.396	201489_at	peptidylprolyl isomerase F (cyclophilin F)	PPIF
828	6.2e-06	0.0003978	0	645.2	50.1	12.878	215211_at	Clone 23832 mRNA sequence
829	6.2e-06	0.0003978	0	166.3	15.6	10.66	205591_at	olfactomedin 1	OLFM1
830	6.2e-06	0.0003978	0	353.4	61.1	5.784	214927_at	Integrin, beta-like 1 (with EGF-like repeat domains)	ITGBL1
831	6.2e-06	0.0003978	0	528.3	95	5.561	229015_at	FP944	LOC286367
832	6.3e-06	0.0004018	0	390.6	92.3	4.232	216109_at	Thyroid hormone receptor associated protein 2	THRAP2
833	6.3e-06	0.0004018	0	1830.6	903	2.027	227685_at	CDNA FLJ39046 fis, clone NT2RP7010612
834	6.3e-06	0.0004018	0	2400.8	5762.1	0.417	239377_at	hypothetical protein MGC11102	MGC11102
835	6.3e-06	0.0004018	0	1175.3	408	2.881	229193_at	Cisplatin resistance-associated overexpressed protein	CROP
836	6.3e-06	0.0004018	0	872.3	299.2	2.915	228239_at	chromosome 21 open reading frame 51	C21orf51
837	6.4e-06	0.0004067	0	387	81.7	4.737	239209_at	Transcribed locus, strongly similar to XP_515572.1 PREDICTED: hypothetical protein XP_515572 [Pan troglodytes]
838	6.4e-06	0.0004067	0	23543.2	1601.2	14.703	223467_at	RAS, dexamethasone-induced 1	RASD1
839	6.4e-06	0.0004067	0	129	335	0.385	229010_at	Cas-Br-M (murine) ecotropic retroviral transforming sequence	CBL
840	6.5e-06	0.0004096	0.0001	30.8	182.3	0.169	208511_at	pituitary tumor-transforming 3	PTTG3
841	6.5e-06	0.0004096	0	454.4	115.7	3.927	1553977_a_at	cytochrome P450, family 39, subfamily A, polypeptide 1	CYP39A1
842	6.5e-06	0.0004096	0	39.2	735.6	0.053	204584_at	L1 cell adhesion molecule	L1CAM
843	6.5e-06	0.0004096	0	674	329.9	2.043	217646_at	surfeit 1	SURF1
844	6.5e-06	0.0004096	0	988.9	178	5.556	230497_at	bruno-like 5, RNA binding protein (Drosophila)	BRUNOL5
845	6.5e-06	0.0004096	0	3592.5	325.5	11.037	235004_at	RNA binding motif protein 24	RBM24
846	6.5e-06	0.0004096	0	1978.8	28.8	68.708	215715_at	solute carrier family 6 (neurotransmitter transporter, noradrenalin), member 2	SLC6A2
847	6.6e-06	0.000413	0	620.2	144	4.307	231088_at	Hypothetical protein LOC340544	LOC340544
848	6.6e-06	0.000413	0	1443.3	639.6	2.257	217627_at	zinc finger protein 573	ZNF573
849	6.6e-06	0.000413	0	443.7	117.9	3.763	1556148_s_at	CDNA clone IMAGE:5274427
850	6.6e-06	0.000413	0	114.3	22.8	5.013	1568698_at	hypothetical protein LOC642986	FLJ43080
851	6.6e-06	0.000413	0	119.2	537.4	0.222	218355_at	kinesin family member 4A	KIF4A
852	6.6e-06	0.000413	0	156.9	1126.5	0.139	231875_at	kinesin family member 21A	KIF21A
853	6.7e-06	0.0004178	0	379.3	133.1	2.85	244788_at	Homo sapiens, clone IMAGE:4344826, mRNA
854	6.7e-06	0.0004178	0	3437.1	1623	2.118	213365_at	exonuclease domain containing 1	EXOD1
855	6.7e-06	0.0004178	0	471.5	1466.2	0.322	235924_at	CDNA FLJ42287 fis, clone TLIVE2005866
856	6.8e-06	0.000423	0	1574.9	686.7	2.293	214718_at	GATA zinc finger domain containing 1	GATAD1
857	6.8e-06	0.000423	0	382.2	66.2	5.773	229127_at	ATP synthase, H+ transporting, mitochondrial F0 complex, subunit F6	ATP5J
858	6.9e-06	0.0004262	0	2021.6	223.4	9.049	204288_s_at	sorbin and SH3 domain containing 2	SORBS2
859	6.9e-06	0.0004262	0	1730	4292.1	0.403	208991_at	signal transducer and activator of transcription 3 (acute-phase response factor)	STAT3
860	6.9e-06	0.0004262	0	823.2	427.1	1.927	235339_at	SET domain, bifurcated 2	SETDB2
861	6.9e-06	0.0004262	0	554.1	169	3.279	205288_at	CDC14 cell division cycle 14 homolog A (S. cerevisiae)	CDC14A
862	6.9e-06	0.0004262	0	1203.8	539.1	2.233	203599_s_at	WW domain binding protein 4 (formin binding protein 21)	WBP4
863	6.9e-06	0.0004262	0	10083.6	485.9	20.752	209189_at	v-fos FBJ murine osteosarcoma viral oncogene homolog	FOS
864	7e-06	0.0004299	0.0001	102.9	253.9	0.405	242787_at	Transcribed locus
865	7e-06	0.0004299	0	7895.4	3836.8	2.058	208970_s_at	SMAD, mothers against DPP homolog 3 (Drosophila) /// uroporphyrinogen decarboxylase	SMAD3 /// UROD
866	7e-06	0.0004299	0	70.7	386	0.183	202094_at	baculoviral IAP repeat-containing 5 (survivin)	BIRC5
867	7e-06	0.0004299	0	443.7	2312.2	0.192	214710_s_at	cyclin B1	CCNB1
868	7e-06	0.0004299	0	1290.9	181.3	7.12	57588_at	solute carrier family 24 (sodium/potassium/calcium exchanger), member 3	SLC24A3
869	7.1e-06	0.0004351	0	465.1	183	2.542	231950_at	zinc finger protein 658	ZNF658
870	7.1e-06	0.0004351	0	2755.5	1116.6	2.468	225035_x_at	CXYorf1-related protein /// CXYorf1-related protein /// family with sequence similarity 39, member A	FLJ25222 /// FLJ00038 /// FAM39A
871	7.2e-06	0.0004402	0.0001	374.9	56.3	6.659	209950_s_at	villin-like	VILL
872	7.2e-06	0.0004402	0	1319.8	417.5	3.161	226687_at	PRP40 pre-mRNA processing factor 40 homolog A (yeast)	PRPF40A
873	7.3e-06	0.0004433	0.0001	796.7	502.3	1.586	201314_at	serine/threonine kinase 25 (STE20 homolog, yeast)	STK25
874	7.3e-06	0.0004433	0	185.9	1339.4	0.139	230179_at	hypothetical protein LOC285812	LOC285812
875	7.3e-06	0.0004433	0	354.9	688.7	0.515	226949_at	golgi autoantigen, golgin subfamily a, 3	GOLGA3
876	7.3e-06	0.0004433	0	1305.1	556.5	2.345	226196_s_at	chromosome 14 open reading frame 179	C14orf179
877	7.3e-06	0.0004433	0	994.7	464.7	2.141	219765_at	zinc finger protein 329	ZNF329
878	7.3e-06	0.0004433	0	2823.8	1618.3	1.745	222467_s_at	SAPS domain family, member 3	SAPS3
879	7.4e-06	0.0004463	0	4.5	34.8	0.129	1561846_s_at	hypothetical protein FLJ40176	FLJ40176
880	7.4e-06	0.0004463	0	4718.8	232.6	20.287	222592_s_at	acyl-CoA synthetase long-chain family member 5	ACSL5
881	7.4e-06	0.0004463	0.0001	213.7	30.3	7.053	236949_at	RAR-related orphan receptor A	RORA
882	7.4e-06	0.0004463	0	4120.1	791.5	5.205	203217_s_at	ST3 beta-galactoside alpha-2,3-sialyltransferase 5	ST3GAL5
883	7.4e-06	0.0004463	0.0002	2199.1	588	3.74	223695_s_at	arylsulfatase D /// DPH5 homolog (S. cerevisiae)	ARSD /// DPH5
884	7.4e-06	0.0004463	0	397.8	72.2	5.51	215420_at	Indian hedgehog homolog (Drosophila)	IHH
885	7.6e-06	0.0004558	0	1301.1	396.2	3.284	229891_x_at	KIAA1704	KIAA1704
886	7.6e-06	0.0004558	0	864	167.6	5.155	232024_at	GTPase, IMAP family member 2	GIMAP2
887	7.6e-06	0.0004558	0	315.7	791.8	0.399	203046_s_at	timeless homolog (Drosophila)	TIMELESS
888	7.6e-06	0.0004558	0	6395.3	686.7	9.313	201893_x_at	decorin	DCN
889	7.6e-06	0.0004558	0	1239.6	488.3	2.539	227793_at	CDNA clone IMAGE:4361039
890	7.7e-06	0.0004607	0	732.7	203.1	3.608	205316_at	Solute carrier family 15 (H+/peptide transporter), member 2	SLC15A2
891	7.7e-06	0.0004607	0	544.3	104.7	5.199	228885_at	MAM domain containing 2	MAMDC2
892	7.8e-06	0.0004636	0	3251.7	1430.3	2.273	226412_at	chromosome 6 open reading frame 111	C6orf111
893	7.8e-06	0.0004636	0	459.5	1029.1	0.447	202492_at	ATP-binding cassette, sub-family B (MDR/TAP), member 6 /// ATG9 autophagy related 9 homolog A (S. cerevisiae)	ABCB6 /// ATG9A
894	7.8e-06	0.0004636	0	47.7	618.5	0.077	204709_s_at	kinesin family member 23	KIF23
895	7.8e-06	0.0004636	0	67.2	223.3	0.301	210873_x_at	apolipoprotein B mRNA editing enzyme, catalytic polypeptide-like 3A	APOBEC3A
896	7.8e-06	0.0004636	0	1484.7	660.3	2.249	225162_at	SH3 domain protein D19	SH3D19
897	7.8e-06	0.0004636	0	427.8	1603.9	0.267	203147_s_at	tripartite motif-containing 14	TRIM14
898	7.9e-06	0.000468	0	852.3	249.2	3.42	239619_at	Zinc finger protein 395	ZNF395
899	7.9e-06	0.000468	0	783.7	309.4	2.533	1556088_at	olfactory receptor, family 5, subfamily T, member 2	OR5T2
900	7.9e-06	0.000468	0	573.4	126.2	4.544	229449_at	CDNA FLJ36553 fis, clone TRACH2008478
901	8e-06	0.0004707	0	5416.1	1114.2	4.861	207132_x_at	prefoldin subunit 5	PFDN5
902	8e-06	0.0004707	0	5087.5	942.3	5.399	235048_at	KIAA0888 protein	KIAA0888
903	8e-06	0.0004707	0	103.6	217	0.477	220083_x_at	ubiquitin carboxyl-terminal hydrolase L5	UCHL5
904	8e-06	0.0004707	0	1518.1	498.3	3.047	240286_at	Glycoprotein M6B	GPM6B
905	8e-06	0.0004707	0	3989.2	9495.2	0.42	202097_at	nucleoporin 153kDa	NUP153
906	8e-06	0.0004707	0	11.3	50.1	0.226	204966_at	brain-specific angiogenesis inhibitor 2	BAI2
907	8.1e-06	0.0004745	0	83.9	283.2	0.296	230361_at	hypothetical protein KIAA1833	KIAA1833
908	8.1e-06	0.0004745	0	178.6	459.1	0.389	217202_s_at	glutamate-ammonia ligase (glutamine synthetase)	GLUL
909	8.1e-06	0.0004745	0	2175.3	844.1	2.577	230350_at	Transcribed locus, moderately similar to NP_060312.1 hypothetical protein FLJ20489 [Homo sapiens]
910	8.1e-06	0.0004745	0	786.7	38.4	20.487	237719_x_at	R7 binding protein	R7BP
911	8.2e-06	0.0004772	0	690.3	1827.8	0.378	200890_s_at	signal sequence receptor, alpha (translocon-associated protein alpha)	SSR1
912	8.2e-06	0.0004772	0	194.2	34.3	5.662	240903_at	L(3)mbt-like 4 (Drosophila)	L3MBTL4
913	8.2e-06	0.0004772	0	59.5	535.7	0.111	204695_at	cell division cycle 25A	CDC25A
914	8.2e-06	0.0004772	0.0001	777.3	327	2.377	233019_at	CCR4-NOT transcription complex, subunit 7	CNOT7
915	8.2e-06	0.0004772	0	5644	12234.5	0.461	200020_at	TAR DNA binding protein /// TAR DNA binding protein	TARDBP
916	8.2e-06	0.0004772	0	601.8	299.7	2.008	230243_at	RNA (guanine-9-) methyltransferase domain containing 2	RG9MTD2
917	8.3e-06	0.000482	0	384.7	171.6	2.242	242425_at	V-raf-1 murine leukemia viral oncogene homolog 1	RAF1
918	8.3e-06	0.000482	0	343	50.5	6.792	233865_at	Neuronal PAS domain protein 3	NPAS3
919	8.4e-06	0.0004857	0	327.9	807.4	0.406	223145_s_at	chromosome 6 open reading frame 166	C6orf166
920	8.4e-06	0.0004857	0	2084.8	794.3	2.625	235315_at	TSC22 domain family, member 1	TSC22D1
921	8.4e-06	0.0004857	0	13073.7	2970.9	4.401	218857_s_at	asparaginase like 1	ASRGL1
922	8.4e-06	0.0004857	0	119.9	7.4	16.203	243278_at	Forkhead box P2	FOXP2
923	8.5e-06	0.000491	0	8341.4	19047.6	0.438	200655_s_at	calmodulin 1 (phosphorylase kinase, delta)	CALM1
924	8.6e-06	0.0004935	0	120.1	402.7	0.298	243054_at	Zinc finger, MYND domain containing 11	ZMYND11
925	8.6e-06	0.0004935	0.0002	2594.4	704.8	3.681	225280_x_at	arylsulfatase D	ARSD
926	8.6e-06	0.0004935	0	543.4	109.6	4.958	1552727_s_at	ADAM metallopeptidase with thrombospondin type 1 motif, 17	ADAMTS17
927	8.6e-06	0.0004935	0	326.5	67.3	4.851	204610_s_at	coiled-coil domain containing 85B	CCDC85B
928	8.6e-06	0.0004935	0	604.1	136.8	4.416	230729_at	Transcribed locus, moderately similar to XP_515500.1 PREDICTED: hypothetical protein XP_515500 [Pan troglodytes]
929	8.6e-06	0.0004935	0	1627.6	590.7	2.755	231899_at	zinc finger CCCH-type containing 12C	ZC3H12C
930	8.7e-06	0.0004966	0.0001	390.6	156.3	2.499	244433_at
931	8.7e-06	0.0004966	0	300.5	164.5	1.827	222220_s_at	translin-associated factor X interacting protein 1	TSNAXIP1
932	8.7e-06	0.0004966	0	24027	44153.8	0.544	215157_x_at	poly(A) binding protein, cytoplasmic 1	PABPC1
933	8.7e-06	0.0004966	0.0001	888.4	307.5	2.889	227865_at	chromosome 9 open reading frame 103	C9orf103
934	8.7e-06	0.0004966	0	3218.8	7343.8	0.438	224598_at	mannosyl (alpha-1,3-)-glycoprotein beta-1,4-N-acetylglucosaminyltransferase, isozyme B	MGAT4B
935	8.8e-06	0.0005007	0	149.8	368.3	0.407	1565681_s_at	DIP2 disco-interacting protein 2 homolog C (Drosophila)	DIP2C
936	8.8e-06	0.0005007	0	7240	1585.4	4.567	201812_s_at	translocase of outer mitochondrial membrane 7 homolog (yeast) /// hypothetical protein LOC201725	TOMM7 /// LOC201725
937	8.8e-06	0.0005007	0	271.1	572.2	0.474	219470_x_at	cyclin J	CCNJ
938	8.9e-06	0.0005048	0	996.9	510.4	1.953	225971_at	CDNA FLJ34209 fis, clone FCBBF3020599
939	8.9e-06	0.0005048	0	762.4	262.5	2.904	214250_at	nuclear mitotic apparatus protein 1	NUMA1
940	8.9e-06	0.0005048	0	460.2	124.4	3.699	228890_at	atonal homolog 8 (Drosophila)	ATOH8
941	9e-06	0.0005083	0.0001	564.7	157.5	3.585	205898_at	chemokine (C-X3-C motif) receptor 1	CX3CR1
942	9e-06	0.0005083	0	578.7	1343.2	0.431	223314_at	tetraspanin 14	TSPAN14
943	9e-06	0.0005083	0	1876.4	973.9	1.927	206853_s_at	Mitogen-activated protein kinase kinase kinase 7	MAP3K7
944	9e-06	0.0005083	0	57.7	434.7	0.133	204315_s_at	G-2 and S-phase expressed 1	GTSE1
945	9.1e-06	0.0005134	0	82	16.6	4.94	238165_at	PDZ domain containing RING finger 3	PDZRN3
946	9.2e-06	0.0005174	0	278.4	49.9	5.579	244761_at	hypothetical gene supported by AK126569	FLJ44606
947	9.2e-06	0.0005174	0	312.8	50.1	6.244	229266_at	hypothetical protein LOC284033	LOC284033
948	9.2e-06	0.0005174	0	1047.9	590.3	1.775	203602_s_at	zinc finger and BTB domain containing 17	ZBTB17
949	9.3e-06	0.0005208	0.0001	885.6	2063	0.429	204866_at	PHD finger protein 16	PHF16
950	9.3e-06	0.0005208	0	2346	664.2	3.532	225595_at	HCF-binding transcription factor Zhangfei	ZF
951	9.3e-06	0.0005208	0	791.9	305.1	2.596	40149_at	SH2B adaptor protein 1	SH2B1
952	9.3e-06	0.0005208	0	321.7	897.7	0.358	227807_at	poly (ADP-ribose) polymerase family, member 9	PARP9
953	9.4e-06	0.0005242	0	13025	2016.8	6.458	218763_at	syntaxin 18	STX18
954	9.4e-06	0.0005242	0	11263.7	2731.8	4.123	217168_s_at	homocysteine-inducible, endoplasmic reticulum stress-inducible, ubiquitin-like domain member 1	HERPUD1
955	9.4e-06	0.0005242	0	2187.4	1073.8	2.037	223301_s_at	coiled-coil domain containing 82	CCDC82
956	9.4e-06	0.0005242	0	474.8	177.9	2.669	231171_at	Hypothetical protein LOC644873	FLJ33630
957	9.5e-06	0.0005281	0	1805.6	632.4	2.855	228730_s_at	secernin 2	SCRN2
958	9.5e-06	0.0005281	0	159.2	481.2	0.331	202604_x_at	ADAM metallopeptidase domain 10	ADAM10
959	9.5e-06	0.0005281	0	2706.6	648.5	4.174	203657_s_at	cathepsin F	CTSF
960	9.6e-06	0.0005326	0	8657.9	19237.3	0.45	208998_at	uncoupling protein 2 (mitochondrial, proton carrier)	UCP2
961	9.6e-06	0.0005326	0	546.4	132.2	4.133	1553998_at	DMRT-like family C1 /// similar to DMRT-like family C1	DMRTC1 /// LOC653349
962	9.7e-06	0.0005364	0	78.9	587.4	0.134	212657_s_at	interleukin 1 receptor antagonist	IL1RN
963	9.7e-06	0.0005364	0	24.8	195.9	0.127	242872_at	citron (rho-interacting, serine/threonine kinase 21)	CIT
964	9.7e-06	0.0005364	0	426.8	1075.6	0.397	207945_s_at	casein kinase 1, delta	CSNK1D
965	9.8e-06	0.0005414	0	149.4	29	5.152	227783_at	chromosome 20 open reading frame 117 /// coiled-coil domain containing 57	C20orf117 /// CCDC57
966	9.9e-06	0.0005441	0.0001	1193.5	2904	0.411	225783_at	ubiquitin-conjugating enzyme E2F (putative)	UBE2F
967	9.9e-06	0.0005441	0	887.4	263	3.374	48031_r_at	chromosome 5 open reading frame 4	C5orf4
968	9.9e-06	0.0005441	0.0001	3959.4	1335.1	2.966	225272_at	spermidine/spermine N1-acetyltransferase 2	SAT2
969	9.9e-06	0.0005441	0	4566.8	1221.7	3.738	200685_at	splicing factor, arginine/serine-rich 11	SFRS11
970	9.9e-06	0.0005441	0.0002	18462.3	6752.8	2.734	225155_at	small nucleolar RNA host gene (non-protein coding) 5	SNHG5
971	1e-05	0.0005485	0	329.2	146.8	2.243	238822_at	Transcribed locus
972	1e-05	0.0005485	0	291.3	141.2	2.063	230169_at	THAP domain containing 6	THAP6
973	1.01e-05	0.00055	0	1516.8	522	2.906	204873_at	peroxisome biogenesis factor 1	PEX1
974	1.01e-05	0.00055	0	3549.1	7360.2	0.482	225692_at	calmodulin binding transcription activator 1	CAMTA1
975	1.01e-05	0.00055	0	3141.5	316.9	9.913	242579_at	Transcribed locus
976	1.01e-05	0.00055	0	952.7	303.6	3.138	233198_at	hypothetical protein LOC92497	LOC92497
977	1.01e-05	0.00055	0	3690.7	213.4	17.295	40284_at	forkhead box A2	FOXA2
978	1.01e-05	0.00055	0	164.2	518.4	0.317	212712_at	calmodulin regulated spectrin-associated protein 1	CAMSAP1
979	1.01e-05	0.00055	0	729.5	318.1	2.293	223115_at	cofactor required for Sp1 transcriptional activation, subunit 6, 77kDa	CRSP6
980	1.02e-05	0.0005549	0	505.8	2041	0.248	219010_at	chromosome 1 open reading frame 106	C1orf106
981	1.03e-05	0.000558	0.0001	240.2	43	5.586	234088_at	CDNA FLJ12087 fis, clone HEMBB1002522
982	1.03e-05	0.000558	0	1783.5	587.3	3.037	230424_at	chromosome 5 open reading frame 13	C5orf13
983	1.03e-05	0.000558	0	1109.5	4220.5	0.263	208684_at	coatomer protein complex, subunit alpha	COPA
984	1.03e-05	0.000558	0.0001	183.1	1896.9	0.097	229538_s_at	IQ motif containing GTPase activating protein 3	IQGAP3
985	1.04e-05	0.0005612	0	478	31.4	15.223	203766_s_at	leiomodin 1 (smooth muscle)	LMOD1
986	1.04e-05	0.0005612	0	2148	573.1	3.748	230177_at
987	1.04e-05	0.0005612	0	4373.8	1094.2	3.997	227917_at	Homo sapiens, clone IMAGE:5396854, mRNA
988	1.04e-05	0.0005612	0.0001	1434.9	754.3	1.902	204662_at	CP110 protein	CP110
989	1.05e-05	0.0005654	0	6042	1342.2	4.502	201236_s_at	BTG family, member 2	BTG2
990	1.05e-05	0.0005654	0	7488.6	3718.5	2.014	213883_s_at	TM2 domain containing 1	TM2D1
991	1.06e-05	0.0005702	0	649.2	180.4	3.599	239476_at	Phosphoinositide-3-kinase, regulatory subunit 1 (p85 alpha)	PIK3R1
992	1.07e-05	0.0005739	0	555	1253.5	0.443	218412_s_at	GTF2I repeat domain containing 1	GTF2IRD1
993	1.07e-05	0.0005739	0	944.8	1914.1	0.494	226054_at	bromodomain containing 4	BRD4
994	1.07e-05	0.0005739	0.0001	40.3	239.2	0.168	224773_at	neuron navigator 1	NAV1
995	1.08e-05	0.0005775	0.0001	451.2	55.3	8.159	214598_at	claudin 8	CLDN8
996	1.08e-05	0.0005775	0	483.8	151.6	3.191	235786_at	Rabaptin, RAB GTPase binding effector protein 1	RABEP1
997	1.08e-05	0.0005775	0	4025.8	1075.2	3.744	209369_at	annexin A3	ANXA3
998	1.09e-05	0.0005788	0	313.9	990.7	0.317	216952_s_at	lamin B2	LMNB2
999	1.09e-05	0.0005788	0	174.1	577.9	0.301	226355_at	WD repeat domain 51A	WDR51A
1000	1.09e-05	0.0005788	0	530.6	1877.2	0.283	201198_s_at	proteasome (prosome, macropain) 26S subunit, non-ATPase, 1	PSMD1
1001	1.09e-05	0.0005788	0	2104.3	6598.3	0.319	201277_s_at	heterogeneous nuclear ribonucleoprotein A/B	HNRPAB
1002	1.09e-05	0.0005788	0	717.3	354.5	2.023	242111_at	Methyltransferase like 3	METTL3
1003	1.09e-05	0.0005788	0	809.3	206.6	3.917	227775_at	bruno-like 6, RNA binding protein (Drosophila)	BRUNOL6
1004	1.09e-05	0.0005788	0	1972.2	362.3	5.444	1557207_s_at	hypothetical protein LOC283177	LOC283177
1005	1.1e-05	0.0005818	0.0001	1083.2	509.9	2.124	209439_s_at	phosphorylase kinase, alpha 2 (liver)	PHKA2
1006	1.1e-05	0.0005818	0.0001	2514.6	736.1	3.416	203373_at	suppressor of cytokine signaling 2	SOCS2
1007	1.1e-05	0.0005818	0	910.9	415.8	2.191	1552347_at	crystallin, zeta (quinone reductase)-like 1	CRYZL1
1008	1.1e-05	0.0005818	0.0001	593.2	1930.6	0.307	206003_at	centrosomal protein 135kDa	CEP135
1009	1.12e-05	0.0005883	0	591.1	64.5	9.164	243140_at	Actin, alpha 2, smooth muscle, aorta	ACTA2
1010	1.12e-05	0.0005883	0.0001	413	673.9	0.613	222233_s_at	DNA cross-link repair 1C (PSO2 homolog, S. cerevisiae)	DCLRE1C
1011	1.12e-05	0.0005883	0	779.3	385.4	2.022	209084_s_at	RAB28, member RAS oncogene family	RAB28
1012	1.12e-05	0.0005883	0.0001	694.8	2802	0.248	202059_s_at	karyopherin alpha 1 (importin alpha 5)	KPNA1
1013	1.12e-05	0.0005883	0	4694.4	1303.5	3.601	212982_at	zinc finger, DHHC-type containing 17	ZDHHC17
1014	1.12e-05	0.0005883	0.0001	275.9	85.7	3.219	243504_at	DNA (cytosine-5-)-methyltransferase 2	DNMT2
1015	1.12e-05	0.0005883	0	330	37.8	8.73	1570078_a_at	dedicator of cytokinesis 5	DOCK5
1016	1.13e-05	0.0005929	0.0001	175.7	32.7	5.373	243952_at	Homo sapiens, clone IMAGE:4685786, mRNA
1017	1.14e-05	0.0005958	0	104.1	7.7	13.519	240137_at	Solute carrier family 25, member 27	SLC25A27
1018	1.14e-05	0.0005958	0	184.2	70.3	2.62	1569792_a_at	hypothetical protein MGC50559	MGC50559
1019	1.14e-05	0.0005958	0	3386.4	1186.8	2.853	201053_s_at	proteasome (prosome, macropain) inhibitor subunit 1 (PI31)	PSMF1
1020	1.14e-05	0.0005958	0	1931	1032.4	1.87	222761_at	basic, immunoglobulin-like variable motif containing	BIVM
1021	1.15e-05	0.0005999	0	560.2	290.3	1.93	215888_at	Androgen-induced proliferation inhibitor	APRIN
1022	1.15e-05	0.0005999	0	1798.3	883	2.037	201230_s_at	ariadne homolog 2 (Drosophila)	ARIH2
1023	1.16e-05	0.0006033	0	146.7	422.7	0.347	204947_at	E2F transcription factor 1	E2F1
1024	1.16e-05	0.0006033	0	5050.8	10766.1	0.469	207320_x_at	staufen, RNA binding protein, homolog 1 (Drosophila)	STAU1
1025	1.16e-05	0.0006033	0.0001	1787.5	849.6	2.104	226112_at	sarcoglycan, beta (43kDa dystrophin-associated glycoprotein)	SGCB
1026	1.17e-05	0.0006079	0	374.7	1035.3	0.362	212008_at	UBX domain containing 2	UBXD2
1027	1.18e-05	0.0006114	0	198.9	624.6	0.318	212075_s_at	casein kinase 2, alpha 1 polypeptide	CSNK2A1
1028	1.18e-05	0.0006114	0	185.2	24.8	7.468	1556696_s_at	Hypothetical gene supported by AK124699	FLJ42709
1029	1.18e-05	0.0006114	0	149.2	380.4	0.392	207239_s_at	PCTAIRE protein kinase 1	PCTK1
1030	1.19e-05	0.0006136	0	77.7	525.7	0.148	219493_at	SHC SH2-domain binding protein 1	SHCBP1
1031	1.19e-05	0.0006136	0	566	243.8	2.322	221626_at	zinc finger protein 506	ZNF506
1032	1.19e-05	0.0006136	0	5934.8	13137.7	0.452	208628_s_at	Y box binding protein 1	YBX1
1033	1.19e-05	0.0006136	0	509.3	125.9	4.045	237223_at
1034	1.19e-05	0.0006136	0	2450.6	1141	2.148	203166_at	craniofacial development protein 1	CFDP1
1035	1.2e-05	0.0006163	0	801.9	206.9	3.876	203469_s_at	cyclin-dependent kinase (CDC2-like) 10	CDK10
1036	1.2e-05	0.0006163	0	662.1	341.7	1.938	226369_at	hypothetical locus LOC338799	LOC338799
1037	1.2e-05	0.0006163	0	944.9	312.8	3.021	236600_at	spastic paraplegia 20, spartin (Troyer syndrome)	SPG20
1038	1.2e-05	0.0006163	0	114.3	265.4	0.431	244563_at	glutamine and serine rich 1	QSER1
1039	1.21e-05	0.0006209	0	5623.9	915.5	6.143	204363_at	coagulation factor III (thromboplastin, tissue factor)	F3
1040	1.22e-05	0.0006248	0	346.4	1218.1	0.284	212171_x_at	vascular endothelial growth factor	VEGF
1041	1.22e-05	0.0006248	0	522.6	1207.6	0.433	55081_at	MICAL-like 1	MICAL-L1
1042	1.23e-05	0.0006257	0.0001	853.3	2215.6	0.385	214435_x_at	v-ral simian leukemia viral oncogene homolog A (ras related)	RALA
1043	1.23e-05	0.0006257	0	625.7	1131	0.553	223101_s_at	actin related protein 2/3 complex, subunit 5-like	ARPC5L
1044	1.23e-05	0.0006257	0	1994.3	1175.6	1.696	203135_at	TATA box binding protein	TBP
1045	1.23e-05	0.0006257	0	85.1	9.8	8.684	239291_at	MRNA; cDNA DKFZp761C1418 (from clone DKFZp761C1418)
1046	1.23e-05	0.0006257	0	5486.2	12052.1	0.455	222976_s_at	tropomyosin 3	TPM3
1047	1.23e-05	0.0006257	0.0001	912.1	189	4.826	232001_at	hypothetical gene supported by AY007155	LOC439949
1048	1.23e-05	0.0006257	0	340.6	173.9	1.959	225437_s_at	chromosome 7 open reading frame 27	C7orf27
1049	1.24e-05	0.0006302	0	1299.6	205.3	6.33	226751_at	chromosome 2 open reading frame 32	C2orf32
1050	1.25e-05	0.0006335	0	1739.6	713.4	2.438	203378_at	PCF11, cleavage and polyadenylation factor subunit, homolog (S. cerevisiae)	PCF11
1051	1.25e-05	0.0006335	0	9407.1	3963	2.374	224894_at	Yes-associated protein 1, 65kDa	YAP1
1052	1.25e-05	0.0006335	0.0001	1657.9	243.4	6.811	213397_x_at	ribonuclease, RNase A family, 4	RNASE4
1053	1.26e-05	0.0006355	0	2369.6	1395.5	1.698	203459_s_at	vacuolar protein sorting 16 (yeast)	VPS16
1054	1.26e-05	0.0006355	0	1194.4	495.8	2.409	226713_at	coiled-coil domain containing 50	CCDC50
1055	1.26e-05	0.0006355	0	18216.4	7265.7	2.507	211929_at	heterogeneous nuclear ribonucleoprotein A3	HNRPA3
1056	1.26e-05	0.0006355	0	252.7	66.9	3.777	235318_at	fibrillin 1	FBN1
1057	1.26e-05	0.0006355	0	71.2	214.3	0.332	203968_s_at	CDC6 cell division cycle 6 homolog (S. cerevisiae)	CDC6
1058	1.27e-05	0.0006399	0	425	1030.8	0.412	217253_at	(clone B3B3E13) Huntington's disease candidate region mRNA fragment
1059	1.28e-05	0.0006438	0	3957.1	1836	2.155	218769_s_at	ankyrin repeat, family A (RFXANK-like), 2	ANKRA2
1060	1.28e-05	0.0006438	0	9566.5	3387.1	2.824	224741_x_at	growth arrest-specific 5	GAS5
1061	1.29e-05	0.0006476	0	945.3	223.3	4.233	230245_s_at	hypothetical protein LOC283663	LOC283663
1062	1.29e-05	0.0006476	0	4700.9	893.7	5.26	204237_at	GULP, engulfment adaptor PTB domain containing 1	GULP1
1063	1.3e-05	0.0006495	0	3564	1736	2.053	212984_at	activating transcription factor 2	ATF2
1064	1.3e-05	0.0006495	0	2438.3	706.2	3.453	202182_at	GCN5 general control of amino-acid synthesis 5-like 2 (yeast)	GCN5L2
1065	1.3e-05	0.0006495	0	37.6	205.2	0.183	1552619_a_at	anillin, actin binding protein	ANLN
1066	1.3e-05	0.0006495	0	751.2	155.2	4.84	37547_at	parathyroid hormone-responsive B1	PTHB1
1067	1.3e-05	0.0006495	0	175.5	40.4	4.344	243636_s_at	SH3 domain protein D19	SH3D19
1068	1.31e-05	0.0006515	0	3883.1	8628.5	0.45	201736_s_at	membrane-associated ring finger (C3HC4) 6	2007-03-06
1069	1.31e-05	0.0006515	0	1257.6	536.9	2.342	205437_at	zinc finger protein 211	ZNF211
1070	1.31e-05	0.0006515	0	4440.3	574.5	7.729	222696_at	axin 2 (conductin, axil)	AXIN2
1071	1.31e-05	0.0006515	0.0002	153.9	17.2	8.948	243680_at
1072	1.31e-05	0.0006515	0	1426.7	720.6	1.98	223442_at	nicolin 1	NICN1
1073	1.32e-05	0.0006534	0	527.3	289.6	1.821	215766_at	Glutathione S-transferase A1	GSTA1
1074	1.32e-05	0.0006534	0	1385.5	96	14.432	236277_at	P21 (CDKN1A)-activated kinase 3	PAK3
1075	1.32e-05	0.0006534	0.0001	14.5	57.6	0.252	1555465_at	mucolipin 2	MCOLN2
1076	1.32e-05	0.0006534	0	283.5	1052.6	0.269	231233_at
1077	1.32e-05	0.0006534	0	2434	1235.9	1.969	221821_s_at	chromosome 12 open reading frame 41	C12orf41
1078	1.33e-05	0.0006577	0.0001	1062.5	440.1	2.414	230454_at	islet cell autoantigen 1,69kDa-like	ICA1L
1079	1.34e-05	0.0006596	0	3448.5	392	8.797	202994_s_at	fibulin 1	FBLN1
1080	1.34e-05	0.0006596	0	2246	460.1	4.882	206115_at	early growth response 3	EGR3
1081	1.34e-05	0.0006596	0	875.6	2888.3	0.303	225099_at	F-box protein 45	FBXO45
1082	1.34e-05	0.0006596	0	1958.1	847.5	2.31	231713_s_at	parathyroid hormone-like hormone /// signal transducer and activator of transcription 3 interacting protein 1	PTHLH /// STATIP1
1083	1.34e-05	0.0006596	0	155.8	676.7	0.23	212218_s_at	fatty acid synthase	FASN
1084	1.35e-05	0.0006627	0	905.3	176.2	5.138	230132_at	hypothetical protein LOC644320 /// hypothetical protein LOC651345	LOC644320 /// LOC651345
1085	1.35e-05	0.0006627	0	333.3	888	0.375	212271_at	mitogen-activated protein kinase 1	MAPK1
1086	1.35e-05	0.0006627	0.0001	3237.1	8354	0.387	208974_x_at	karyopherin (importin) beta 1	KPNB1
1087	1.36e-05	0.000667	0.0001	4951.9	1574.7	3.145	223130_s_at	myosin regulatory light chain interacting protein	MYLIP
1088	1.37e-05	0.0006695	0	4783.1	500	9.566	228728_at	hypothetical protein FLJ21986	FLJ21986
1089	1.37e-05	0.0006695	0.0002	2019.2	6289.4	0.321	208900_s_at	topoisomerase (DNA) I	TOP1
1090	1.37e-05	0.0006695	0	485.1	88.6	5.475	1553890_s_at	hypothetical protein BC018697	LOC126147
1091	1.37e-05	0.0006695	0	1954.2	1017.5	1.921	225539_at	zinc finger protein 295	ZNF295
1092	1.38e-05	0.0006725	0	359.6	106.2	3.386	242404_at	Transcribed locus
1093	1.38e-05	0.0006725	0	1130.2	103.2	10.952	235746_s_at
1094	1.38e-05	0.0006725	0	1111.8	299	3.718	205839_s_at	benzodiazapine receptor (peripheral) associated protein 1	BZRAP1
1095	1.39e-05	0.0006767	0	1217.2	411.3	2.959	228105_at	SAPS domain family, member 3	SAPS3
1096	1.4e-05	0.000681	0	2402	706.4	3.4	227728_at	CDNA FLJ42306 fis, clone TRACH2001646
1097	1.41e-05	0.0006821	0	784.2	147.5	5.317	209582_s_at	CD200 molecule	CD200
1098	1.41e-05	0.0006821	0	9612.9	5458.8	1.761	218263_s_at	zinc finger, BED-type containing 5	ZBED5
1099	1.41e-05	0.0006821	0	230.3	2426.8	0.095	209803_s_at	pleckstrin homology-like domain, family A, member 2	PHLDA2
1100	1.41e-05	0.0006821	0	2048.5	419.7	4.881	227148_at	pleckstrin homology domain containing, family H (with MyTH4 domain) member 2	PLEKHH2
1101	1.41e-05	0.0006821	0.0002	1027.5	516.3	1.99	212308_at	cytoplasmic linker associated protein 2	CLASP2
1102	1.41e-05	0.0006821	0	600.9	129.6	4.637	240061_at	Hypothetical protein LOC54103	LOC54103
1103	1.42e-05	0.0006845	0.0001	139	346.1	0.402	1555105_a_at	mesoderm induction early response 1 homolog (Xenopus laevis)	MIER1
1104	1.42e-05	0.0006845	0	258.7	1174.9	0.22	211713_x_at	KIAA0101 /// KIAA0101	KIAA0101
1105	1.42e-05	0.0006845	0	1460	302.5	4.826	223170_at	transmembrane protein 98	TMEM98
1106	1.42e-05	0.0006845	0	688.5	1636.4	0.421	201025_at	eukaryotic translation initiation factor 5B	EIF5B
1107	1.43e-05	0.0006887	0	77	232.9	0.331	223069_s_at	echinoderm microtubule associated protein like 4	EML4
1108	1.44e-05	0.000691	0	6831	2350.3	2.906	214093_s_at	far upstream element (FUSE) binding protein 1	FUBP1
1109	1.44e-05	0.000691	0	199.6	961.5	0.208	207431_s_at	degenerative spermatocyte homolog 1, lipid desaturase (Drosophila)	DEGS1
1110	1.44e-05	0.000691	0	2275.8	655	3.475	218491_s_at	thymocyte nuclear protein 1	THYN1
1111	1.44e-05	0.000691	0.0002	203.6	1135	0.179	242625_at	radical S-adenosyl methionine domain containing 2	RSAD2
1112	1.45e-05	0.0006921	0	2451.3	1078.2	2.274	203970_s_at	peroxisomal biogenesis factor 3	PEX3
1113	1.45e-05	0.0006921	0	318.2	617.3	0.515	221987_s_at	TSR1, 20S rRNA accumulation, homolog (S. cerevisiae)	TSR1
1114	1.45e-05	0.0006921	0.0002	57.4	376.2	0.153	214438_at	H2.0-like homeobox 1 (Drosophila)	HLX1
1115	1.45e-05	0.0006921	0.0001	1438.6	483.9	2.973	202908_at	Wolfram syndrome 1 (wolframin)	WFS1
1116	1.45e-05	0.0006921	0	473.4	1272.8	0.372	218497_s_at	ribonuclease H1	RNASEH1
1117	1.45e-05	0.0006921	0	504.3	1733.2	0.291	221985_at	kelch-like 24 (Drosophila)	KLHL24
1118	1.46e-05	0.0006962	0	1084.8	2755.7	0.394	222654_at	inositol monophosphatase domain containing 1	IMPAD1
1119	1.47e-05	0.0006997	0	3443.6	327	10.531	1554007_at	Zinc finger protein 483	ZNF483
1120	1.47e-05	0.0006997	0	583.9	162.8	3.587	209529_at	phosphatidic acid phosphatase type 2C	PPAP2C
1121	1.48e-05	0.0007026	0	4643.1	2522.6	1.841	203513_at	KIAA1840	KIAA1840
1122	1.48e-05	0.0007026	0	59.7	402.2	0.148	218308_at	transforming, acidic coiled-coil containing protein 3	TACC3
1123	1.48e-05	0.0007026	0.0001	378.4	847.4	0.447	213514_s_at	diaphanous homolog 1 (Drosophila)	DIAPH1
1124	1.49e-05	0.0007048	0	103	243.4	0.423	214804_at
1125	1.49e-05	0.0007048	0	107.8	451.1	0.239	221591_s_at	family with sequence similarity 64, member A	FAM64A
1126	1.49e-05	0.0007048	0	2165.8	986	2.197	228723_at	Neuroplastin	NPTN
1127	1.49e-05	0.0007048	0	4501.4	1511.9	2.977	200962_at	ribosomal protein L31 /// similar to ribosomal protein L31	RPL31 /// LOC653773
1128	1.5e-05	0.0007077	0	574	5795	0.099	212473_s_at	microtubule associated monoxygenase, calponin and LIM domain containing 2	MICAL2
1129	1.5e-05	0.0007077	0	573.1	177.2	3.234	241755_at	Ubiquinol-cytochrome c reductase core protein II	UQCRC2
1130	1.5e-05	0.0007077	0	4118.5	1556.3	2.646	218552_at	enoyl Coenzyme A hydratase domain containing 2	ECHDC2
1131	1.51e-05	0.0007118	0	114.3	791.1	0.144	219990_at	E2F transcription factor 8	E2F8
1132	1.52e-05	0.0007146	0	179.7	42.8	4.199	227690_at	gamma-aminobutyric acid (GABA) A receptor, beta 3	GABRB3
1133	1.52e-05	0.0007146	0	3017.1	443.3	6.806	202709_at	fibromodulin	FMOD
1134	1.52e-05	0.0007146	0	5877.5	2591.4	2.268	202441_at	SPFH domain family, member 1	SPFH1
1135	1.53e-05	0.0007187	0	116.4	15.9	7.321	1559296_at	Homo sapiens, clone IMAGE:5759975, mRNA
1136	1.54e-05	0.0007214	0	19029.6	54428.6	0.35	200021_at	cofilin 1 (non-muscle) /// cofilin 1 (non-muscle)	CFL1
1137	1.54e-05	0.0007214	0	1035.9	231.9	4.467	213249_at	F-box and leucine-rich repeat protein 7	FBXL7
1138	1.54e-05	0.0007214	0	26.6	297.1	0.09	205240_at	G-protein signalling modulator 2 (AGS3-like, C. elegans)	GPSM2
1139	1.55e-05	0.0007249	0	415.5	147.5	2.817	237208_at	WD repeat domain 61	WDR61
1140	1.55e-05	0.0007249	0.0001	426.3	51.2	8.326	1560109_s_at	Amiloride binding protein 1 (amine oxidase (copper-containing))	ABP1
1141	1.56e-05	0.0007289	0	3601.5	661.3	5.446	235079_at	Transcribed locus
1142	1.57e-05	0.0007316	0	201.8	43.1	4.682	239184_at	Transcribed locus, weakly similar to XP_498467.1 PREDICTED: hypothetical protein XP_498467 [Homo sapiens]
1143	1.57e-05	0.0007316	0	490.1	2177.8	0.225	212038_s_at	voltage-dependent anion channel 1	VDAC1
1144	1.57e-05	0.0007316	0	410.7	55.7	7.373	228035_at	serine/threonine kinase 33	STK33
1145	1.58e-05	0.000735	0.0001	979.8	222.7	4.4	204663_at	malic enzyme 3, NADP(+)-dependent, mitochondrial /// protease, serine, 23	ME3 /// PRSS23
1146	1.58e-05	0.000735	0	92.1	342.3	0.269	212021_s_at	antigen identified by monoclonal antibody Ki-67	MKI67
1147	1.6e-05	0.0007417	0	858.7	343.5	2.5	205125_at	phospholipase C, delta 1	PLCD1
1148	1.6e-05	0.0007417	0	228.1	437.9	0.521	212729_at	discs, large homolog 3 (neuroendocrine-dlg, Drosophila)	DLG3
1149	1.6e-05	0.0007417	0.0001	1934.1	3399.7	0.569	200697_at	hexokinase 1	HK1
1150	1.6e-05	0.0007417	0	456	852.3	0.535	203112_s_at	Wolf-Hirschhorn syndrome candidate 2	WHSC2
1151	1.62e-05	0.0007497	0	195.8	17.1	11.45	235655_at	Transcribed locus, weakly similar to XP_209041.2 PREDICTED: similar to KIAA1503 protein [Homo sapiens]
1152	1.62e-05	0.0007497	0	2178	543.4	4.008	226831_at
1153	1.63e-05	0.0007524	0	30.3	129.6	0.234	233142_at	Homo sapiens, clone IMAGE:4401608, mRNA
1154	1.63e-05	0.0007524	0	4405	784.3	5.616	222453_at	cytochrome b reductase 1	CYBRD1
1155	1.63e-05	0.0007524	0	204.3	551.8	0.37	205401_at	alkylglycerone phosphate synthase	AGPS
1156	1.64e-05	0.0007557	0	849.4	386.5	2.198	229078_s_at	KIAA1704	KIAA1704
1157	1.64e-05	0.0007557	0	854	2144.9	0.398	209790_s_at	caspase 6, apoptosis-related cysteine peptidase	CASP6
1158	1.65e-05	0.000759	0	515.5	71.4	7.22	228044_at	chromosome 13 open reading frame 21	C13orf21
1159	1.65e-05	0.000759	0	325.7	858.4	0.379	201514_s_at	Ras-GTPase-activating protein SH3-domain-binding protein	G3BP
1160	1.66e-05	0.0007616	0	1215.4	680.5	1.786	213063_at	zinc finger CCCH-type containing 14	ZC3H14
1161	1.66e-05	0.0007616	0	504.3	210.1	2.4	225909_at	hypothetical protein LOC155036	LOC155036
1162	1.66e-05	0.0007616	0	812.5	257.1	3.16	227809_at	Zinc finger CCCH-type containing 6	ZC3H6
1163	1.67e-05	0.0007649	0	3102.3	602.3	5.151	242136_x_at	similar to C-terminal binding protein 2	LOC652837
1164	1.67e-05	0.0007649	0	558.9	201.3	2.776	235304_at	Zinc finger protein 573	ZNF573
1165	1.68e-05	0.0007655	0	1445.7	709.9	2.036	222811_at	hypothetical protein FLJ11171	FLJ11171
1166	1.68e-05	0.0007655	0	475.3	243.5	1.952	223622_s_at	hydroxypyruvate isomerase homolog (E. coli)	HYI
1167	1.68e-05	0.0007655	0	319.7	798.7	0.4	214061_at	WD repeat domain 67	WDR67
1168	1.68e-05	0.0007655	0.0001	813.1	143.1	5.682	238850_at	Hypothetical protein LOC645323	LOC645323
1169	1.68e-05	0.0007655	0.0001	1714.6	539.9	3.176	227001_at	NIPA-like domain containing 2	NPAL2
1170	1.68e-05	0.0007655	0	4262	8047.7	0.53	212626_x_at	heterogeneous nuclear ribonucleoprotein C (C1/C2)	HNRPC
1171	1.69e-05	0.0007681	0	3813.7	6905.2	0.552	207760_s_at	nuclear receptor co-repressor 2	NCOR2
1172	1.69e-05	0.0007681	0	55.7	1010	0.055	203819_s_at	insulin-like growth factor 2 mRNA binding protein 3	IGF2BP3
1173	1.69e-05	0.0007681	0	17233.4	58252.7	0.296	1555653_at		HNRPA3P1 /// HNRPA3 /// RP11-223F20.1 /// LOC643689 /// LOC647474 /// LOC653115
1174	1.7e-05	0.000772	0.0001	530.8	288.7	1.839	227395_at	CDNA FLJ38498 fis, clone FELNG2000241
1175	1.71e-05	0.0007745	0	664.6	201.6	3.297	236291_at	retinol dehydrogenase 5 (11-cis/9-cis)	RDH5
1176	1.71e-05	0.0007745	0	809.1	262.6	3.081	1558586_at	Zinc finger protein 83	ZNF83
1177	1.71e-05	0.0007745	0	194.5	444.4	0.438	221957_at	Pyruvate dehydrogenase kinase, isozyme 3	PDK3
1178	1.72e-05	0.0007764	0.0001	483.8	52.4	9.233	222829_s_at	interleukin 20 receptor, alpha	IL20RA
1179	1.72e-05	0.0007764	0.0001	891.7	1873.9	0.476	36936_at	tissue specific transplantation antigen P35B	TSTA3
1180	1.72e-05	0.0007764	0.0001	39.1	133.7	0.292	231471_at	Zinc finger protein 638	ZNF638
1181	1.72e-05	0.0007764	0	102.6	262.9	0.39	211612_s_at	interleukin 13 receptor, alpha 1 /// interleukin 13 receptor, alpha 1	IL13RA1
1182	1.73e-05	0.0007783	0	1928.6	320.8	6.012	211813_x_at	decorin	DCN
1183	1.73e-05	0.0007783	0	4209.6	11345.6	0.371	200931_s_at	vinculin	VCL
1184	1.73e-05	0.0007783	0	1324.7	3642.9	0.364	225607_at	coiled-coil domain containing 43	CCDC43
1185	1.73e-05	0.0007783	0	660.1	2165.6	0.305	222646_s_at	ERO1-like (S. cerevisiae)	ERO1L
1186	1.74e-05	0.0007815	0	123.2	451.5	0.273	225018_at	spire homolog 1 (Drosophila)	SPIRE1
1187	1.74e-05	0.0007815	0	924.6	2480.8	0.373	201980_s_at	Ras suppressor protein 1	RSU1
1188	1.75e-05	0.0007853	0	5024.7	459.8	10.928	226344_at	zinc finger, matrin type 1	ZMAT1
1189	1.76e-05	0.0007891	0	339.7	800.9	0.424	212381_at	ubiquitin specific peptidase 24	USP24
1190	1.77e-05	0.0007923	0	574.6	18.9	30.402	1556329_a_at	Protocadherin 10	PCDH10
1191	1.77e-05	0.0007923	0	320.3	36.6	8.751	1567997_x_at
1192	1.78e-05	0.0007954	0	1776	420.6	4.223	227091_at	KIAA1505 protein	KIAA1505
1193	1.78e-05	0.0007954	0	162.6	37.4	4.348	242734_x_at	galactose-1-phosphate uridylyltransferase	GALT
1194	1.79e-05	0.0007986	0	468.7	139.9	3.35	235801_at
1195	1.79e-05	0.0007986	0	136.3	25.6	5.324	232384_s_at	Selectin ligand interactor cytoplasmic-1	SLIC1
1196	1.8e-05	0.0008024	0	186.3	1025.6	0.182	235425_at	shugoshin-like 2 (S. pombe)	SGOL2
1197	1.81e-05	0.0008055	0	26589.9	7783.6	3.416	200026_at	ribosomal protein L34 /// ribosomal protein L34 /// similar to ribosomal protein L34 /// similar to ribosomal protein L34 /// similar to ribosomal protein L34 /// similar to ribosomal protein L34	RPL34 /// LOC342994 /// LOC651249
1198	1.81e-05	0.0008055	0.0001	1825.1	3321.9	0.549	225852_at	ankyrin repeat domain 17	ANKRD17
1199	1.82e-05	0.0008086	0	1286.6	504.5	2.55	229850_at	Full length insert cDNA clone YX81F03
1200	1.82e-05	0.0008086	0	2754.6	7803.2	0.353	213478_at	kazrin	KIAA1026
1201	1.83e-05	0.0008123	0	83.1	354.6	0.234	204465_s_at	internexin neuronal intermediate filament protein, alpha	INA
1202	1.84e-05	0.0008161	0	95.5	831.1	0.115	219148_at	PDZ binding kinase	PBK
1203	1.85e-05	0.0008198	0	159.2	35.2	4.523	1556304_s_at	CDNA clone IMAGE:4829494
1204	1.86e-05	0.0008222	0	199.5	31.4	6.354	210492_at	microfibrillar-associated protein 3-like	MFAP3L
1205	1.86e-05	0.0008222	0	172.7	33.5	5.155	203571_s_at	chromosome 10 open reading frame 116	C10orf116
1206	1.86e-05	0.0008222	0.0001	239.3	22.1	10.828	1563827_at	hypothetical protein LOC158434	LOC158434
1207	1.87e-05	0.0008232	0	350.3	1298.8	0.27	204994_at	myxovirus (influenza virus) resistance 2 (mouse)	MX2
1208	1.87e-05	0.0008232	0.0001	1271	2825.3	0.45	217741_s_at	zinc finger, AN1-type domain 5	ZFAND5
1209	1.87e-05	0.0008232	0	424.8	799.6	0.531	202486_at	AFG3 ATPase family gene 3-like 2 (yeast)	AFG3L2
1210	1.87e-05	0.0008232	0.0001	913.3	2689.3	0.34	200916_at	transgelin 2	TAGLN2
1211	1.87e-05	0.0008232	0	1252	97.4	12.854	219090_at	solute carrier family 24 (sodium/potassium/calcium exchanger), member 3	SLC24A3
1212	1.89e-05	0.0008314	0	38.4	237.7	0.162	204603_at	exonuclease 1	EXO1
1213	1.91e-05	0.0008374	0	1662.5	203.1	8.186	201110_s_at	thrombospondin 1	THBS1
1214	1.91e-05	0.0008374	0	529.1	1640	0.323	201609_x_at	isoprenylcysteine carboxyl methyltransferase	ICMT
1215	1.91e-05	0.0008374	0	3656	6986	0.523	200863_s_at	RAB11A, member RAS oncogene family	RAB11A
1216	1.91e-05	0.0008374	0	307.1	57.8	5.313	231031_at
1217	1.92e-05	0.0008411	0	471.8	118	3.998	217538_at	RUN and TBC1 domain containing 1	RUTBC1
1218	1.93e-05	0.0008448	0	1304.4	240.1	5.433	239398_at	Transcribed locus, strongly similar to XP_527419.1 PREDICTED: similar to bA345L23.2 (novel protein with BTB/POZ (broad complex Tramtrack bric-a-brac/Pox virus and zinc finger) domain) [Pan troglodytes]
1219	1.94e-05	0.0008471	0	647.9	171.5	3.778	230054_at	Proline-rich transmembrane protein 1	PRRT1
1220	1.94e-05	0.0008471	0	299.2	53.5	5.593	1553995_a_at	5'-nucleotidase, ecto (CD73)	NT5E
1221	1.94e-05	0.0008471	0.0002	297.6	51.6	5.767	236623_at	ATPase, Na+/K+ transporting, alpha 1 polypeptide	ATP1A1
1222	1.95e-05	0.0008507	0	1672	693.4	2.411	204418_x_at	glutathione S-transferase M2 (muscle)	GSTM2
1223	1.96e-05	0.000853	0	340.3	847.4	0.402	201516_at	spermidine synthase	SRM
1224	1.96e-05	0.000853	0	41.7	281.4	0.148	205046_at	centromere protein E, 312kDa	CENPE
1225	1.96e-05	0.000853	0	2476.6	1161.6	2.132	201701_s_at	progesterone receptor membrane component 2	PGRMC2
1226	1.97e-05	0.0008559	0	4581.1	745.2	6.147	209894_at	leptin receptor	LEPR
1227	1.97e-05	0.0008559	0	6480.8	3362.7	1.927	222533_at	cereblon	CRBN
1228	1.98e-05	0.0008589	0	875.3	239.8	3.65	1556427_s_at	similar to hypothetical protein	LOC221091
1229	1.98e-05	0.0008589	0	1159.4	551.7	2.102	226783_at	alanine-glyoxylate aminotransferase 2-like 2	AGXT2L2
1230	2.01e-05	0.0008705	0	1155.1	121.6	9.499	242033_at	ring finger protein 180	RNF180
1231	2.01e-05	0.0008705	0.0002	1188.3	440.5	2.698	224873_s_at	mitochondrial ribosomal protein S25	MRPS25
1232	2.02e-05	0.0008741	0	5311	2805	1.893	224892_at	pallidin homolog (mouse)	PLDN
1233	2.03e-05	0.000877	0	1394.3	815.4	1.71	229069_at	cytokine induced protein 29 kDa	CIP29
1234	2.03e-05	0.000877	0	6730.5	1582.5	4.253	221645_s_at	zinc finger protein 83	ZNF83
1235	2.04e-05	0.0008799	0	210.4	639.2	0.329	224952_at	tetratricopeptide repeat, ankyrin repeat and coiled-coil containing 2	TANC2
1236	2.04e-05	0.0008799	0	2526.4	1098.1	2.301	226633_at	RAB8B, member RAS oncogene family	RAB8B
1237	2.05e-05	0.0008835	0.0001	114.9	30.3	3.792	226699_at	FCH and double SH3 domains 1	FCHSD1
1238	2.06e-05	0.0008871	0	544.8	209.7	2.598	235867_at	glutathione S-transferase M3 (brain)	GSTM3
1239	2.07e-05	0.0008878	0.0001	288	128.5	2.241	244765_at
1240	2.07e-05	0.0008878	0	819.8	373	2.198	220341_s_at	hypothetical LOC51149	LOC51149
1241	2.07e-05	0.0008878	0.0001	1583	807	1.962	228801_at	ORM1-like 1 (S. cerevisiae)	ORMDL1
1242	2.07e-05	0.0008878	0	844.3	340.1	2.483	239654_at	Chromodomain helicase DNA binding protein 9	CHD9
1243	2.07e-05	0.0008878	0	3386.6	1519.8	2.228	226137_at	MRNA; cDNA DKFZp566M0947 (from clone DKFZp566M0947)
1244	2.08e-05	0.0008907	0	877.9	117.1	7.497	238864_at	hypothetical protein LOC146177	LOC146177
1245	2.08e-05	0.0008907	0.0002	1066.3	486.9	2.19	206272_at	S-phase response (cyclin-related)	SPHAR
1246	2.09e-05	0.0008935	0.0001	757.4	268.6	2.82	223604_at	GTPase activating Rap/RanGAP domain-like 3	GARNL3
1247	2.09e-05	0.0008935	0	151.2	1128.1	0.134	237058_x_at	solute carrier family 6 (neurotransmitter transporter, GABA), member 13	SLC6A13
1248	2.1e-05	0.0008964	0.0001	637.3	179.8	3.544	207078_at	mediator of RNA polymerase II transcription, subunit 6 homolog (S. cerevisiae)	MED6
1249	2.1e-05	0.0008964	0	817.4	294.7	2.774	230148_at	AHA1, activator of heat shock 90kDa protein ATPase homolog 2 (yeast)	AHSA2
1250	2.11e-05	0.0008999	0	856.1	302.6	2.829	235227_at	CDNA clone IMAGE:5287121
1251	2.12e-05	0.000902	0	1452.3	723.7	2.007	229903_x_at	RNA-binding region (RNP1, RRM) containing 3	RNPC3
1252	2.12e-05	0.000902	0.0001	352.7	625.6	0.564	212735_at	KIAA0226	KIAA0226
1253	2.12e-05	0.000902	0	656.3	111.7	5.876	243526_at	WD repeat domain 86	WDR86
1254	2.13e-05	0.0009027	0.0001	526.9	1595.7	0.33	219296_at	zinc finger, DHHC-type containing 13	ZDHHC13
1255	2.13e-05	0.0009027	0	4951.7	1437.1	3.446	200811_at	cold inducible RNA binding protein	CIRBP
1256	2.13e-05	0.0009027	0	67	506.7	0.132	209709_s_at	hyaluronan-mediated motility receptor (RHAMM)	HMMR
1257	2.13e-05	0.0009027	0.0001	489.3	1868.3	0.262	208702_x_at	amyloid beta (A4) precursor-like protein 2	APLP2
1258	2.13e-05	0.0009027	0.0001	306.2	75.7	4.045	230780_at	CDNA FLJ31839 fis, clone NT2RP7000086
1259	2.14e-05	0.0009055	0	267.4	492.7	0.543	218251_at	MID1 interacting protein 1 (gastrulation specific G12-like (zebrafish))	MID1IP1
1260	2.14e-05	0.0009055	0	684.5	175.1	3.909	242086_at	Spermatogenesis associated 6	SPATA6
1261	2.15e-05	0.0009075	0.0002	2209.7	6388.3	0.346	233080_s_at	PRP40 pre-mRNA processing factor 40 homolog A (yeast)	PRPF40A
1262	2.15e-05	0.0009075	0.0001	10200.9	3604.9	2.83	224841_x_at	growth arrest-specific 5	GAS5
1263	2.15e-05	0.0009075	0	1052.4	400.7	2.626	222808_at	glycosyltransferase 28 domain containing 1	GLT28D1
1264	2.16e-05	0.0009096	0	1087.3	349.8	3.108	220992_s_at	chromosome 1 open reading frame 25 /// chromosome 1 open reading frame 25	C1orf25
1265	2.16e-05	0.0009096	0	1730	935.1	1.85	203678_at	KIAA1018	KIAA1018
1266	2.16e-05	0.0009096	0	3361.2	1628.3	2.064	226753_at	family with sequence similarity 76, member B	FAM76B
1267	2.17e-05	0.0009131	0	75.9	894.2	0.085	203764_at	discs, large homolog 7 (Drosophila)	DLG7
1268	2.18e-05	0.0009158	0.0003	1292.1	2989	0.432	222421_at	ubiquitin-conjugating enzyme E2H (UBC8 homolog, yeast)	UBE2H
1269	2.18e-05	0.0009158	0.0001	186.9	69.3	2.697	230545_at
1270	2.19e-05	0.0009172	0	7483.6	1669.8	4.482	224604_at	HCV F-transactivated protein 1	LOC401152
1271	2.19e-05	0.0009172	0	3029.7	1595.2	1.899	218846_at	cofactor required for Sp1 transcriptional activation, subunit 3, 130kDa	CRSP3
1272	2.19e-05	0.0009172	0	619.5	178.1	3.478	235422_at	Archaemetzincins-2	AMZ2
1273	2.19e-05	0.0009172	0.0001	326.5	693.1	0.471	222422_s_at	Nedd4 family interacting protein 1	NDFIP1
1274	2.2e-05	0.0009206	0	101.8	360.1	0.283	233445_at	BUB1 budding uninhibited by benzimidazoles 1 homolog (yeast)	BUB1
1275	2.22e-05	0.0009283	0	1829.3	643.9	2.841	218297_at	chromosome 10 open reading frame 97	C10orf97
1276	2.23e-05	0.0009317	0.0001	617.1	282.2	2.187	232044_at	retinoblastoma binding protein 6	RBBP6
1277	2.24e-05	0.0009344	0.0001	539.9	219.8	2.456	1557192_at	chromosome 1 open reading frame 136	C1orf136
1278	2.24e-05	0.0009344	0	2722	5237	0.52	212160_at	exportin, tRNA (nuclear export receptor for tRNAs)	XPOT
1279	2.25e-05	0.0009357	0.0001	711.5	158.1	4.5	241834_at	Full-length cDNA clone CS0DC013YI04 of Neuroblastoma Cot 25-normalized of Homo sapiens (human)
1280	2.25e-05	0.0009357	0	3385.1	857.7	3.947	213375_s_at	hypothetical gene CG018	CG018
1281	2.25e-05	0.0009357	0.0002	1116.7	2249.9	0.496	201400_at	proteasome (prosome, macropain) subunit, beta type, 3	PSMB3
1282	2.25e-05	0.0009357	0.0001	516.6	208.4	2.479	229923_at	zinc finger, DHHC-type containing 21	ZDHHC21
1283	2.26e-05	0.0009376	0	739.8	1698.5	0.436	233873_x_at	PAP associated domain containing 1	PAPD1
1284	2.26e-05	0.0009376	0.0002	883.8	312.2	2.831	228469_at	Peptidylprolyl isomerase D (cyclophilin D)	PPID
1285	2.26e-05	0.0009376	0	729	213.8	3.41	239300_at	Phosphoinositide-3-kinase, class 3	PIK3C3
1286	2.27e-05	0.0009389	0.0001	925.4	408.1	2.268	215754_at	scavenger receptor class B, member 2	SCARB2
1287	2.27e-05	0.0009389	0	185.6	59.8	3.104	233527_at	Endothelial cell adhesion molecule	ESAM
1288	2.27e-05	0.0009389	0	1770.3	132.9	13.321	206191_at	ectonucleoside triphosphate diphosphohydrolase 3	ENTPD3
1289	2.27e-05	0.0009389	0	311	102.7	3.028	242965_at	Galactokinase 2	GALK2
1290	2.28e-05	0.0009423	0	1637.8	3220.9	0.508	217742_s_at	WW domain containing adaptor with coiled-coil	WAC
1291	2.29e-05	0.0009449	0	55.6	11.7	4.752	232068_s_at	toll-like receptor 4	TLR4
1292	2.29e-05	0.0009449	0.0001	54.1	228.9	0.236	220295_x_at	DEP domain containing 1	DEPDC1
1293	2.3e-05	0.0009469	0	2806.7	618.5	4.538	201693_s_at	early growth response 1	EGR1
1294	2.3e-05	0.0009469	0	723.6	1790.7	0.404	225522_at	AP2 associated kinase 1	AAK1
1295	2.3e-05	0.0009469	0	1990.7	663.3	3.001	203427_at	ASF1 anti-silencing function 1 homolog A (S. cerevisiae)	ASF1A
1296	2.31e-05	0.0009502	0.0002	4392.8	1391.7	3.156	202922_at	glutamate-cysteine ligase, catalytic subunit	GCLC
1297	2.33e-05	0.0009577	0	1400.4	586	2.39	37254_at	zinc finger protein 133	ZNF133
1298	2.34e-05	0.0009604	0.0001	682.2	324.8	2.1	238735_at	Transcription factor 12 (HTF4, helix-loop-helix transcription factors 4)	TCF12
1299	2.34e-05	0.0009604	0.0001	16.7	83.7	0.2	211767_at	GINS complex subunit 4 (Sld5 homolog) /// GINS complex subunit 4 (Sld5 homolog)	GINS4
1300	2.35e-05	0.0009622	0	555.4	195.8	2.837	236518_at	KIAA1984	KIAA1984
1301	2.35e-05	0.0009622	0	6931.9	2618.1	2.648	225310_at	RNA binding motif protein, X-linked	RBMX
1302	2.35e-05	0.0009622	0	316.5	1169.6	0.271	210046_s_at	isocitrate dehydrogenase 2 (NADP+), mitochondrial	IDH2
1303	2.36e-05	0.0009641	0	259.4	132.3	1.961	217721_at	Full-length cDNA clone CS0DB003YD12 of Neuroblastoma Cot 10-normalized of Homo sapiens (human)
1304	2.36e-05	0.0009641	0	545.9	207.3	2.633	226521_s_at	coiled-coil domain containing 98	CCDC98
1305	2.36e-05	0.0009641	0.0001	266	689.9	0.386	213119_at	solute carrier family 36 (proton/amino acid symporter), member 1	SLC36A1
1306	2.37e-05	0.0009675	0.0001	1626.3	3138.9	0.518	218460_at	HEAT repeat containing 2	HEATR2
1307	2.39e-05	0.0009719	0	3587.3	1627.9	2.204	213251_at	SWI/SNF related, matrix associated, actin dependent regulator of chromatin, subfamily a, member 5	SMARCA5
1308	2.39e-05	0.0009719	0	107.4	215	0.5	242538_at	Transcription factor Dp-1	TFDP1
1309	2.39e-05	0.0009719	0.0002	8932.5	3578.8	2.496	225794_s_at	chromosome 22 open reading frame 32	C22orf32
1310	2.39e-05	0.0009719	0	3479.3	1820.5	1.911	217810_x_at	leucyl-tRNA synthetase	LARS
1311	2.39e-05	0.0009719	0	289	77.7	3.719	240324_at	Zinc finger protein 596	ZNF596
1312	2.41e-05	0.0009793	0	1619.4	683.3	2.37	234995_at	coiled-coil domain containing 52	CCDC52
1313	2.42e-05	0.0009818	0.0001	957.3	2508.5	0.382	219073_s_at	oxysterol binding protein-like 10	OSBPL10
1314	2.42e-05	0.0009818	0	2905.2	6278	0.463	209056_s_at	CDC5 cell division cycle 5-like (S. pombe)	CDC5L
1315	2.43e-05	0.0009844	0	691.8	281.9	2.454	226195_at	chromosome 14 open reading frame 179	C14orf179
1316	2.43e-05	0.0009844	0	906	310.2	2.921	228243_at	PAX interacting (with transcription-activation domain) protein 1	PAXIP1
1317	2.44e-05	0.000987	0	841.8	2234	0.377	202670_at	mitogen-activated protein kinase kinase 1	MAP2K1
1318	2.44e-05	0.000987	0	34.6	366.4	0.094	222962_s_at	MCM10 minichromosome maintenance deficient 10 (S. cerevisiae)	MCM10
1319	2.45e-05	0.0009876	0	789.9	122	6.475	1556026_at	FLJ44451 fis	FLJ44451
1320	2.45e-05	0.0009876	0	47.4	226.6	0.209	203418_at	cyclin A2	CCNA2
1321	2.46e-05	0.0009876	0	1496.5	797.1	1.877	228817_at	CDNA: FLJ21561 fis, clone COL06415
1322	2.46e-05	0.0009876	0.0001	130.2	373.7	0.348	223274_at
1323	2.46e-05	0.0009876	0.0001	212.4	610.2	0.348	204639_at	adenosine deaminase	ADA
1324	2.46e-05	0.0009876	0	782.1	2479.9	0.315	201250_s_at	solute carrier family 2 (facilitated glucose transporter), member 1	SLC2A1
1325	2.46e-05	0.0009876	0	982.7	291.9	3.367	229716_at	Transcribed locus
1326	2.46e-05	0.0009876	0	1904.8	1074.4	1.773	228991_at	CDNA FLJ27143 fis, clone SPL09242
1327	2.46e-05	0.0009876	0	12133.3	6545.8	1.854	212176_at	chromosome 6 open reading frame 111	C6orf111
1328	2.46e-05	0.0009876	0	258.7	624.9	0.414	214869_x_at	GTPase activating protein and VPS9 domains 1	GAPVD1
1329	2.47e-05	0.0009908	0	842.8	169	4.987	219682_s_at	T-box 3 (ulnar mammary syndrome)	TBX3
1330	2.48e-05	0.0009941	0	514	62	8.29	229308_at	Transcribed locus
1331	2.49e-05	0.0009966	0	2397.4	1113	2.154	201447_at	TIA1 cytotoxic granule-associated RNA binding protein	TIA1
1332	2.49e-05	0.0009966	0.0002	147	337.1	0.436	243304_at	hypothetical protein LOC286109	LOC286109
1333	2.51e-05	0.0010031	0	1931.1	664.3	2.907	227448_at
1334	2.51e-05	0.0010031	0.0001	1066.2	2120.8	0.503	217499_x_at	olfactory receptor, family 7, subfamily E, member 37 pseudogene	OR7E37P
1335	2.52e-05	0.0010056	0	365.1	86.7	4.211	1566901_at	TGFB-induced factor (TALE family homeobox)	TGIF
1336	2.52e-05	0.0010056	0	65.5	682.1	0.096	222958_s_at	DEP domain containing 1	DEPDC1
1337	2.53e-05	0.0010081	0	880.7	330.8	2.662	210306_at	l(3)mbt-like (Drosophila)	L3MBTL
1338	2.53e-05	0.0010081	0.0001	1560.2	415.8	3.752	225817_at	cingulin-like 1	CGNL1
1339	2.54e-05	0.0010098	0	2495.6	1090.7	2.288	225919_s_at	chromosome 9 open reading frame 72	C9orf72
1340	2.54e-05	0.0010098	0	979.6	417.6	2.346	227982_at	MRNA; cDNA DKFZp434B1417 (from clone DKFZp434B1417)
1341	2.54e-05	0.0010098	0.0001	932.1	505.6	1.844	218043_s_at	5-azacytidine induced 2	AZI2
1342	2.57e-05	0.0010194	0	4785.2	8783	0.545	215438_x_at	G1 to S phase transition 1	GSPT1
1343	2.57e-05	0.0010194	0	28.5	314.3	0.091	205691_at	synaptogyrin 3	SYNGR3
1344	2.57e-05	0.0010194	0	1216.7	524.8	2.318	229833_at	Arachidonate 12-lipoxygenase	ALOX12
1345	2.59e-05	0.0010258	0	91.8	238.2	0.385	229946_at	hypothetical protein LOC130074	LOC130074
1346	2.59e-05	0.0010258	0	442	188.5	2.345	242969_at	Transcribed locus
1347	2.6e-05	0.0010275	0.0001	7656.4	1338.3	5.721	207574_s_at	growth arrest and DNA-damage-inducible, beta	GADD45B
1348	2.6e-05	0.0010275	0	458.2	1793.9	0.255	209921_at	solute carrier family 7, (cationic amino acid transporter, y+ system) member 11	SLC7A11
1349	2.6e-05	0.0010275	0	18999.8	29699.7	0.64	200807_s_at	heat shock 60kDa protein 1 (chaperonin)	HSPD1
1350	2.61e-05	0.0010307	0	789.7	1451.2	0.544	224752_at	hypothetical protein LOC641845 /// hypothetical protein LOC647087	LOC641845 /// LOC647087
1351	2.62e-05	0.0010339	0	426.7	69.6	6.131	227929_at	CDNA clone IMAGE:5277945
1352	2.63e-05	0.0010371	0.0001	17.5	107.3	0.163	222923_s_at	potassium voltage-gated channel, Isk-related family, member 3	KCNE3
1353	2.64e-05	0.0010395	0.0002	510.8	186.7	2.736	42361_g_at	coiled-coil alpha-helical rod protein 1	CCHCR1
1354	2.64e-05	0.0010395	0	1134	3459.7	0.328	32137_at	jagged 2	JAG2
1355	2.65e-05	0.0010419	0	317.8	42.7	7.443	237839_at	Ankyrin 3, node of Ranvier (ankyrin G)	ANK3
1356	2.65e-05	0.0010419	0.0001	1447.2	391.9	3.693	235406_x_at	CDNA clone IMAGE:4814828
1357	2.66e-05	0.001045	0	147	319.5	0.46	212430_at	RNA binding motif protein 38 /// RNA binding motif protein 38	RBM38
1358	2.67e-05	0.0010482	0.0002	109	21.6	5.046	1556116_s_at	Protein tyrosine phosphatase, receptor type, S /// Transportin 1	PTPRS /// TNPO1
1359	2.68e-05	0.0010498	0	734.3	325.9	2.253	243020_at	Family with sequence similarity 13, member A1	FAM13A1
1360	2.68e-05	0.0010498	0	1558.4	8938.3	0.174	230793_at	leucine rich repeat containing 16	LRRC16
1361	2.68e-05	0.0010498	0.0001	987.5	341.4	2.893	230056_at	fetal Alzheimer antigen	FALZ
1362	2.69e-05	0.0010529	0	584.7	1547	0.378	222977_at	surfeit 4	SURF4
1363	2.7e-05	0.0010545	0	850.8	369.3	2.304	228122_at	coiled-coil domain containing 66	CCDC66
1364	2.7e-05	0.0010545	0	1749.9	438.9	3.987	219764_at	frizzled homolog 10 (Drosophila)	FZD10
1365	2.7e-05	0.0010545	0	90.7	1007.1	0.09	203820_s_at	insulin-like growth factor 2 mRNA binding protein 3	IGF2BP3
1366	2.72e-05	0.0010592	0	230.6	40.2	5.736	235523_at	Transcribed locus, strongly similar to NP_036525.1 phosphoribosylformylglycinamidine synthase; FGAR amidotransferase; FGAM synthase; formylglycinamide ribotide amidotransferase; formylglycinamide ribotide synthetase [Homo sapiens]
1367	2.72e-05	0.0010592	0	6.3	41.4	0.152	220997_s_at	diaphanous homolog 3 (Drosophila) /// diaphanous homolog 3 (Drosophila)	DIAPH3
1368	2.72e-05	0.0010592	0	2302.6	5509.5	0.418	218859_s_at	chromosome 20 open reading frame 6	C20orf6
1369	2.72e-05	0.0010592	0	136.8	318.1	0.43	228378_at	chromosome 12 open reading frame 29	C12orf29
1370	2.73e-05	0.0010623	0.0001	101.4	1039.7	0.098	233814_at	CDNA: FLJ22256 fis, clone HRC02860
1371	2.74e-05	0.0010655	0	1058.4	1834.8	0.577	204496_at	striatin, calmodulin binding protein 3	STRN3
1372	2.75e-05	0.0010678	0	65.5	12.7	5.157	1559590_at	choline dehydrogenase	CHDH
1373	2.75e-05	0.0010678	0	158.4	383	0.414	232198_at	Cardiolipin synthase 1	CRLS1
1374	2.76e-05	0.0010709	0.0001	130	32.4	4.012	241020_at	Membrane protein, palmitoylated 5 (MAGUK p55 subfamily member 5)	MPP5
1375	2.77e-05	0.0010724	0	556.2	208.6	2.666	230672_at	CDNA clone IMAGE:4841343
1376	2.77e-05	0.0010724	0	612.9	240	2.554	241957_x_at	lin-7 homolog B (C. elegans)	LIN7B
1377	2.77e-05	0.0010724	0	522.2	107.3	4.867	228719_at	SWIM-domain containing Srs2 interacting protein 1	SWS1
1378	2.78e-05	0.0010755	0	886.5	2038.3	0.435	222530_s_at	McKusick-Kaufman syndrome	MKKS
1379	2.8e-05	0.0010809	0	330.8	119.2	2.775	203920_at	nuclear receptor subfamily 1, group H, member 3	NR1H3
1380	2.8e-05	0.0010809	0.0001	1420	411.5	3.451	213549_at
1381	2.8e-05	0.0010809	0	212.1	42.4	5.002	229158_at	WNK lysine deficient protein kinase 4	WNK4
1382	2.81e-05	0.001084	0.0001	370.9	89.7	4.135	217481_x_at	FLJ45455 protein	FLJ45455
1383	2.82e-05	0.0010863	0.0002	453	1112	0.407	221685_s_at	coiled-coil domain containing 99	CCDC99
1384	2.82e-05	0.0010863	0	2490.5	1340.7	1.858	202798_at	SEC24 related gene family, member B (S. cerevisiae)	SEC24B
1385	2.84e-05	0.0010924	0.0002	438.4	170.3	2.574	215938_s_at	phospholipase A2, group VI (cytosolic, calcium-independent)	PLA2G6
1386	2.84e-05	0.0010924	0.0002	82.6	19.4	4.258	236051_at	Transcribed locus
1387	2.85e-05	0.0010955	0	518.4	104.6	4.956	235561_at	Transcribed locus
1388	2.86e-05	0.0010977	0	1170.3	556.1	2.104	203522_at	copper chaperone for superoxide dismutase	CCS
1389	2.86e-05	0.0010977	0.0001	11557.3	6053.7	1.909	212498_at	Full-length cDNA clone CS0DM001YA04 of Fetal liver of Homo sapiens (human)
1390	2.87e-05	0.0011	0	599.2	2412.8	0.248	203755_at	BUB1 budding uninhibited by benzimidazoles 1 homolog beta (yeast)	BUB1B
1391	2.87e-05	0.0011	0	6080.3	2505.9	2.426	200941_at	heat shock factor binding protein 1	HSBP1
1392	2.9e-05	0.0011107	0	355	78.5	4.522	241858_at	Fucose-1-phosphate guanylyltransferase	FPGT
1393	2.92e-05	0.0011167	0	202.6	418.2	0.484	226608_at	similar to RIKEN cDNA 4921524J17	LOC388272
1394	2.92e-05	0.0011167	0.0001	2111.8	365.5	5.778	232239_at	Hypothetical protein LOC643529	LOC643529
1395	2.93e-05	0.0011181	0.0002	6527.2	1579.9	4.131	213645_at	enolase superfamily member 1	ENOSF1
1396	2.93e-05	0.0011181	0	676.1	204.2	3.311	229001_at	Protein phosphatase 1, regulatory (inhibitor) subunit 3E	PPP1R3E
1397	2.93e-05	0.0011181	0	3690.2	688	5.364	204112_s_at	histamine N-methyltransferase	HNMT
1398	2.94e-05	0.0011188	0	681.5	1822.9	0.374	209916_at	dehydrogenase E1 and transketolase domain containing 1	DHTKD1
1399	2.94e-05	0.0011188	0	7098.5	2806.5	2.529	218740_s_at	CDK5 regulatory subunit associated protein 3	CDK5RAP3
1400	2.94e-05	0.0011188	0.0001	436.4	117.8	3.705	243546_at	Sestrin 3	SESN3
1401	2.94e-05	0.0011188	0	817	371.4	2.2	218179_s_at	FLJ12716 protein	FLJ12716
1402	2.95e-05	0.001121	0	1168.1	625.9	1.866	225276_at	CDNA FLJ38048 fis, clone CTONG2014264 /// CDNA FLJ39067 fis, clone NT2RP7014910
1403	2.95e-05	0.001121	0	60.5	406.9	0.149	218726_at	hypothetical protein DKFZp762E1312	DKFZp762E1312
1404	2.96e-05	0.001124	0	790.4	322.2	2.453	219151_s_at	RAB, member of RAS oncogene family-like 2B /// RAB, member of RAS oncogene family-like 2A	RABL2B /// RABL2A
1405	2.97e-05	0.001127	0.0001	1963.3	1135.2	1.729	54632_at	thyroid adenoma associated	THADA
1406	2.98e-05	0.0011299	0	3270.8	7743.6	0.422	201327_s_at	chaperonin containing TCP1, subunit 6A (zeta 1)	CCT6A
1407	2.99e-05	0.0011329	0	369.6	81.7	4.524	232480_at	FLJ27365 protein	FLJ27365
1408	3e-05	0.0011351	0.0001	3681.7	449.8	8.185	207016_s_at	aldehyde dehydrogenase 1 family, member A2	ALDH1A2
1409	3e-05	0.0011351	0	2766.8	779.1	3.551	203468_at	cyclin-dependent kinase (CDC2-like) 10	CDK10
1410	3.01e-05	0.0011365	0	2188.9	4966.7	0.441	224653_at	Eukaryotic translation initiation factor 4E binding protein 2	EIF4EBP2
1411	3.01e-05	0.0011365	0	1603.3	4569	0.351	228446_at	KIAA2026	KIAA2026
1412	3.01e-05	0.0011365	0	26.2	95.6	0.274	204147_s_at	transcription factor Dp-1	TFDP1
1413	3.02e-05	0.001137	0.0001	796.9	223.5	3.566	240417_at	Transcribed locus
1414	3.02e-05	0.001137	0	156.8	293	0.535	1554077_a_at	transmembrane protein 53	TMEM53
1415	3.02e-05	0.001137	0	99.1	308	0.322	207746_at	polymerase (DNA directed), theta	POLQ
1416	3.02e-05	0.001137	0.0001	330.8	871.3	0.38	202647_s_at	neuroblastoma RAS viral (v-ras) oncogene homolog	NRAS
1417	3.03e-05	0.0011384	0	4345.6	1954.7	2.223	222478_at	vacuolar protein sorting 36 (yeast)	VPS36
1418	3.03e-05	0.0011384	0	286.2	696.1	0.411	212568_s_at	dihydrolipoamide S-acetyltransferase (E2 component of pyruvate dehydrogenase complex)	DLAT
1419	3.03e-05	0.0011384	0.0001	230.9	506.2	0.456	225195_at	zinc finger, CSL-type containing 2	ZCSL2
1420	3.04e-05	0.0011413	0	322.2	5912	0.054	229490_s_at	Transcribed locus, strongly similar to NP_839943.2 IQ motif containing GTPase activating protein 3 [Homo sapiens]
1421	3.05e-05	0.0011435	0	196.5	19.5	10.077	205848_at	growth arrest-specific 2	GAS2
1422	3.05e-05	0.0011435	0	1544.9	3243.8	0.476	202634_at	polymerase (RNA) II (DNA directed) polypeptide K, 7.0kDa	POLR2K
1423	3.06e-05	0.0011456	0	659.1	2602.7	0.253	212481_s_at	tropomyosin 4	TPM4
1424	3.06e-05	0.0011456	0.0002	2335.4	1036	2.254	231848_x_at	zinc finger protein 207	ZNF207
1425	3.07e-05	0.0011461	0	168.5	29.1	5.79	208719_s_at	DEAD (Asp-Glu-Ala-Asp) box polypeptide 17	DDX17
1426	3.07e-05	0.0011461	0.0001	35.9	278.3	0.129	212949_at	barren homolog 1 (Drosophila)	BRRN1
1427	3.07e-05	0.0011461	0	841.8	2038.3	0.413	202534_x_at	dihydrofolate reductase /// similar to Dihydrofolate reductase	DHFR /// LOC643509
1428	3.07e-05	0.0011461	0.0002	16.3	169.8	0.096	221909_at	transmembrane protein 118	TMEM118
1429	3.08e-05	0.0011483	0.0002	1355.5	512.6	2.644	204600_at	EPH receptor B3	EPHB3
1430	3.08e-05	0.0011483	0	66.7	318.9	0.209	232155_at	KIAA1618	KIAA1618
1431	3.09e-05	0.0011496	0.0003	105	19	5.526	239727_at	deiodinase, iodothyronine, type III opposite strand	DIO3OS
1432	3.09e-05	0.0011496	0	303.6	63.8	4.759	233276_at	F-box and leucine-rich repeat protein 7	FBXL7
1433	3.09e-05	0.0011496	0	780.5	380	2.054	243629_x_at	Antigen p97 (melanoma associated) identified by monoclonal antibodies 133.2 and 96.5	MFI2
1434	3.11e-05	0.0011562	0	242	630.3	0.384	212365_at	myosin IB	MYO1B
1435	3.13e-05	0.0011628	0.0001	807.6	92.3	8.75	206638_at	5-hydroxytryptamine (serotonin) receptor 2B	HTR2B
1436	3.14e-05	0.0011654	0	121	467.8	0.259	219208_at	F-box protein 11	FBXO11
1437	3.15e-05	0.0011654	0	111.1	321.1	0.346	234321_x_at	NHS-like 1	NHSL1
1438	3.15e-05	0.0011654	0	66.7	186.4	0.358	217176_s_at	zinc finger protein, X-linked	ZFX
1439	3.15e-05	0.0011654	0	1339.4	4049.7	0.331	202446_s_at	phospholipid scramblase 1	PLSCR1
1440	3.15e-05	0.0011654	0	21.4	261.5	0.082	1554807_a_at	spire homolog 1 (Drosophila)	SPIRE1
1441	3.15e-05	0.0011654	0	47.5	235.4	0.202	203967_at	CDC6 cell division cycle 6 homolog (S. cerevisiae)	CDC6
1442	3.16e-05	0.0011675	0.0001	1487.6	70.1	21.221	229973_at	chromosome 1 open reading frame 173	C1orf173
1443	3.16e-05	0.0011675	0	27.9	175.9	0.159	214219_x_at	mitogen-activated protein kinase kinase kinase kinase 1	MAP4K1
1444	3.17e-05	0.0011695	0	314.7	68	4.628	227092_at
1445	3.17e-05	0.0011695	0.0001	593.8	277.8	2.138	208920_at	sorcin	SRI
1446	3.19e-05	0.0011753	0.0001	445.4	164.1	2.714	206766_at	integrin, alpha 10	ITGA10
1447	3.19e-05	0.0011753	0	63693.2	34380.4	1.853	200032_s_at	ribosomal protein L9 /// ribosomal protein L9	RPL9
1448	3.2e-05	0.001177	0	9863.6	533	18.506	209292_at	Inhibitor of DNA binding 4, dominant negative helix-loop-helix protein	ID4
1449	3.2e-05	0.001177	0	6895.4	3011.6	2.29	226110_at	protein prenyltransferase alpha subunit repeat containing 1	PTAR1
1450	3.21e-05	0.001177	0	411.6	764.4	0.538	216698_x_at		OR7E47P /// OR7E37P /// OR7E18P /// OR7E35P /// LOC441453
1451	3.21e-05	0.001177	0.0001	21.3	119.5	0.178	207590_s_at	centromere protein I	CENPI
1452	3.21e-05	0.001177	0	610.5	106.6	5.727	240120_at	Sorbin and SH3 domain containing 2	SORBS2
1453	3.21e-05	0.001177	0	943.6	298.2	3.164	209785_s_at	phospholipase A2, group IVC (cytosolic, calcium-independent)	PLA2G4C
1454	3.21e-05	0.001177	0.0001	1325.3	3321.5	0.399	209678_s_at	protein kinase C, iota	PRKCI
1455	3.22e-05	0.001179	0	2633.6	1221.3	2.156	209429_x_at	eukaryotic translation initiation factor 2B, subunit 4 delta, 67kDa	EIF2B4
1456	3.22e-05	0.001179	0	667.7	1543.9	0.432	224956_at	nuclear fragile X mental retardation protein interacting protein 2	NUFIP2
1457	3.23e-05	0.0011819	0	477.2	106.1	4.498	230451_at	CDNA FLJ41269 fis, clone BRAMY2036079
1458	3.24e-05	0.0011847	0	1173.3	440.6	2.663	239762_at	hypothetical protein LOC286437	LOC286437
1459	3.25e-05	0.0011851	0	415.6	49.7	8.362	206319_s_at	serine peptidase inhibitor-like, with Kunitz and WAP domains 1 (eppin)	SPINLW1
1460	3.25e-05	0.0011851	0.0003	565.8	2255.9	0.251	226452_at	pyruvate dehydrogenase kinase, isozyme 1	PDK1
1461	3.25e-05	0.0011851	0	129.7	32	4.053	205384_at	FXYD domain containing ion transport regulator 1 (phospholemman)	FXYD1
1462	3.25e-05	0.0011851	0.0001	7286.5	17125.7	0.425	209563_x_at	calmodulin 1 (phosphorylase kinase, delta)	CALM1
1463	3.26e-05	0.0011871	0	1635	6284.5	0.26	204170_s_at	CDC28 protein kinase regulatory subunit 2	CKS2
1464	3.26e-05	0.0011871	0.0001	7090	2057.8	3.445	209568_s_at	ral guanine nucleotide dissociation stimulator-like 1	RGL1
1465	3.28e-05	0.0011936	0	5581.6	1096.7	5.089	210908_s_at	prefoldin subunit 5	PFDN5
1466	3.3e-05	0.0012001	0	208.2	501.3	0.415	243894_at	solute carrier family 41, member 2	SLC41A2
1467	3.31e-05	0.0012012	0	28.3	130.1	0.218	240730_at
1468	3.31e-05	0.0012012	0.0002	1461	3388.1	0.431	224623_at	THO complex 3	THOC3
1469	3.31e-05	0.0012012	0.0002	3984.1	1238.8	3.216	228326_at	WD repeat domain 27	WDR27
1470	3.32e-05	0.0012032	0	3315.9	1689.9	1.962	218428_s_at	REV1-like (yeast)	REV1L
1471	3.32e-05	0.0012032	0	504.6	83.2	6.065	244677_at	Period homolog 1 (Drosophila)	PER1
1472	3.36e-05	0.0012169	0	531.1	171.8	3.091	228109_at	Ras protein-specific guanine nucleotide-releasing factor 2	RASGRF2
1473	3.37e-05	0.0012197	0.0001	1169.2	279.1	4.189	213385_at	chimerin (chimaerin) 2	CHN2
1474	3.38e-05	0.0012217	0	175.9	41.1	4.28	217559_at	ribosomal protein L10-like	RPL10L
1475	3.38e-05	0.0012217	0.0001	567.4	1039.6	0.546	224611_s_at	DnaJ (Hsp40) homolog, subfamily C, member 5	DNAJC5
1476	3.39e-05	0.0012236	0.0001	185.7	477	0.389	222701_s_at	coiled-coil-helix-coiled-coil-helix domain containing 7	CHCHD7
1477	3.39e-05	0.0012236	0	212.8	694.6	0.306	214140_at	solute carrier family 25 (mitochondrial carrier; Graves disease autoantigen), member 16	SLC25A16
1478	3.4e-05	0.0012256	0	514.3	67	7.676	206043_s_at	KIAA0703 gene product	KIAA0703
1479	3.4e-05	0.0012256	0	25663.5	4078	6.293	201368_at	zinc finger protein 36, C3H type-like 2	ZFP36L2
1480	3.42e-05	0.0012311	0	980.7	391.7	2.504	227502_at	radixin	RDX
1481	3.42e-05	0.0012311	0	978.3	405.1	2.415	214002_at	Myosin, light polypeptide 6, alkali, smooth muscle and non-muscle	MYL6
1482	3.43e-05	0.0012339	0	1515.5	823.9	1.839	41329_at	SCY1-like 3 (S. cerevisiae)	SCYL3
1483	3.44e-05	0.0012366	0	732.1	42.3	17.307	1558828_s_at	Hypothetical protein DKFZp586C0721	DKFZp586C0721
1484	3.47e-05	0.0012466	0	260.6	115.9	2.248	207236_at	zinc finger protein 345	ZNF345
1485	3.49e-05	0.0012512	0	297.2	59.1	5.029	242142_at	Transcribed locus
1486	3.49e-05	0.0012512	0	960.5	148	6.49	244786_at	chromosome 14 open reading frame 62	C14orf62
1487	3.49e-05	0.0012512	0.0001	190.7	22.9	8.328	1562815_at	CAP-binding protein complex interacting protein 1	FLJ23588
1488	3.5e-05	0.001254	0	317.1	119.4	2.656	230386_at	Transcribed locus
1489	3.51e-05	0.001255	0.0001	583.4	176.1	3.313	236829_at	TATA element modulatory factor 1	TMF1
1490	3.51e-05	0.001255	0	2621.7	1548.7	1.693	223227_at	Bardet-Biedl syndrome 2	BBS2
1491	3.51e-05	0.001255	0	78.1	367.4	0.213	204972_at	2'-5'-oligoadenylate synthetase 2, 69/71kDa	OAS2
1492	3.52e-05	0.0012569	0	366.6	30.1	12.179	228368_at	Rho GTPase activating protein 20	ARHGAP20
1493	3.52e-05	0.0012569	0	31.3	244.1	0.128	1555772_a_at	cell division cycle 25A	CDC25A
1494	3.53e-05	0.001258	0	904.3	2743	0.33	200692_s_at	heat shock 70kDa protein 9B (mortalin-2)	HSPA9B
1495	3.53e-05	0.001258	0	2846.5	719.3	3.957	228393_s_at	zinc finger protein 302	ZNF302
1496	3.53e-05	0.001258	0.0001	4303.7	1319.4	3.262	201009_s_at	thioredoxin interacting protein	TXNIP
1497	3.54e-05	0.0012607	0	926.7	537.8	1.723	203493_s_at	centrosomal protein 57kDa	CEP57
1498	3.55e-05	0.0012626	0.0002	4.5	31	0.145	231797_at	sine oculis homeobox homolog 4 (Drosophila)	SIX4
1499	3.55e-05	0.0012626	0	1076.2	3046.2	0.353	201908_at	dishevelled, dsh homolog 3 (Drosophila)	DVL3
1500	3.56e-05	0.0012644	0	3416.2	1494.4	2.286	203227_s_at	tetraspanin 31	TSPAN31
1501	3.56e-05	0.0012644	0	21759.1	8769	2.481	200029_at	ribosomal protein L19 /// ribosomal protein L19	RPL19
1502	3.57e-05	0.0012671	0	980.8	3482.5	0.282	242560_at	Fanconi anemia, complementation group D2	FANCD2
1503	3.58e-05	0.001269	0	607	185.7	3.269	242731_x_at	Transcribed locus
1504	3.58e-05	0.001269	0	626.6	271.7	2.306	227106_at	similar to RIKEN cDNA 1110012D08	LOC440104
1505	3.6e-05	0.0012752	0	1216.3	611.3	1.99	204327_s_at	zinc finger protein 202	ZNF202
1506	3.62e-05	0.0012815	0	2717.1	1425.2	1.906	230270_at	PRP38 pre-mRNA processing factor 38 (yeast) domain containing B	PRPF38B
1507	3.63e-05	0.0012833	0	483.2	845.1	0.572	205930_at	general transcription factor IIE, polypeptide 1, alpha 56kDa	GTF2E1
1508	3.63e-05	0.0012833	0	1787.9	273.6	6.535	222747_s_at	sex comb on midleg-like 1 (Drosophila)	SCML1
1509	3.64e-05	0.0012851	0.0001	2274.9	977	2.328	219373_at	dolichyl-phosphate mannosyltransferase polypeptide 3	DPM3
1510	3.64e-05	0.0012851	0	942.1	404.1	2.331	230076_at
1511	3.67e-05	0.0012932	0	828.7	2081.8	0.398	208103_s_at	acidic (leucine-rich) nuclear phosphoprotein 32 family, member E /// acidic (leucine-rich) nuclear phosphoprotein 32 family, member E	ANP32E
1512	3.67e-05	0.0012932	0	309.3	557.3	0.555	218020_s_at	zinc finger, AN1-type domain 3	ZFAND3
1513	3.67e-05	0.0012932	0	1752.6	306.5	5.718	228392_at	zinc finger protein 302	ZNF302
1514	3.68e-05	0.0012958	0	986.1	255.2	3.864	225883_at	ATG16 autophagy related 16-like 2 (S. cerevisiae)	ATG16L2
1515	3.69e-05	0.0012985	0	316.8	692.1	0.458	217691_x_at	solute carrier family 16, member 3 (monocarboxylic acid transporter 4)	SLC16A3
1516	3.71e-05	0.0013029	0.0002	175.5	1033.4	0.17	202705_at	cyclin B2	CCNB2
1517	3.71e-05	0.0013029	0	61.7	543.6	0.114	212023_s_at	antigen identified by monoclonal antibody Ki-67	MKI67
1518	3.71e-05	0.0013029	0.0001	35926.4	81354.8	0.442	1553551_s_at	similar to NADH-ubiquinone oxidoreductase chain 2 (NADH dehydrogenase subunit 2)	LOC643788
1519	3.72e-05	0.0013056	0	517.8	199.7	2.593	229457_at	ankyrin repeat and KH domain containing 1	ANKHD1
1520	3.73e-05	0.0013082	0	558.4	256.4	2.178	242607_at	Putative nucleic acid binding protein RY-1	RY1
1521	3.74e-05	0.0013109	0.0001	568.3	321.3	1.769	229000_at	zinc finger protein 77	ZNF77
1522	3.75e-05	0.0013135	0	904.1	560.3	1.614	216348_at	ribosomal protein S17 /// similar to 40S ribosomal protein S17	RPS17 /// LOC402057
1523	3.77e-05	0.0013197	0	244.2	48.9	4.994	226856_at	musculoskeletal, embryonic nuclear protein 1	MUSTN1
1524	3.79e-05	0.0013258	0	839.1	474.1	1.77	203524_s_at	mercaptopyruvate sulfurtransferase	MPST
1525	3.8e-05	0.0013284	0.0001	88.5	254.6	0.348	236312_at	Transcribed locus, weakly similar to NP_071385.1 hypothetical protein FLJ20958 [Homo sapiens]
1526	3.81e-05	0.0013311	0.0001	271.1	887.8	0.305	204649_at	trophinin associated protein (tastin)	TROAP
1527	3.82e-05	0.0013337	0	920	531.4	1.731	219627_at	zinc finger family member 767	ZNF767
1528	3.83e-05	0.0013354	0	778.1	2671.2	0.291	208627_s_at	Y box binding protein 1	YBX1
1529	3.83e-05	0.0013354	0.0003	423.5	990.5	0.428	202532_s_at	dihydrofolate reductase /// similar to Dihydrofolate reductase	DHFR /// LOC643509
1530	3.84e-05	0.0013372	0	2242.7	876.1	2.56	226181_at	tubulin, epsilon 1	TUBE1
1531	3.84e-05	0.0013372	0	4372.9	1021	4.283	209068_at	heterogeneous nuclear ribonucleoprotein D-like	HNRPDL
1532	3.86e-05	0.0013415	0.0001	407.7	954.4	0.427	227184_at
1533	3.86e-05	0.0013415	0.0001	334.4	165.7	2.018	1555201_a_at	chromosome 6 open reading frame 96	C6orf96
1534	3.86e-05	0.0013415	0	809.1	140.9	5.742	242680_at	Transcribed locus
1535	3.88e-05	0.0013476	0.0001	279.7	803.9	0.348	219499_at	Sec61 alpha 2 subunit (S. cerevisiae)	SEC61A2
1536	3.89e-05	0.0013502	0	37.4	237.8	0.157	219491_at	leucine rich repeat and fibronectin type III domain containing 4	LRFN4
1537	3.91e-05	0.0013562	0	201.6	1056	0.191	208744_x_at	heat shock 105kDa/110kDa protein 1	HSPH1
1538	3.92e-05	0.001357	0.0001	119.6	310.4	0.385	209910_at	solute carrier family 25 (mitochondrial carrier; Graves disease autoantigen), member 16	SLC25A16
1539	3.92e-05	0.001357	0	956.4	349.8	2.734	238781_at
1540	3.92e-05	0.001357	0	214.2	89.7	2.388	1563475_s_at	hypothetical protein MGC50559	MGC50559
1541	3.93e-05	0.0013596	0	1420.1	2636.4	0.539	201948_at	guanine nucleotide binding protein-like 2 (nucleolar)	GNL2
1542	3.95e-05	0.0013648	0.0002	1191.2	502.5	2.371	205160_at	Peroxisomal biogenesis factor 11A	PEX11A
1543	3.95e-05	0.0013648	0	1292.1	5187.9	0.249	225750_at	CDNA FLJ14162 fis, clone NT2RM4002504
1544	3.96e-05	0.0013656	0	427.6	118.1	3.621	229722_at	Full-length cDNA clone CS0DC015YF22 of Neuroblastoma Cot 25-normalized of Homo sapiens (human)
1545	3.96e-05	0.0013656	0.0001	2257.2	881.7	2.56	225505_s_at	family with sequence similarity 113, member A	FAM113A
1546	3.96e-05	0.0013656	0.0002	240.8	657.9	0.366	209514_s_at	RAB27A, member RAS oncogene family	RAB27A
1547	3.97e-05	0.0013681	0.0001	732.9	221.4	3.31	222663_at	RIO kinase 2 (yeast)	RIOK2
1548	3.98e-05	0.0013707	0	119.2	28.2	4.227	231468_at
1549	3.99e-05	0.0013732	0	61.1	168.4	0.363	234944_s_at	family with sequence similarity 54, member A	FAM54A
1550	4e-05	0.0013758	0.0001	907.9	373	2.434	205525_at	caldesmon 1	CALD1
1551	4.01e-05	0.0013783	0.0001	24.1	96.6	0.249	234496_x_at	nyctalopin	NYX
1552	4.02e-05	0.00138	0.0001	616.1	173.4	3.553	237448_at
1553	4.02e-05	0.00138	0.0002	3772.9	2142.9	1.761	229145_at	chromosome 10 open reading frame 104	C10orf104
1554	4.03e-05	0.0013825	0	416.2	114.3	3.641	230864_at	hypothetical protein MGC42105	MGC42105
1555	4.05e-05	0.0013885	0	3616.4	1487.7	2.431	222444_at	armadillo repeat containing, X-linked 3	ARMCX3
1556	4.07e-05	0.0013945	0	984.3	384.9	2.557	239545_at	CAS1 domain containing 1	CASD1
1557	4.08e-05	0.001397	0	969.7	497.2	1.95	223493_at	F-box protein 4	FBXO4
1558	4.09e-05	0.0013986	0.0002	39.7	295.4	0.134	202134_s_at	WW domain containing transcription regulator 1	WWTR1
1559	4.09e-05	0.0013986	0	1436.5	70.8	20.29	230378_at	secretoglobin, family 3A, member 1	SCGB3A1
1560	4.12e-05	0.001408	0	298.4	49.6	6.016	219658_at	pentatricopeptide repeat domain 2	PTCD2
1561	4.14e-05	0.0014139	0	1944.8	356.7	5.452	225798_at	juxtaposed with another zinc finger gene 1	tcag7.981
1562	4.15e-05	0.0014155	0.0001	127.1	22.7	5.599	240135_x_at	TIMP metallopeptidase inhibitor 3 (Sorsby fundus dystrophy, pseudoinflammatory)	TIMP3
1563	4.15e-05	0.0014155	0	547.1	88.9	6.154	228557_at	L(3)mbt-like 4 (Drosophila)	L3MBTL4
1564	4.16e-05	0.0014162	0.0002	519.2	1075.9	0.483	201644_at	tissue specific transplantation antigen P35B	TSTA3
1565	4.16e-05	0.0014162	0.0002	762.6	288.1	2.647	243796_at	Hexamthylene bis-acetamide inducible 2	HEXIM2
1566	4.16e-05	0.0014162	0	48.5	229.3	0.212	1561042_at	integrin, beta 1 (fibronectin receptor, beta polypeptide, antigen CD29 includes MDF2, MSK12)	ITGB1
1567	4.19e-05	0.0014255	0.0001	1528.9	293.6	5.207	202660_at	inositol 1,4,5-triphosphate receptor, type 2	ITPR2
1568	4.2e-05	0.0014271	0	2214.6	774.5	2.859	212665_at	TCDD-inducible poly(ADP-ribose) polymerase	TIPARP
1569	4.2e-05	0.0014271	0	121.6	1412.5	0.086	223381_at	cell division cycle associated 1	CDCA1
1570	4.22e-05	0.0014321	0	3500.5	987.9	3.543	203313_s_at	TGFB-induced factor (TALE family homeobox)	TGIF
1571	4.22e-05	0.0014321	0	703.7	326.3	2.157	229969_at
1572	4.23e-05	0.0014345	0.0001	220.6	653.1	0.338	200641_s_at	tyrosine 3-monooxygenase/tryptophan 5-monooxygenase activation protein, zeta polypeptide	YWHAZ
1573	4.24e-05	0.0014361	0	456.7	113.4	4.027	210640_s_at	G protein-coupled receptor 30	GPR30
1574	4.24e-05	0.0014361	0	1651.2	3897.2	0.424	200700_s_at	KDEL (Lys-Asp-Glu-Leu) endoplasmic reticulum protein retention receptor 2	KDELR2
1575	4.26e-05	0.001442	0	545.5	279.9	1.949	229848_at	zinc finger protein 10	ZNF10
1576	4.27e-05	0.0014435	0	337.7	765.1	0.441	228931_at	coenzyme Q4 homolog (S. cerevisiae)	COQ4
1577	4.27e-05	0.0014435	0	88.6	425.3	0.208	209714_s_at	cyclin-dependent kinase inhibitor 3 (CDK2-associated dual specificity phosphatase)	CDKN3
1578	4.28e-05	0.0014451	0	4608.7	9279.6	0.497	213902_at	N-acylsphingosine amidohydrolase (acid ceramidase) 1	ASAH1
1579	4.28e-05	0.0014451	0	484.3	856.4	0.566	235089_at	F-box and leucine-rich repeat protein 20	FBXL20
1580	4.29e-05	0.0014475	0	539.1	39.4	13.683	238763_at	RNA binding motif protein 20	RBM20
1581	4.3e-05	0.0014491	0.0002	118.8	27.5	4.32	216675_at	Chromosome 9 open reading frame 106	C9orf106
1582	4.3e-05	0.0014491	0	118.5	10.6	11.179	238175_at	Acyl-Coenzyme A dehydrogenase family, member 8	ACAD8
1583	4.31e-05	0.0014506	0	108.7	515.6	0.211	204971_at	cystatin A (stefin A)	CSTA
1584	4.31e-05	0.0014506	0.0002	165.3	82.1	2.013	240006_at	Myosin VB	MYO5B
1585	4.32e-05	0.001453	0	12335.6	27490.1	0.449	208808_s_at	high-mobility group box 2	HMGB2
1586	4.35e-05	0.0014622	0	405.8	61.2	6.631	1557459_at	SNF1-like kinase 2	SNF1LK2
1587	4.36e-05	0.0014637	0.0001	221.4	99.2	2.232	1564776_at	leukocyte receptor cluster (LRC) member 10	LENG10
1588	4.36e-05	0.0014637	0	703.2	257.9	2.727	223119_s_at	ubiquitin specific peptidase 47	USP47
1589	4.37e-05	0.0014662	0	429.8	174.8	2.459	229957_at	transmembrane protein 91	TMEM91
1590	4.38e-05	0.0014677	0.0003	357.9	754.3	0.474	1554667_s_at	methyltransferase like 8	METTL8
1591	4.38e-05	0.0014677	0	973.4	100	9.734	203296_s_at	ATPase, Na+/K+ transporting, alpha 2 (+) polypeptide	ATP1A2
1592	4.39e-05	0.0014701	0.0001	1649.4	3302.1	0.5	225291_at	polyribonucleotide nucleotidyltransferase 1	PNPT1
1593	4.4e-05	0.0014725	0	398.3	118.7	3.356	1558706_a_at	Atonal homolog 8 (Drosophila)	ATOH8
1594	4.41e-05	0.0014749	0	660.5	136	4.857	228160_at	hypothetical gene supported by BC041875; BX648984	LOC400642
1595	4.44e-05	0.001484	0.0001	449.8	1604.5	0.28	208987_s_at	F-box and leucine-rich repeat protein 11	FBXL11
1596	4.45e-05	0.0014865	0	1927.6	563.9	3.418	223679_at	Catenin (cadherin-associated protein), beta 1, 88kDa	CTNNB1
1597	4.46e-05	0.0014879	0	562.1	103.1	5.452	1567101_at	Dachshund homolog 1 (Drosophila)	DACH1
1598	4.46e-05	0.0014879	0	162.8	32.7	4.979	231787_at	solute carrier family 25, member 27	SLC25A27
1599	4.47e-05	0.0014903	0	859.7	415.4	2.07	227413_at	ubiquitin-like domain containing CTD phosphatase 1	UBLCP1
1600	4.48e-05	0.0014914	0	177.2	16.3	10.871	1556096_s_at	unc-13 homolog C (C. elegans)	UNC13C
1601	4.48e-05	0.0014914	0	254.2	616.1	0.413	200712_s_at	microtubule-associated protein, RP/EB family, member 1	MAPRE1
1602	4.49e-05	0.0014914	0	210.2	364.5	0.577	205895_s_at	nucleolar and coiled-body phosphoprotein 1	NOLC1
1603	4.49e-05	0.0014914	0.0001	99	290.9	0.34	218812_s_at	transmembrane protein 142B	TMEM142B
1604	4.49e-05	0.0014914	0	127.6	33.3	3.832	220518_at	ABI gene family, member 3 (NESH) binding protein	ABI3BP
1605	4.49e-05	0.0014914	0.0001	2086.6	772	2.703	203117_s_at	ubiquitin specific peptidase 52	USP52
1606	4.5e-05	0.0014919	0	2817.7	1193.2	2.361	233929_x_at	CXYorf1-related protein /// family with sequence similarity 39, member A	FLJ25222 /// FAM39A
1607	4.5e-05	0.0014919	0	233.5	622.7	0.375	235440_at	SPT2, Suppressor of Ty, domain containing 1 (S. cerevisiae)	SPTY2D1
1608	4.5e-05	0.0014919	0.0002	9005.4	4480	2.01	222047_s_at	ARS2 protein	ARS2
1609	4.51e-05	0.0014943	0	1639.5	3674.9	0.446	208815_x_at	heat shock 70kDa protein 4	HSPA4
1610	4.52e-05	0.0014967	0.0001	649.5	242.9	2.674	201616_s_at	caldesmon 1	CALD1
1611	4.55e-05	0.0015048	0	1020	443.6	2.299	213483_at	peptidylprolyl isomerase domain and WD repeat containing 1	PPWD1
1612	4.55e-05	0.0015048	0	716.9	1601	0.448	201183_s_at	chromodomain helicase DNA binding protein 4	CHD4
1613	4.56e-05	0.0015062	0.0001	1561.4	434.5	3.594	206453_s_at	NDRG family member 2	NDRG2
1614	4.56e-05	0.0015062	0	55141.9	18246.5	3.022	202336_s_at	peptidylglycine alpha-amidating monooxygenase	PAM
1615	4.58e-05	0.0015119	0	7958.3	3957.3	2.011	217734_s_at	WD repeat domain 6	WDR6
1616	4.6e-05	0.0015175	0	9069	4283.3	2.117	217816_s_at	PEST proteolytic signal containing nuclear protein	PCNP
1617	4.61e-05	0.0015199	0	309.1	184.8	1.673	236133_x_at	zinc finger protein 539	ZNF539
1618	4.62e-05	0.0015213	0	2319.5	1316.7	1.762	204449_at	phosducin-like	PDCL
1619	4.62e-05	0.0015213	0.0002	10191.2	4947.6	2.06	226165_at	chromosome 8 open reading frame 59	C8orf59
1620	4.63e-05	0.0015237	0	1363.6	660	2.066	1556053_at	DnaJ (Hsp40) homolog, subfamily C, member 7	DNAJC7
1621	4.64e-05	0.001526	0	298.4	74.6	4	232077_s_at	yippee-like 3 (Drosophila)	YPEL3
1622	4.65e-05	0.0015284	0.0002	97.6	252	0.387	2028_s_at	E2F transcription factor 1	E2F1
1623	4.66e-05	0.0015288	0	2962.8	777.1	3.813	40837_at	transducin-like enhancer of split 2 (E(sp1) homolog, Drosophila)	TLE2
1624	4.66e-05	0.0015288	0	982.5	348.9	2.816	229870_at	hypothetical protein LOC644656	LOC644656
1625	4.66e-05	0.0015288	0.0001	853.8	339.8	2.513	238456_at	CDNA FLJ36202 fis, clone TESTI2028296
1626	4.67e-05	0.0015293	0	829.7	380.2	2.182	227431_at	CDNA clone IMAGE:4791585
1627	4.67e-05	0.0015293	0.0001	426.7	157.2	2.714	230741_at	Full length insert cDNA clone YX74D05
1628	4.67e-05	0.0015293	0	137.1	297.9	0.46	202955_s_at	ADP-ribosylation factor guanine nucleotide-exchange factor 1(brefeldin A-inhibited)	ARFGEF1
1629	4.69e-05	0.0015349	0.0002	39.2	160.2	0.245	213112_s_at	sequestosome 1	SQSTM1
1630	4.7e-05	0.0015372	0.0001	477.4	1575.3	0.303	228196_s_at	Transcribed locus, strongly similar to XP_040265.6 PREDICTED: KIAA0217 protein [Homo sapiens]
1631	4.71e-05	0.0015395	0	1038.2	460.1	2.256	219182_at	carbohydrate (N-acetylglucosamine 6-O) sulfotransferase 5	CHST5
1632	4.72e-05	0.00154	0	3464.7	1635.3	2.119	208924_at	ring finger protein 11	RNF11
1633	4.72e-05	0.00154	0.0002	150.9	379.1	0.398	214155_s_at	La ribonucleoprotein domain family, member 4	LARP4
1634	4.72e-05	0.00154	0	86.8	482.6	0.18	235169_at	F-box protein 27	FBXO27
1635	4.74e-05	0.0015446	0.0001	2129	1130.5	1.883	227319_at	CDNA FLJ31635 fis, clone NT2RI2003420
1636	4.74e-05	0.0015446	0.0001	135.5	263.8	0.514	218602_s_at	family with sequence similarity 29, member A	FAM29A
1637	4.77e-05	0.0015525	0.0001	244.7	62.1	3.94	228844_at	solute carrier family 13 (sodium-dependent citrate transporter), member 5	SLC13A5
1638	4.77e-05	0.0015525	0	338.8	636.4	0.532	200913_at	protein phosphatase 1G (formerly 2C), magnesium-dependent, gamma isoform	PPM1G
1639	4.81e-05	0.0015636	0.0001	672.1	216.1	3.11	228097_at	myosin regulatory light chain interacting protein	MYLIP
1640	4.81e-05	0.0015636	0.0002	448	1011.9	0.443	226624_at	Testis expressed sequence 264	TEX264
1641	4.83e-05	0.0015691	0.0002	183.7	20.5	8.961	230589_at
1642	4.87e-05	0.0015806	0.0002	667.2	404.6	1.649	242065_x_at	isopentenyl-diphosphate delta isomerase 1	IDI1
1643	4.88e-05	0.0015806	0	559.4	151.1	3.702	216333_x_at	tenascin XB	TNXB
1644	4.88e-05	0.0015806	0.0001	916.7	518.8	1.767	217928_s_at	SAPS domain family, member 3	SAPS3
1645	4.88e-05	0.0015806	0	507.9	858.7	0.591	217879_at	cell division cycle 27	CDC27
1646	4.88e-05	0.0015806	0	8935.4	2798	3.193	201464_x_at	v-jun sarcoma virus 17 oncogene homolog (avian)	JUN
1647	4.89e-05	0.0015829	0	162	620.4	0.261	204267_x_at	protein kinase, membrane associated tyrosine/threonine 1	PKMYT1
1648	4.9e-05	0.0015842	0	2701.8	836.8	3.229	202450_s_at	cathepsin K (pycnodysostosis)	CTSK
1649	4.9e-05	0.0015842	0	782.3	322.4	2.426	1559591_s_at	choline dehydrogenase	CHDH
1650	4.91e-05	0.0015855	0	96.3	21.3	4.521	236965_at	hypothetical protein MGC20470	MGC20470
1651	4.91e-05	0.0015855	0	702.8	348.2	2.018	227605_at	Transcribed locus, strongly similar to NP_004748.2 small inducible cytokine subfamily E, member 1; endothelial monocyte-activating polypeptide [Homo sapiens]
1652	4.92e-05	0.0015877	0	739.5	1505	0.491	223429_x_at	KIAA1160 protein	KIAA1160
1653	4.93e-05	0.00159	0.0002	337.9	150.8	2.241	242512_at	myosin IXA	MYO9A
1654	4.94e-05	0.0015923	0	266	672.1	0.396	222569_at	UDP-glucose ceramide glucosyltransferase-like 1	UGCGL1
1655	4.95e-05	0.0015936	0	2008.9	792.4	2.535	225910_at	hypothetical protein LOC284019	LOC284019
1656	4.95e-05	0.0015936	0	246.9	103.2	2.392	222046_at	ARS2 protein	ARS2
1657	4.97e-05	0.001599	0	130.7	429.3	0.304	202637_s_at	intercellular adhesion molecule 1 (CD54), human rhinovirus receptor	ICAM1
1658	4.98e-05	0.0016013	0.0002	425.9	197.9	2.152	239107_at	suppressor of hairy wing homolog 4 (Drosophila)	SUHW4
1659	4.99e-05	0.0016035	0.0001	2453.9	457.8	5.36	222731_at	zinc finger, DHHC-type containing 2	ZDHHC2
1660	5e-05	0.0016058	0	82.9	297.5	0.279	223432_at	oxysterol binding protein 2	OSBP2
1661	5.02e-05	0.0016112	0	348.3	189.5	1.838	219246_s_at	2-oxoglutarate and iron-dependent oxygenase domain containing 2	OGFOD2
1662	5.03e-05	0.0016115	0.0002	211.4	1033.5	0.205	233827_s_at	suppressor of Ty 16 homolog (S. cerevisiae)	SUPT16H
1663	5.03e-05	0.0016115	0	773.6	384.4	2.012	227542_at	CDNA FLJ14294 fis, clone PLACE1008181
1664	5.03e-05	0.0016115	0	1947.7	1005.7	1.937	227122_at	Zinc finger protein 564	ZNF564
1665	5.04e-05	0.0016138	0.0002	1104.9	396.8	2.785	229765_at	Zinc finger protein 207	ZNF207
1666	5.05e-05	0.001616	0	7.4	50	0.148	207119_at	protein kinase, cGMP-dependent, type I	PRKG1
1667	5.06e-05	0.0016182	0.0002	6528.3	2622.6	2.489	217906_at	kelch domain containing 2	KLHDC2
1668	5.07e-05	0.0016185	0.0002	76.2	168.7	0.452	202240_at	polo-like kinase 1 (Drosophila)	PLK1
1669	5.07e-05	0.0016185	0.0001	140.1	329.5	0.425	226637_at	Ubiquitin-conjugating enzyme E2H (UBC8 homolog, yeast)	UBE2H
1670	5.07e-05	0.0016185	0.0004	2724.3	9469.5	0.288	225010_at	coiled-coil domain containing 6	CCDC6
1671	5.08e-05	0.0016188	0	10511.3	4904.5	2.143	202371_at	transcription elongation factor A (SII)-like 4	TCEAL4
1672	5.08e-05	0.0016188	0.0003	223	685.6	0.325	237563_s_at	hypothetical LOC440731	LOC440731
1673	5.08e-05	0.0016188	0.0002	512.4	229.3	2.235	239329_at	Transcribed locus
1674	5.1e-05	0.0016223	0.0001	2351.8	281.9	8.343	232458_at	Collagen, type III, alpha 1 (Ehlers-Danlos syndrome type IV, autosomal dominant)	COL3A1
1675	5.1e-05	0.0016223	0	617.6	186	3.32	227703_s_at	synaptotagmin-like 4 (granuphilin-a)	SYTL4
1676	5.1e-05	0.0016223	0.0002	1609	637.5	2.524	226363_at	ATP-binding cassette, sub-family C (CFTR/MRP), member 5	ABCC5
1677	5.11e-05	0.0016235	0.0002	4500.6	2535.2	1.775	203080_s_at	bromodomain adjacent to zinc finger domain, 2B	BAZ2B
1678	5.11e-05	0.0016235	0.0001	84	216.8	0.387	228975_at	Sp6 transcription factor	SP6
1679	5.12e-05	0.0016247	0.0001	343.9	719.4	0.478	225511_at	G protein-coupled receptor, family C, group 5, member B	GPRC5B
1680	5.12e-05	0.0016247	0	564.9	186.6	3.027	239091_at	Coiled-coil domain containing 52	CCDC52
1681	5.13e-05	0.001627	0.0005	8.9	52.1	0.171	217785_s_at	YKT6 v-SNARE homolog (S. cerevisiae)	YKT6
1682	5.14e-05	0.0016282	0	14.3	142.3	0.1	205901_at	prepronociceptin	PNOC
1683	5.14e-05	0.0016282	0.0001	161.3	23.2	6.953	232998_at	Tigger transposable element derived 4	TIGD4
1684	5.16e-05	0.0016326	0	693.9	291.6	2.38	230183_at
1685	5.16e-05	0.0016326	0.0001	2609.6	475.7	5.486	202191_s_at	growth arrest-specific 7	GAS7
1686	5.17e-05	0.0016338	0.0003	1021	331	3.085	1555241_at	chromosome 8 open reading frame 59	C8orf59
1687	5.17e-05	0.0016338	0.0001	1963.7	942.9	2.083	239050_s_at	CDNA FLJ13202 fis, clone NT2RP3004503
1688	5.18e-05	0.001635	0.0001	1334.6	639.3	2.088	225506_at	KIAA1468	KIAA1468
1689	5.18e-05	0.001635	0.0001	141.7	750.3	0.189	202721_s_at	glutamine-fructose-6-phosphate transaminase 1	GFPT1
1690	5.19e-05	0.0016372	0.0002	161.2	49.5	3.257	203995_at	chromosome 21 open reading frame 2	C21orf2
1691	5.2e-05	0.0016394	0.0001	15567.3	27713.9	0.562	1557820_at	AFG3 ATPase family gene 3-like 2 (yeast)	AFG3L2
1692	5.21e-05	0.0016416	0.0002	884.4	68.9	12.836	239457_at	ATPase, Class I, type 8B, member 3	ATP8B3
1693	5.22e-05	0.0016438	0.0001	230.2	658.3	0.35	228559_at	Chromosome 16 open reading frame 60	C16orf60
1694	5.25e-05	0.0016513	0	1263.5	706.1	1.789	211686_s_at	RNA binding motif protein 13 /// RNA binding motif protein 13	RBM13
1695	5.25e-05	0.0016513	0	128.9	20.2	6.381	220271_x_at	CAP-binding protein complex interacting protein 1	FLJ23588
1696	5.26e-05	0.0016525	0.0003	82.1	5.7	14.404	239776_at	hypothetical protein LOC642986	FLJ43080
1697	5.26e-05	0.0016525	0.0003	1101.3	431.1	2.555	230435_at	hypothetical LOC375190	LOC375190
1698	5.27e-05	0.0016539	0	768.3	385.8	1.991	228292_at	Transcribed locus
1699	5.28e-05	0.0016539	0.0001	1290.7	286.4	4.507	218976_at	DnaJ (Hsp40) homolog, subfamily C, member 12	DNAJC12
1700	5.28e-05	0.0016539	0	277.3	146.9	1.888	41397_at	hypothetical protein LOC55565	LOC55565
1701	5.28e-05	0.0016539	0.0001	1244.2	293.4	4.241	226591_at	CDNA FLJ33569 fis, clone BRAMY2010317
1702	5.28e-05	0.0016539	0	15734.5	6716.6	2.343	218067_s_at	hypothetical protein FLJ10154	FLJ10154
1703	5.29e-05	0.001656	0	2454.2	170.5	14.394	221275_s_at
1704	5.3e-05	0.0016572	0	391.7	131.4	2.981	220141_at	chromosome 11 open reading frame 63	C11orf63
1705	5.3e-05	0.0016572	0	520.2	272.5	1.909	228548_at	CDNA FLJ37418 fis, clone BRAWH2000488
1706	5.34e-05	0.0016687	0	263.1	48.8	5.391	209936_at	RNA binding motif protein 5	RBM5
1707	5.35e-05	0.0016699	0.0002	2846.6	1362	2.09	229366_at	Cereblon	CRBN
1708	5.35e-05	0.0016699	0	401	834.3	0.481	227920_at	KIAA1553	KIAA1553
1709	5.36e-05	0.0016711	0.0001	1694	535.9	3.161	223269_at	polymerase (RNA) III (DNA directed) polypeptide G (32kD) like	POLR3GL
1710	5.36e-05	0.0016711	0	326.6	130.2	2.508	235450_at	F-box and leucine-rich repeat protein 4	FBXL4
1711	5.37e-05	0.0016722	0	258.2	798.8	0.323	223991_s_at	UDP-N-acetyl-alpha-D-galactosamine:polypeptide N-acetylgalactosaminyltransferase 2 (GalNAc-T2)	GALNT2
1712	5.37e-05	0.0016722	0	4470	9345.9	0.478	208948_s_at	staufen, RNA binding protein, homolog 1 (Drosophila)	STAU1
1713	5.38e-05	0.0016736	0	3357.8	9109.2	0.369	200887_s_at	signal transducer and activator of transcription 1, 91kDa	STAT1
1714	5.39e-05	0.0016736	0	75.2	343.4	0.219	228252_at	chromosome 15 open reading frame 20	C15orf20
1715	5.39e-05	0.0016736	0	1217.6	467.8	2.603	202250_s_at	WD repeat domain 42A	WDR42A
1716	5.39e-05	0.0016736	0	419.6	220.4	1.904	213784_at	RAB, member of RAS oncogene family-like 4 /// chromosome 21 open reading frame 21	RABL4 /// C21orf21
1717	5.39e-05	0.0016736	0	261.5	95.3	2.744	238483_at	MRNA; clone CD 43T7
1718	5.41e-05	0.0016788	0.0001	2034.9	878	2.318	217934_x_at	STIP1 homology and U-box containing protein 1	STUB1
1719	5.45e-05	0.0016902	0	813.8	247.7	3.285	244534_at	Peptidase (mitochondrial processing) beta	PMPCB
1720	5.46e-05	0.0016923	0	244.3	566.3	0.431	235609_at	Transcribed locus
1721	5.47e-05	0.0016945	0	1343.2	620.7	2.164	217862_at	protein inhibitor of activated STAT, 1	PIAS1
1722	5.48e-05	0.0016966	0	260	45.5	5.714	213369_at	protocadherin 21	PCDH21
1723	5.49e-05	0.0016969	0	245.3	15.9	15.428	239150_at	similar to S-100 protein, alpha chain	FLJ44379
1724	5.49e-05	0.0016969	0.0003	430	1017.4	0.423	229091_s_at	cyclin J	CCNJ
1725	5.5e-05	0.0016969	0.0001	588.9	249.4	2.361	226634_at	similar to CG9643-PA	LOC399818
1726	5.5e-05	0.0016969	0	1427.4	745.2	1.915	226434_at	hypothetical protein MGC22793	MGC22793
1727	5.5e-05	0.0016969	0.0002	1376.5	783	1.758	226104_at	ring finger protein 170	RNF170
1728	5.5e-05	0.0016969	0	1345.4	2746.8	0.49	218131_s_at	GATA zinc finger domain containing 2A	GATAD2A
1729	5.51e-05	0.001699	0.0001	2411.2	1035.9	2.328	225286_at	arylsulfatase D	ARSD
1730	5.52e-05	0.0017011	0.0001	264.4	121.3	2.18	230654_at	Transcribed locus, weakly similar to XP_534504.2 PREDICTED: similar to LINE-1 reverse transcriptase homolog [Canis familiaris]
1731	5.53e-05	0.0017022	0	1578.6	485.5	3.251	212745_s_at	Bardet-Biedl syndrome 4	BBS4
1732	5.53e-05	0.0017022	0	356.9	61.9	5.766	205073_at	cytochrome P450, family 2, subfamily J, polypeptide 2	CYP2J2
1733	5.54e-05	0.0017043	0	2756	1356.8	2.031	203984_s_at	caspase 9, apoptosis-related cysteine peptidase	CASP9
1734	5.55e-05	0.0017054	0.0002	183.3	29.1	6.299	230835_at	KIPV467	UNQ467
1735	5.55e-05	0.0017054	0	148.8	741.5	0.201	209680_s_at	kinesin family member C1	KIFC1
1736	5.57e-05	0.0017095	0	457.8	136.1	3.364	236428_at	Transcribed locus
1737	5.57e-05	0.0017095	0.0001	769.7	1573.6	0.489	212836_at	polymerase (DNA-directed), delta 3, accessory subunit	POLD3
1738	5.58e-05	0.0017106	0	87.6	293.6	0.298	237919_at	Ring finger and FYVE-like domain containing 1	RFFL
1739	5.58e-05	0.0017106	0	3474.7	1040.1	3.341	218437_s_at	leucine zipper transcription factor-like 1	LZTFL1
1740	5.61e-05	0.0017189	0	26.7	256.9	0.104	209891_at	spindle pole body component 25 homolog (S. cerevisiae)	SPBC25
1741	5.63e-05	0.001724	0	1046.9	351.6	2.978	224156_x_at	interleukin 17 receptor B	IL17RB
1742	5.65e-05	0.0017291	0	338.7	65.7	5.155	229381_at	chromosome 1 open reading frame 64	C1orf64
1743	5.67e-05	0.0017333	0	2644.8	4579.8	0.577	208794_s_at	SWI/SNF related, matrix associated, actin dependent regulator of chromatin, subfamily a, member 4	SMARCA4
1744	5.67e-05	0.0017333	0	5564.1	933.7	5.959	221841_s_at	Kruppel-like factor 4 (gut)	KLF4
1745	5.69e-05	0.0017364	0	170.7	491.5	0.347	205024_s_at	RAD51 homolog (RecA homolog, E. coli) (S. cerevisiae)	RAD51
1746	5.69e-05	0.0017364	0	1364.4	424.2	3.216	225348_at	similar to FUS interacting protein (serine-arginine rich) 1	LOC642558
1747	5.69e-05	0.0017364	0	41.3	132.8	0.311	209062_x_at	nuclear receptor coactivator 3	NCOA3
1748	5.7e-05	0.0017384	0	1345	6349.9	0.212	204026_s_at	ZW10 interactor	ZWINT
1749	5.71e-05	0.0017385	0	1332.5	348.3	3.826	213169_at	Clone TUA8 Cri-du-chat region mRNA
1750	5.71e-05	0.0017385	0.0002	528.8	234.6	2.254	214790_at	SUMO1/sentrin specific peptidase 6	SENP6
1751	5.71e-05	0.0017385	0	301	100	3.01	239943_x_at	Phosphatidylinositol glycan, class L	PIGL
1752	5.73e-05	0.0017426	0	3961.7	929.8	4.261	235419_at	ERBB receptor feedback inhibitor 1	ERRFI1
1753	5.73e-05	0.0017426	0.0001	896.4	378.4	2.369	238633_at	Enhancer of polycomb homolog 1 (Drosophila)	EPC1
1754	5.74e-05	0.0017446	0.0002	171.5	581	0.295	218457_s_at	DNA (cytosine-5-)-methyltransferase 3 alpha	DNMT3A
1755	5.76e-05	0.0017497	0	4954.2	2226.6	2.225	230296_at	Chromosome 16 open reading frame 52	C16orf52
1756	5.77e-05	0.0017498	0	435.5	184.5	2.36	243331_at	Transcribed locus
1757	5.77e-05	0.0017498	0.0001	797.7	1497.1	0.533	220486_x_at	transmembrane protein 164 /// similar to hypothetical protein FLJ22679	TMEM164 /// LOC653522
1758	5.77e-05	0.0017498	0	3999.9	2255.5	1.773	215136_s_at	exosome component 8	EXOSC8
1759	5.85e-05	0.001773	0	1031.8	225.9	4.568	220390_at	ATP/GTP binding protein-like 2	AGBL2
1760	5.86e-05	0.001774	0	1359.7	2688.1	0.506	218684_at	leucine rich repeat containing 8 family, member D	LRRC8D
1761	5.86e-05	0.001774	0	451	84.5	5.337	204904_at	gap junction protein, alpha 4, 37kDa (connexin 37)	GJA4
1762	5.88e-05	0.0017791	0.0001	340.1	36.6	9.292	229778_at	Chromosome 12 open reading frame 39	C12orf39
1763	5.9e-05	0.0017821	0	231.5	515.7	0.449	228747_at	Sec61 alpha 2 subunit (S. cerevisiae)	SEC61A2
1764	5.9e-05	0.0017821	0	8.8	35.7	0.246	207672_at
1765	5.9e-05	0.0017821	0.0001	494.1	166.5	2.968	235607_at
1766	5.92e-05	0.0017871	0	595.1	198.5	2.998	1557174_a_at	Interleukin-1 receptor-associated kinase 1 binding protein 1	IRAK1BP1
1767	5.93e-05	0.0017891	0	285.3	872.5	0.327	202998_s_at	lysyl oxidase-like 2	LOXL2
1768	5.95e-05	0.0017931	0	71.8	224.9	0.319	223055_s_at	exportin 5	XPO5
1769	5.95e-05	0.0017931	0.0003	277.1	161.5	1.716	226703_at	KIAA1787 protein	KIAA1787
1770	5.96e-05	0.0017951	0	4082	371	11.003	230882_at	hypothetical protein FLJ34048	FLJ34048
1771	5.97e-05	0.0017971	0	111.7	640.7	0.174	201387_s_at	ubiquitin carboxyl-terminal esterase L1 (ubiquitin thiolesterase)	UCHL1
1772	5.98e-05	0.0017991	0	455.3	256.9	1.772	235164_at	zinc finger protein 25	ZNF25
1773	5.99e-05	0.0017991	0	3841	485	7.92	229831_at	contactin 3 (plasmacytoma associated)	CNTN3
1774	5.99e-05	0.0017991	0	714.8	1468.3	0.487	1568678_s_at	FGFR1 oncogene partner /// chromosome 9 open reading frame 4	FGFR1OP /// C9orf4
1775	5.99e-05	0.0017991	0.0001	326.1	104.1	3.133	204358_s_at	fibronectin leucine rich transmembrane protein 2	FLRT2
1776	6.02e-05	0.0018061	0	384.9	102.8	3.744	229389_at	ATG16 autophagy related 16-like 2 (S. cerevisiae)	ATG16L2
1777	6.02e-05	0.0018061	0.0001	713.2	320.5	2.225	214098_at	KIAA1107	KIAA1107
1778	6.04e-05	0.001811	0	618.2	111.6	5.539	231332_at	Hypothetical protein LOC196394	LOC196394
1779	6.05e-05	0.001813	0.0001	585	1088.1	0.538	225076_s_at	zinc finger, NFX1-type containing 1	ZNFX1
1780	6.06e-05	0.001814	0	2150.4	689.5	3.119	228131_at	Excision repair cross-complementing rodent repair deficiency, complementation group 1 (includes overlapping antisense sequence)	ERCC1
1781	6.06e-05	0.001814	0	3543	1689.7	2.097	226721_at	Dpy-19-like 4 (C. elegans)	DPY19L4
1782	6.08e-05	0.001819	0.0002	215.1	1104.3	0.195	227955_s_at	CDNA: FLJ22256 fis, clone HRC02860
1783	6.09e-05	0.0018198	0	167.1	369.1	0.453	221772_s_at	protein phosphatase 2, regulatory subunit B, delta isoform	PPP2R2D
1784	6.1e-05	0.0018198	0	200.4	67.3	2.978	243365_s_at	autism susceptibility candidate 2	AUTS2
1785	6.1e-05	0.0018198	0.0002	1245.3	4278.5	0.291	211040_x_at	G-2 and S-phase expressed 1 /// G-2 and S-phase expressed 1	GTSE1
1786	6.1e-05	0.0018198	0	79.4	290.9	0.273	222167_at	Poliovirus receptor-related 3	PVRL3
1787	6.1e-05	0.0018198	0	1269.4	272.2	4.663	236314_at	Transcribed locus, weakly similar to NP_055301.1 neuronal thread protein AD7c-NTP [Homo sapiens]
1788	6.11e-05	0.0018207	0	523.8	52.1	10.054	229641_at	Transcribed locus, moderately similar to NP_055301.1 neuronal thread protein AD7c-NTP [Homo sapiens]
1789	6.12e-05	0.0018207	0	383.3	167.2	2.292	243973_at	Hypothetical protein LOC125893	LOC125893
1790	6.12e-05	0.0018207	0	152.1	352.1	0.432	208315_x_at	TNF receptor-associated factor 3	TRAF3
1791	6.12e-05	0.0018207	0.0001	262.1	1104.1	0.237	1562836_at	CDNA FLJ11653 fis, clone HEMBA1004538
1792	6.12e-05	0.0018207	0	559.2	76.7	7.291	232745_x_at	KPL2 protein	FLJ23577
1793	6.13e-05	0.0018227	0.0001	2330	1351.8	1.724	231714_s_at	adaptor-related protein complex 4, beta 1 subunit	AP4B1
1794	6.18e-05	0.0018355	0.0003	40.1	505.7	0.079	212022_s_at	antigen identified by monoclonal antibody Ki-67	MKI67
1795	6.18e-05	0.0018355	0.0001	367.9	152.8	2.408	228721_at	chromosome 3 open reading frame 41	C3orf41
1796	6.24e-05	0.0018512	0	1488.3	348.9	4.266	1555872_a_at	hypothetical protein MGC21881 /// hypothetical LOC441408 /// hypothetical LOC441417 /// similar to hypothetical protein MGC21881	RP11-262H14.4 /// LOC441408 /// LOC441417 /// LOC653444
1797	6.24e-05	0.0018512	0	752.6	246	3.059	219442_at	chromosome 16 open reading frame 67	C16orf67
1798	6.26e-05	0.0018561	0.0004	1021.1	509.9	2.003	214151_s_at	cell cycle progression 1	CCPG1
1799	6.31e-05	0.0018699	0.0001	43.5	240.8	0.181	208394_x_at	endothelial cell-specific molecule 1	ESM1
1800	6.32e-05	0.0018718	0.0001	887.7	1705.4	0.521	202292_x_at	lysophospholipase II /// lysophospholipase II pseudogene 1 /// similar to Acyl-protein thioesterase 2 (Lysophospholipase II) (LPL-I) /// similar to Acyl-protein thioesterase 2 (Lysophospholipase II) (LPL-I)	LYPLA2 /// LYPLA2P1 /// LOC653639 /// LOC654135
1801	6.33e-05	0.0018736	0.0001	2192.9	673.8	3.255	243030_at	Mitogen-activated protein kinase kinase kinase 1	MAP3K1
1802	6.34e-05	0.0018736	0	1440.5	668.1	2.156	205198_s_at
1803	6.34e-05	0.0018736	0	307.7	66.5	4.627	239425_at	Full length insert cDNA clone ZC34E11
1804	6.34e-05	0.0018736	0.0001	595.2	213.7	2.785	242695_at	Transcribed locus
1805	6.37e-05	0.0018814	0.0003	1143.8	2448.4	0.467	224748_at	WD repeat domain 68	WDR68
1806	6.42e-05	0.0018951	0	351.1	154.6	2.271	236032_at	Dynamin 1-like	DNM1L
1807	6.45e-05	0.0019029	0	1300.1	464.3	2.8	228946_at	PDZ domain containing 6	PDZD6
1808	6.46e-05	0.0019048	0.0001	2957.5	976.2	3.03	203636_at	midline 1 (Opitz/BBB syndrome)	MID1
1809	6.47e-05	0.0019065	0.0001	3342.7	1724	1.939	224747_at	ubiquitin-conjugating enzyme E2Q (putative) 2	UBE2Q2
1810	6.48e-05	0.0019065	0	1500.7	801.5	1.872	227157_at	coiled-coil domain containing 111	CCDC111
1811	6.48e-05	0.0019065	0	3209.8	1557.1	2.061	226340_x_at	CXYorf1-related protein /// family with sequence similarity 39, member A	FLJ00038 /// FAM39A
1812	6.48e-05	0.0019065	0	123.9	448.8	0.276	219978_s_at	nucleolar and spindle associated protein 1	NUSAP1
1813	6.5e-05	0.0019103	0.0002	1167.7	345.5	3.38	228221_at	solute carrier family 44, member 3	SLC44A3
1814	6.5e-05	0.0019103	0.0001	1483.7	689	2.153	218432_at	F-box protein 3	FBXO3
1815	6.51e-05	0.0019111	0	138.8	230	0.603	205115_s_at	RNA binding motif protein 19	RBM19
1816	6.51e-05	0.0019111	0.0002	1317.2	346.9	3.797	232231_at	runt-related transcription factor 2	RUNX2
1817	6.52e-05	0.001912	0	115	30.1	3.821	234676_s_at	HemK methyltransferase family member 2	HEMK2
1818	6.52e-05	0.001912	0.0001	265.8	103.7	2.563	39763_at	hemopexin	HPX
1819	6.53e-05	0.0019138	0	130.3	383.6	0.34	218115_at	ASF1 anti-silencing function 1 homolog B (S. cerevisiae)	ASF1B
1820	6.57e-05	0.0019243	0	86.9	310	0.28	226584_s_at	chromosome 20 open reading frame 55	C20orf55
1821	6.58e-05	0.0019243	0	444.4	136.9	3.246	238595_at	Transcribed locus, moderately similar to XP_508016.1 PREDICTED: similar to oligonucleotide/oligosaccharide-binding fold containing 1 [Pan troglodytes]
1822	6.58e-05	0.0019243	0.0002	497.4	971.1	0.512	223208_at	potassium channel tetramerisation domain containing 10	KCTD10
1823	6.58e-05	0.0019243	0	193	31.9	6.05	214192_at	Nucleoporin 88kDa	NUP88
1824	6.59e-05	0.0019261	0	834.1	186.9	4.463	231472_at	F-box protein 15	FBXO15
1825	6.6e-05	0.0019269	0.0001	53.1	280.3	0.189	210334_x_at	baculoviral IAP repeat-containing 5 (survivin)	BIRC5
1826	6.6e-05	0.0019269	0	466.6	134.6	3.467	206144_at	membrane associated guanylate kinase, WW and PDZ domain containing 1	MAGI1
1827	6.62e-05	0.0019317	0	2141.5	1183.1	1.81	226927_at	Homo sapiens, clone IMAGE:3894337, mRNA
1828	6.63e-05	0.0019325	0.0001	52.2	319.9	0.163	235266_at	ATPase family, AAA domain containing 2	ATAD2
1829	6.63e-05	0.0019325	0.0001	1197.6	289.3	4.14	229623_at	hypothetical LOC441027	FLJ12993
1830	6.64e-05	0.0019344	0.0001	21.1	103.3	0.204	211794_at	FYN binding protein (FYB-120/130)	FYB
1831	6.65e-05	0.0019362	0.0002	33091.5	12302.9	2.69	200019_s_at	Finkel-Biskis-Reilly murine sarcoma virus (FBR-MuSV) ubiquitously expressed (fox derived); ribosomal protein S30 /// Finkel-Biskis-Reilly murine sarcoma virus (FBR-MuSV) ubiquitously expressed (fox derived); ribosomal protein S30	FAU
1832	6.66e-05	0.0019381	0	242.2	87.2	2.778	237347_at	Chromosome 6 open reading frame 148	C6orf148
1833	6.69e-05	0.0019458	0.0001	3517.6	896.5	3.924	209006_s_at	chromosome 1 open reading frame 63	C1orf63
1834	6.71e-05	0.0019484	0	66.9	190.3	0.352	219901_at	FYVE, RhoGEF and PH domain containing 6	FGD6
1835	6.71e-05	0.0019484	0.0001	10264	4680.5	2.193	200768_s_at	methionine adenosyltransferase II, alpha	MAT2A
1836	6.71e-05	0.0019484	0.0001	42.1	5.1	8.255	244493_at	G protein-coupled receptor 22	GPR22
1837	6.72e-05	0.0019492	0	163.3	387.5	0.421	219512_at	chromosome 20 open reading frame 172	C20orf172
1838	6.72e-05	0.0019492	0	693.2	1158	0.599	223413_s_at	hypothetical protein FLJ20425	LYAR
1839	6.74e-05	0.0019539	0	2283.8	906.1	2.52	228040_at	hypothetical protein MGC21881	RP11-262H14.4
1840	6.76e-05	0.0019586	0.0001	1947.5	919	2.119	202468_s_at	catenin (cadherin-associated protein), alpha-like 1	CTNNAL1
1841	6.77e-05	0.0019605	0.0002	605.3	327.6	1.848	219335_at	armadillo repeat containing, X-linked 5	ARMCX5
1842	6.78e-05	0.0019623	0	90.4	399	0.227	204558_at	RAD54-like (S. cerevisiae)	RAD54L
1843	6.79e-05	0.0019641	0.0001	778	368	2.114	239024_at	Solute carrier family 12 (potassium/chloride transporters), member 8	SLC12A8
1844	6.81e-05	0.0019667	0	434.6	47.4	9.169	239336_at	Thrombospondin 1	THBS1
1845	6.81e-05	0.0019667	0	4075.3	817.2	4.987	232360_at	ets homologous factor	EHF
1846	6.81e-05	0.0019667	0	734.5	390.9	1.879	238768_at	hypothetical LOC388969	LOC388969
1847	6.83e-05	0.0019704	0.0001	15.6	91.7	0.17	235506_at	Nitric oxide synthase trafficker	NOSTRIN
1848	6.83e-05	0.0019704	0	200.2	601.7	0.333	219211_at	ubiquitin specific peptidase 18	USP18
1849	6.9e-05	0.0019895	0	143.2	343.5	0.417	210191_s_at	putative homeodomain transcription factor 1	PHTF1
1850	6.92e-05	0.0019942	0.0002	35.1	146.3	0.24	236110_at	hypothetical protein LOC147343	LOC147343
1851	6.93e-05	0.0019956	0	1308.7	2469.9	0.53	226170_at
1852	6.94e-05	0.0019956	0	244.1	72	3.39	243957_at	hypothetical protein LOC645032	LOC645032
1853	6.94e-05	0.0019956	0.0001	354.8	758.7	0.468	228468_at	microtubule associated serine/threonine kinase-like	MASTL
1854	6.94e-05	0.0019956	0.0001	34.5	179.1	0.193	211622_s_at	ADP-ribosylation factor 3 /// ADP-ribosylation factor 3	ARF3
1855	6.96e-05	0.0019992	0.0001	5.7	55	0.104	1555677_s_at	structural maintenance of chromosomes 1A	SMC1A
1856	6.96e-05	0.0019992	0.0001	473.3	968.6	0.489	225235_at	tetraspanin 17	TSPAN17
1857	6.97e-05	0.0019999	0	498.3	1089.4	0.457	222979_s_at	surfeit 4	SURF4
1858	6.97e-05	0.0019999	0	190.9	14	13.636	214078_at	P21 (CDKN1A)-activated kinase 3	PAK3
1859	6.98e-05	0.0020017	0	1354.4	1850.1	0.732	201776_s_at	KIAA0494	KIAA0494
1860	6.99e-05	0.0020024	0	126	302.5	0.417	227055_at	methyltransferase like 7B	METTL7B
1861	6.99e-05	0.0020024	0	195.2	27.7	7.047	226096_at	fibronectin type III domain containing 5	FNDC5
1862	7e-05	0.0020028	0.0002	535.2	1164.8	0.459	218947_s_at	PAP associated domain containing 1	PAPD1
1863	7e-05	0.0020028	0.0001	1986.5	591.7	3.357	230292_at	hypothetical protein LOC644250	LOC644250
1864	7.01e-05	0.0020028	0.0001	188.9	23.2	8.142	213068_at	dermatopontin	DPT
1865	7.01e-05	0.0020028	0	123.6	395.9	0.312	206295_at	interleukin 18 (interferon-gamma-inducing factor)	IL18
1866	7.01e-05	0.0020028	0.0002	705.7	269.3	2.62	222487_s_at	ribosomal protein S27-like	RPS27L
1867	7.03e-05	0.0020074	0.0001	210.6	1670.3	0.126	212992_at	chromosome 14 open reading frame 78	C14orf78
1868	7.04e-05	0.0020092	0.0001	23628.5	42031.7	0.562	208113_x_at	poly(A) binding protein, cytoplasmic 3 /// poly(A) binding protein, cytoplasmic 3	PABPC3
1869	7.08e-05	0.0020174	0	6941.3	2095.3	3.313	222764_at	asparaginase like 1	ASRGL1
1870	7.08e-05	0.0020174	0	549.7	207.8	2.645	238744_at	ATP binding domain 4	ATPBD4
1871	7.08e-05	0.0020174	0.0002	1007.9	468.5	2.151	212425_at	Secretory carrier membrane protein 1	SCAMP1
1872	7.11e-05	0.0020248	0.0001	2056.8	1165.8	1.764	204089_x_at	mitogen-activated protein kinase kinase kinase 4	MAP3K4
1873	7.13e-05	0.002029	0	979	212.4	4.609	244571_s_at	Tetratricopeptide repeat domain 12	TTC12
1874	7.14e-05	0.002029	0.0002	389.9	871.1	0.448	201297_s_at	MOB1, Mps One Binder kinase activator-like 1B (yeast)	MOBK1B
1875	7.14e-05	0.002029	0	416.4	59	7.058	219550_at	roundabout, axon guidance receptor, homolog 3 (Drosophila)	ROBO3
1876	7.14e-05	0.002029	0	400.2	70	5.717	1554108_at
1877	7.15e-05	0.0020304	0.0001	72.1	203.2	0.355	221258_s_at	kinesin family member 18A /// kinesin family member 18A	KIF18A
1878	7.16e-05	0.0020304	0.0002	877.1	558.2	1.571	209585_s_at	multiple inositol polyphosphate histidine phosphatase, 1	MINPP1
1879	7.16e-05	0.0020304	0.0001	1589.8	463.6	3.429	207996_s_at	chromosome 18 open reading frame 1	C18orf1
1880	7.16e-05	0.0020304	0	1429.2	528.7	2.703	226020_s_at	disabled homolog 1 (Drosophila) /// OMA1 homolog, zinc metallopeptidase (S. cerevisiae)	DAB1 /// OMA1
1881	7.17e-05	0.0020321	0.0001	855.3	422.9	2.022	208786_s_at	microtubule-associated protein 1 light chain 3 beta	MAP1LC3B
1882	7.2e-05	0.0020396	0	910.7	223.7	4.071	244457_at	Inositol 1,4,5-triphosphate receptor, type 2	ITPR2
1883	7.22e-05	0.0020431	0.0002	105.6	24.4	4.328	1570206_at	Homo sapiens, clone IMAGE:3922312, mRNA
1884	7.22e-05	0.0020431	0.0003	182	391.7	0.465	44040_at	F-box protein 41	FBXO41
1885	7.24e-05	0.0020476	0	253.1	46.5	5.443	233720_at	Sorbin and SH3 domain containing 2	SORBS2
1886	7.25e-05	0.0020483	0	91.8	14	6.557	228502_at	CDNA: FLJ22648 fis, clone HSI07329
1887	7.25e-05	0.0020483	0	207	37.8	5.476	244751_at	Purkinje cell protein 2	PCP2
1888	7.26e-05	0.00205	0.0001	409.3	149.4	2.74	243707_at	Transcribed locus, strongly similar to NP_510964.1 mitochondrial ribosomal protein S21 [Mus musculus]
1889	7.29e-05	0.0020574	0	987.7	434	2.276	226362_at	SMA3	SMA3
1890	7.3e-05	0.0020591	0.0003	917.2	329.9	2.78	238098_at	Transcribed locus
1891	7.31e-05	0.0020598	0.0001	885.8	329.8	2.686	202355_s_at	general transcription factor IIF, polypeptide 1, 74kDa	GTF2F1
1892	7.31e-05	0.0020598	0	463.9	136.1	3.409	209696_at	fructose-1,6-bisphosphatase 1	FBP1
1893	7.32e-05	0.0020604	0	6393.5	2021.5	3.163	213359_at	Heterogeneous nuclear ribonucleoprotein D (AU-rich element RNA binding protein 1, 37kDa)	HNRPD
1894	7.32e-05	0.0020604	0	361.4	61.1	5.915	1568647_at	Similar to Zinc finger protein 254 (Bone marrow zinc finger 5) (BMZF-5) (Hematopoietic cell derived zinc finger protein 1) (HD-ZNF1)	LOC646906
1895	7.35e-05	0.0020678	0	382	119	3.21	221447_s_at	glycosyltransferase 8 domain containing 2 /// glycosyltransferase 8 domain containing 2	GLT8D2
1896	7.36e-05	0.0020695	0.0001	628.8	2270.1	0.277	226702_at	hypothetical protein LOC129607	LOC129607
1897	7.37e-05	0.0020701	0	275.9	749.5	0.368	226825_s_at	transmembrane protein 165	TMEM165
1898	7.37e-05	0.0020701	0	539.4	2760	0.195	233177_s_at	paroxysmal nonkinesiogenic dyskinesia	PNKD
1899	7.38e-05	0.0020718	0	406.5	144.1	2.821	37577_at	Rho GTPase activating protein 19	ARHGAP19
1900	7.43e-05	0.0020837	0.0001	2360.5	3909.1	0.604	202200_s_at	SFRS protein kinase 1	SRPK1
1901	7.43e-05	0.0020837	0.0001	1378.7	2560.7	0.538	218137_s_at	stromal membrane-associated protein 1	SMAP1
1902	7.44e-05	0.0020843	0.0002	356.2	1087.4	0.328	201026_at	eukaryotic translation initiation factor 5B	EIF5B
1903	7.44e-05	0.0020843	0.0001	1227.3	564.5	2.174	225026_at	chromodomain helicase DNA binding protein 6	CHD6
1904	7.48e-05	0.0020933	0	72.4	342.3	0.212	215942_s_at	G-2 and S-phase expressed 1	GTSE1
1905	7.48e-05	0.0020933	0.0003	810.1	395.5	2.048	218021_at	dehydrogenase/reductase (SDR family) member 4	DHRS4
1906	7.49e-05	0.002095	0.0002	46.7	16.3	2.865	211562_s_at	leiomodin 1 (smooth muscle)	LMOD1
1907	7.53e-05	0.0021029	0	2371.6	716.9	3.308	238992_at
1908	7.53e-05	0.0021029	0	747.5	1728	0.433	213918_s_at	Nipped-B homolog (Drosophila)	NIPBL
1909	7.53e-05	0.0021029	0.0001	264.9	656.8	0.403	219544_at	chromosome 13 open reading frame 34	C13orf34
1910	7.55e-05	0.0021063	0	1808.1	5363.3	0.337	231896_s_at	density-regulated protein	DENR
1911	7.55e-05	0.0021063	0	1695.9	558.7	3.035	212651_at	Rho-related BTB domain containing 1	RHOBTB1
1912	7.59e-05	0.0021152	0	657.1	226.9	2.896	241853_at	Transcribed locus
1913	7.59e-05	0.0021152	0	883.7	364.5	2.424	238554_at	cytochrome b5 type B (outer mitochondrial membrane)	CYB5B
1914	7.61e-05	0.0021186	0.0001	10	89.6	0.112	1555137_a_at	FYVE, RhoGEF and PH domain containing 6	FGD6
1915	7.61e-05	0.0021186	0.0002	19.1	133.1	0.144	207183_at	G protein-coupled receptor 19	GPR19
1916	7.62e-05	0.0021202	0.0001	280.3	63.8	4.393	238204_at	Leiomodin 1 (smooth muscle)	LMOD1
1917	7.63e-05	0.0021219	0.0001	429.4	1270.2	0.338	226082_s_at	splicing factor, arginine/serine-rich 15	SFRS15
1918	7.64e-05	0.0021225	0	33.2	192.1	0.173	201668_x_at	myristoylated alanine-rich protein kinase C substrate	MARCKS
1919	7.64e-05	0.0021225	0	717.4	212.4	3.378	240861_at
1920	7.66e-05	0.0021269	0.0002	343.4	803.8	0.427	201992_s_at	kinesin family member 5B	KIF5B
1921	7.67e-05	0.0021286	0.0001	2008.9	716.3	2.805	230416_at	Transcribed locus
1922	7.7e-05	0.0021347	0.0001	27.7	171.1	0.162	218182_s_at	claudin 1	CLDN1
1923	7.7e-05	0.0021347	0.0004	288.3	152.3	1.893	242030_at	Solute carrier family 4 (anion exchanger), member 1, adaptor protein	SLC4A1AP
1924	7.71e-05	0.0021352	0	205.3	491.8	0.417	244738_at	bromodomain and WD repeat domain containing 3	BRWD3
1925	7.71e-05	0.0021352	0	220.8	574.1	0.385	1556283_s_at	FGFR1 oncogene partner 2	FGFR1OP2
1926	7.73e-05	0.0021397	0	4488.5	2603.8	1.724	226290_at	B double prime 1, subunit of RNA polymerase III transcription initiation factor IIIB	BDP1
1927	7.74e-05	0.0021413	0.0002	63.7	273.8	0.233	203904_x_at	CD82 molecule	CD82
1928	7.75e-05	0.002143	0.0001	145.1	314.7	0.461	224678_at	KIAA1219	KIAA1219
1929	7.77e-05	0.0021474	0	3574.8	1499.6	2.384	225512_at	zinc finger and BTB domain containing 38	ZBTB38
1930	7.79e-05	0.0021518	0.0002	695.1	335.5	2.072	221905_at	cylindromatosis (turban tumor syndrome)	CYLD
1931	7.8e-05	0.0021535	0	1796.8	254.2	7.068	226258_at	hypothetical protein LOC196394	LOC196394
1932	7.82e-05	0.0021568	0.0004	544.6	153.1	3.557	202995_s_at	fibulin 1	FBLN1
1933	7.82e-05	0.0021568	0	525.8	185.8	2.83	232663_s_at	similar to ubiquitin-associated protein 1 (predicted)	LOC390595
1934	7.83e-05	0.0021573	0.0002	65.8	132.1	0.498	206038_s_at	nuclear receptor subfamily 2, group C, member 2	NR2C2
1935	7.83e-05	0.0021573	0	1232.4	349	3.531	229784_at	Hypothetical protein MGC16121	MGC16121
1936	7.84e-05	0.0021589	0	1710.4	4021.6	0.425	203392_s_at	C-terminal binding protein 1	CTBP1
1937	7.87e-05	0.0021649	0.0001	141.7	307	0.462	1554365_a_at	protein phosphatase 2, regulatory subunit B (B56), gamma isoform	PPP2R5C
1938	7.87e-05	0.0021649	0	7050.6	3414.3	2.065	218750_at	Josephin domain containing 3	JOSD3
1939	7.89e-05	0.0021693	0.0002	341	172.1	1.981	230774_at	zinc binding alcohol dehydrogenase, domain containing 1	ZADH1
1940	7.93e-05	0.0021781	0	301.8	805.2	0.375	204531_s_at	breast cancer 1, early onset	BRCA1
1941	7.93e-05	0.0021781	0	324.3	23.2	13.978	222161_at	N-acetylated alpha-linked acidic dipeptidase 2	NAALAD2
1942	7.94e-05	0.0021797	0.0001	436.4	52.7	8.281	220751_s_at	chromosome 5 open reading frame 4	C5orf4
1943	7.96e-05	0.0021829	0.0001	1457.7	883	1.651	217994_x_at	cleavage and polyadenylation specific factor 3-like	CPSF3L
1944	7.96e-05	0.0021829	0	655.9	1256.3	0.522	218185_s_at	armadillo repeat containing 1	ARMC1
1945	7.97e-05	0.0021846	0.0001	154.7	35.1	4.407	236334_at	PAX interacting (with transcription-activation domain) protein 1	PAXIP1
1946	7.98e-05	0.0021851	0.0002	613.4	194.1	3.16	239673_at	Nuclear receptor subfamily 3, group C, member 2	NR3C2
1947	7.98e-05	0.0021851	0	379.6	1710.6	0.222	201422_at	interferon, gamma-inducible protein 30	IFI30
1948	8e-05	0.0021894	0	115.3	364.2	0.317	232843_s_at	dedicator of cytokinesis 8	DOCK8
1949	8.03e-05	0.0021965	0	1175.9	3117.1	0.377	208761_s_at	SMT3 suppressor of mif two 3 homolog 1 (S. cerevisiae)	SUMO1
1950	8.05e-05	0.0022008	0	621.6	293.3	2.119	206019_at	RNA binding motif protein 19	RBM19
1951	8.06e-05	0.0022024	0.0002	138.9	14.2	9.782	205337_at	dopachrome tautomerase (dopachrome delta-isomerase, tyrosine-related protein 2)	DCT
1952	8.07e-05	0.002204	0	544.8	110.9	4.913	239611_at	Neuronal PAS domain protein 3	NPAS3
1953	8.08e-05	0.0022056	0.0001	2342.1	1309.3	1.789	212855_at	DCN1, defective in cullin neddylation 1, domain containing 4 (S. cerevisiae)	DCUN1D4
1954	8.09e-05	0.0022072	0	645.3	213.4	3.024	244347_at	Chromosome 10 open reading frame 61	C10orf61
1955	8.11e-05	0.0022104	0	339.1	186.8	1.815	216823_at	similar to ribosomal protein S3a	LOC439992
1956	8.11e-05	0.0022104	0	119.9	281.3	0.426	214698_at	ROD1 regulator of differentiation 1 (S. pombe)	ROD1
1957	8.14e-05	0.0022175	0	1548.3	874.6	1.77	222498_at	5-azacytidine induced 2	AZI2
1958	8.16e-05	0.0022218	0	5745.7	2761.2	2.081	226223_at	PRKC, apoptosis, WT1, regulator	PAWR
1959	8.19e-05	0.0022288	0.0002	2264	967.6	2.34	203944_x_at	butyrophilin, subfamily 2, member A1	BTN2A1
1960	8.21e-05	0.0022331	0	158.4	382	0.415	219311_at	centrosomal protein 76kDa	CEP76
1961	8.23e-05	0.0022374	0.0001	521.4	236.4	2.206	1558346_at	COX17 cytochrome c oxidase assembly homolog (S. cerevisiae)	COX17
1962	8.24e-05	0.002239	0.0002	265.7	489.6	0.543	202348_s_at	torsin family 1, member A (torsin A)	TOR1A
1963	8.26e-05	0.0022433	0.0001	539.4	133.6	4.037	243528_at	Zinc finger, DHHC-type containing 2	ZDHHC2
1964	8.27e-05	0.0022449	0.0001	2376.3	1085.3	2.19	235587_at	hypothetical protein LOC202781	LOC202781
1965	8.28e-05	0.0022464	0	640.1	236.9	2.702	226402_at	cytochrome P450, family 2, subfamily U, polypeptide 1	CYP2U1
1966	8.32e-05	0.0022561	0	143.4	29.7	4.828	230149_at	Transcribed locus
1967	8.33e-05	0.0022577	0.0001	1397.1	517.4	2.7	214823_at	zinc finger protein 204	ZNF204
1968	8.34e-05	0.0022593	0	877.7	218.7	4.013	227088_at	phosphodiesterase 5A, cGMP-specific	PDE5A
1969	8.36e-05	0.0022624	0.0002	9.4	61.3	0.153	207327_at	eyes absent homolog 4 (Drosophila)	EYA4
1970	8.36e-05	0.0022624	0	8950.6	639.3	14.001	228640_at	CDNA clone IMAGE:4800096
1971	8.38e-05	0.0022655	0.0002	2928.1	1415.8	2.068	221768_at	Splicing factor proline/glutamine-rich (polypyrimidine tract binding protein associated)	SFPQ
1972	8.38e-05	0.0022655	0	376.9	103.8	3.631	238780_s_at	MRNA; cDNA DKFZp779F2345 (from clone DKFZp779F2345)
1973	8.4e-05	0.0022697	0.0003	261.3	1723.3	0.152	206765_at	potassium inwardly-rectifying channel, subfamily J, member 2	KCNJ2
1974	8.41e-05	0.0022701	0	1533.8	3834.7	0.4	208919_s_at	NAD kinase	NADK
1975	8.41e-05	0.0022701	0	2872.7	726.5	3.954	202766_s_at	fibrillin 1	FBN1
1976	8.44e-05	0.0022748	0	25591.5	11734	2.181	209007_s_at	chromosome 1 open reading frame 63	C1orf63
1977	8.44e-05	0.0022748	0	1166	573.4	2.033	243671_at	Transcribed locus, weakly similar to NP_997383.1 FLJ44955 protein [Homo sapiens]
1978	8.44e-05	0.0022748	0	2237	1360.5	1.644	225761_at	PAP associated domain containing 4	PAPD4
1979	8.48e-05	0.0022844	0	585.3	167.2	3.501	1554161_at	solute carrier family 25, member 27	SLC25A27
1980	8.49e-05	0.002286	0.0002	200	505.7	0.395	214339_s_at	mitogen-activated protein kinase kinase kinase kinase 1	MAP4K1
1981	8.51e-05	0.0022902	0.0003	226.3	365.1	0.62	238519_at
1982	8.55e-05	0.0022998	0.0002	378.4	1133.4	0.334	210951_x_at	RAB27A, member RAS oncogene family	RAB27A
1983	8.56e-05	0.0023002	0	795.8	1664.6	0.478	207624_s_at	retinitis pigmentosa GTPase regulator	RPGR
1984	8.56e-05	0.0023002	0.0001	5274.1	3219.6	1.638	206095_s_at	FUS interacting protein (serine/arginine-rich) 1 /// similar to FUS interacting protein (serine-arginine rich) 1	FUSIP1 /// LOC642558
1985	8.58e-05	0.0023044	0	73.9	252.8	0.292	209464_at	aurora kinase B	AURKB
1986	8.59e-05	0.0023059	0.0001	4896	2563.9	1.91	204020_at	purine-rich element binding protein A	PURA
1987	8.61e-05	0.0023101	0	500.9	205.8	2.434	1560013_at	KIAA0251 protein	KIAA0251
1988	8.62e-05	0.0023105	0.0001	111.2	14.6	7.616	1562321_at	pyruvate dehydrogenase kinase, isozyme 4	PDK4
1989	8.62e-05	0.0023105	0	37	166.2	0.223	207178_s_at	fyn-related kinase	FRK
1990	8.63e-05	0.002312	0.0002	120.8	18.8	6.426	230456_at	OAF homolog (Drosophila)	OAF
1991	8.65e-05	0.002315	0	1290.1	612.7	2.106	218419_s_at	transmembrane and ubiquitin-like domain containing 2	TMUB2
1992	8.65e-05	0.002315	0	2124.2	875.5	2.426	213701_at	chromosome 12 open reading frame 29	C12orf29
1993	8.69e-05	0.0023234	0.0001	346.3	90.7	3.818	229386_at	Inhibitor of DNA binding 4, dominant negative helix-loop-helix protein	ID4
1994	8.69e-05	0.0023234	0.0001	1338.8	823.4	1.626	226399_at	CDNA FLJ37755 fis, clone BRHIP2023762
1995	8.71e-05	0.0023264	0.0001	1137.3	529.6	2.147	225729_at	chromosome 6 open reading frame 89	C6orf89
1996	8.71e-05	0.0023264	0.0004	316.4	106.9	2.96	233874_at	KIAA1458	KIAA1458
1997	8.72e-05	0.0023279	0.0001	452.6	894.4	0.506	219253_at	family with sequence similarity 11, member B	FAM11B
1998	8.75e-05	0.0023336	0.0001	292.2	614.6	0.475	208824_x_at	PCTAIRE protein kinase 1	PCTK1
1999	8.75e-05	0.0023336	0.0002	2776.8	1366	2.033	227040_at	similar to RIKEN cDNA 8030451K01	RP11-50D16.3
[truncated: 2,301 more rows]

## Sheet: Description
HELP
Description of the problem:
Number of classes: 2
Number of genes that passed filtering criteria: 53312
Type of univariate test used: Two-sample T-test (with random variance model)
Column of the Experiment Descriptors sheet that defines class variable : Serous v Normal
WARNING: Distribution assumptions underlying the univariate test random variance model are not satisfied. Random variance model was not used
Permutation p-values for significant genes were computed based on 10000 random permutations
Nominal significance level of each univariate test: 0.001
Summary of Results:
Number of genes significant at 0.001 level of the univariate test: 4300
Global test: probability of getting at least 4300 genes significant by chance (at the 0.001 level) if there are no real differences between the classes: 0
Genes which discriminate among classes:
Table 1 - Sorted by p-value of the univariate test.
The first 4300 genes are significant at the nominal 0.001 level of the univariate test
