# Supplementary material for: Gene Expression Analysis of Early Stage Endometrial Cancers Reveals Unique Transcripts Associated with Grade and Histology but Not Depth of Invasion
Source: Front Oncol. 2013 Jun 17;3:139. doi: 10.3389/fonc.2013.00139 (PMC3683664; doi:10.3389/fonc.2013.00139)
Supplement: Supplementary file 2 [file 53126_Conrads_DataSheet1.ZIP › Supplemental Table 4.xls]

## Sheet: data
	Parametric p-value	FDR	Permutation p-value	Geom mean of intensities in class 1 : one	Geom mean of intensities in class 2 : three	Ratio of geom means	Probe set	Description	Gene symbol
1	3e-07	0.0106624	0	525.1	225	2.334	45288_at	abhydrolase domain containing 6	ABHD6
2	4e-07	0.0106624	0	347.3	192.2	1.807	1554160_a_at	zinc finger protein 446	ZNF446
3	6e-07	0.0106624	0	1325.8	232.8	5.695	236064_at	solute carrier family 25, member 35	SLC25A35
4	8e-07	0.0106624	0	125.4	29.5	4.251	244690_at	Transcribed locus
5	1.1e-06	0.0115509	0	644.6	110.3	5.844	230193_at	WD repeat domain 66	WDR66
6	1.3e-06	0.0115509	0	22432	8893.3	2.522	226917_s_at	anaphase promoting complex subunit 4	ANAPC4
7	2.2e-06	0.0148089	0	144.8	27.6	5.246	1552957_at	similar to Dynein heavy chain at 16F	LOC200383
8	2.4e-06	0.0148089	0	690	119.8	5.76	230132_at	hypothetical protein LOC644320 /// hypothetical protein LOC651345	LOC644320 /// LOC651345
9	2.5e-06	0.0148089	0	117.3	9.4	12.479	1555804_a_at	yeast Sps1/Ste20-related kinase 4 (S. cerevisiae)	YSK4
10	4.2e-06	0.0213248	0	1079.6	117.9	9.157	222068_s_at	leucine rich repeat containing 50	LRRC50
11	4.8e-06	0.0213248	0	226.9	53.7	4.225	229381_at	chromosome 1 open reading frame 64	C1orf64
12	4.9e-06	0.0213248	0	191.9	47.8	4.015	206319_s_at	serine peptidase inhibitor-like, with Kunitz and WAP domains 1 (eppin)	SPINLW1
13	5.2e-06	0.0213248	0	204.4	111.8	1.828	232230_at	Chromosome 10 open reading frame 75	C10orf75
14	6.6e-06	0.0241681	0.0001	397.7	807.3	0.493	224609_at	solute carrier family 44, member 2	SLC44A2
15	6.8e-06	0.0241681	0	111.4	38.3	2.909	232142_at	CDNA FLJ13973 fis, clone Y79AA1001555
16	8.3e-06	0.0251751	0	161.9	22.9	7.07	207959_s_at	dynein, axonemal, heavy polypeptide 9	DNAH9
17	8.4e-06	0.0251751	0	769.5	111.7	6.889	224355_s_at	membrane-spanning 4-domains, subfamily A, member 8B /// membrane-spanning 4-domains, subfamily A, member 8B	MS4A8B
18	8.5e-06	0.0251751	0	73.2	22.8	3.211	1553536_at
19	1.21e-05	0.0339513	0	127.9	43.7	2.927	211925_s_at	phospholipase C, beta 1 (phosphoinositide-specific)	PLCB1
20	1.45e-05	0.0353636	0	1018	223.1	4.563	1552326_a_at	coiled-coil domain containing 11	CCDC11
21	1.56e-05	0.0353636	0	222.7	48.1	4.63	229163_at	calcium/calmodulin-dependent protein kinase II inhibitor 1	CAMK2N1
22	1.65e-05	0.0353636	0	2266.4	184	12.317	206799_at	secretoglobin, family 1D, member 2	SCGB1D2
23	1.68e-05	0.0353636	0.0001	274.4	136.1	2.016	217493_x_at	natural cytotoxicity triggering receptor 2	NCR2
24	1.69e-05	0.0353636	0	141.5	40.7	3.477	223731_at	MYCBP associated protein	MYCBPAP
25	1.72e-05	0.0353636	0.0001	1388.3	193.6	7.171	243802_at	dynein heavy chain domain 2	DNHD2
26	1.8e-05	0.0353636	0.0001	197.6	59	3.349	215420_at	Indian hedgehog homolog (Drosophila)	IHH
27	1.88e-05	0.0353636	0	308.1	111.2	2.771	241834_at	Full-length cDNA clone CS0DC013YI04 of Neuroblastoma Cot 25-normalized of Homo sapiens (human)
28	1.89e-05	0.0353636	0	931.7	1541.3	0.604	201678_s_at	chromosome 3 open reading frame 37	C3orf37
29	1.95e-05	0.0353636	0	597.5	98.3	6.078	238864_at	hypothetical protein LOC146177	LOC146177
30	1.99e-05	0.0353636	0	624.7	222.6	2.806	226623_at	phytanoyl-CoA 2-hydroxylase interacting protein-like	PHYHIPL
31	2.16e-05	0.0371464	0.0001	36	11.6	3.103	1566722_a_at	sushi, von Willebrand factor type A, EGF and pentraxin domain containing 1	SVEP1
32	2.25e-05	0.0374752	0	592	335.2	1.766	229838_at	nucleobindin 2	NUCB2
33	2.34e-05	0.0374752	0	82	10.9	7.523	231565_at	chromosome 4 open reading frame 22	C4orf22
34	2.39e-05	0.0374752	0	1461.9	149.3	9.792	235649_at	ADAM metallopeptidase with thrombospondin type 1 motif, 8	ADAMTS8
35	2.49e-05	0.0379277	0.0001	129.1	16.5	7.824	220539_at	chromosome 10 open reading frame 92	C10orf92
36	2.65e-05	0.0392436	0.0001	1611.8	1038.1	1.553	226652_at	ubiquitin specific peptidase 3	USP3
37	3e-05	0.0427829	0.0001	428.1	253.4	1.689	203467_at	phosphomannomutase 1	PMM1
38	3.1e-05	0.0427829	0	3559.5	1270.2	2.802	232524_x_at	anaphase promoting complex subunit 4	ANAPC4
39	3.16e-05	0.0427829	0.0001	292.9	164.9	1.776	205037_at	RAB, member of RAS oncogene family-like 4 /// chromosome 21 open reading frame 21	RABL4 /// C21orf21
40	3.21e-05	0.0427829	0.0001	419.3	100.6	4.168	237131_at	hypothetical protein LOC645469 /// hypothetical protein LOC648007	LOC645469 /// LOC648007
41	3.37e-05	0.0431573	0.0001	330.8	173.2	1.91	223126_s_at	chromosome 1 open reading frame 21	C1orf21
42	3.4e-05	0.0431573	0	529.6	109	4.859	1562371_s_at	hypothetical protein MGC26733	MGC26733
43	3.59e-05	0.0434977	0	1159.3	316.3	3.665	232381_s_at	dynein, axonemal, heavy polypeptide 5	DNAH5
44	3.59e-05	0.0434977	0.0002	479.5	97.9	4.898	236666_s_at	Transcribed locus, strongly similar to XP_372416.1 PREDICTED: similar to leucine rich repeat containing 10 [Homo sapiens]
45	3.73e-05	0.0439364	0	199	60.5	3.289	236674_at	hypothetical LOC388780	LOC388780
46	3.99e-05	0.0439364	0	319.8	99.6	3.211	206798_x_at	deleted in lung and esophageal cancer 1	DLEC1
47	4.13e-05	0.0439364	0	153.9	32.9	4.678	220614_s_at	chromosome 6 open reading frame 103	C6orf103
48	4.23e-05	0.0439364	0	43	10.9	3.945	1563203_at	Zinc finger protein 291	ZNF291
49	4.34e-05	0.0439364	0.0001	266.3	32.6	8.169	229358_at	Indian hedgehog homolog (Drosophila)	IHH
50	4.57e-05	0.0439364	0	479	145.6	3.29	239828_at	hypothetical protein FLJ25791	FLJ25791
51	4.59e-05	0.0439364	0.0002	1495.9	2291.4	0.653	218356_at	FtsJ homolog 2 (E. coli)	FTSJ2
52	4.6e-05	0.0439364	0.0002	2297	1324.7	1.734	201421_s_at	WD repeat domain 77	WDR77
53	4.63e-05	0.0439364	0.0001	1532	914.9	1.674	218197_s_at	oxidation resistance 1	OXR1
54	4.67e-05	0.0439364	0	627.4	327.1	1.918	243309_at	hypothetical LOC145788	FLJ27352
55	4.68e-05	0.0439364	0.0005	354.1	24.8	14.278	229542_at	chromosome 20 open reading frame 85	C20orf85
56	4.7e-05	0.0439364	0.0001	115.1	20.7	5.56	231133_at	chromosome 2 open reading frame 39	C2orf39
57	4.73e-05	0.0439364	0	435.3	206.3	2.11	204365_s_at	receptor accessory protein 1	REEP1
58	4.78e-05	0.0439364	0.0001	238.6	87.5	2.727	228679_at	CDNA FLJ30856 fis, clone FEBRA2003258
59	4.91e-05	0.0443664	0	376.5	80.7	4.665	215341_at	similar to Dynein heavy chain at 16F	LOC200383
60	5.02e-05	0.0446044	0.0001	153	29.8	5.134	207636_at	serpin peptidase inhibitor, clade I (pancpin), member 2	SERPINI2
61	5.13e-05	0.0448345	0	771.4	259.9	2.968	210021_s_at	uracil-DNA glycosylase 2	UNG2
62	5.54e-05	0.0476369	0	388.2	197.4	1.967	204002_s_at	islet cell autoantigen 1, 69kDa	ICA1
63	5.86e-05	0.049504	0	926.2	205.8	4.5	220390_at	ATP/GTP binding protein-like 2	AGBL2
64	6.08e-05	0.049504	0.0001	148	19	7.789	223962_at	tetratricopeptide repeat domain 29	TTC29
65	6.09e-05	0.049504	0.0002	6747	970.5	6.952	226248_s_at	KIAA1324	KIAA1324
66	6.16e-05	0.049504	0	509.4	82.5	6.175	219597_s_at	dual oxidase 1	DUOX1
67	6.37e-05	0.049504	0.0002	161.9	380.2	0.426	212141_at	MCM4 minichromosome maintenance deficient 4 (S. cerevisiae)	MCM4
68	6.41e-05	0.049504	0.0001	1895.3	148.4	12.772	202965_s_at	calpain 6	CAPN6
69	6.88e-05	0.049504	0.0001	1627.7	297.5	5.471	221874_at	KIAA1324	KIAA1324
70	6.98e-05	0.049504	0.0001	159.3	22	7.241	231389_at	chromosome X open reading frame 41	CXorf41
71	7.02e-05	0.049504	0	152.4	26.6	5.729	239477_at	EF-hand domain family, member B	EFHB
72	7.1e-05	0.049504	0.0002	205.7	39.1	5.261	237251_at	chromosome 1 open reading frame 92	C1orf92
73	7.4e-05	0.049504	0.0001	246	28	8.786	1556711_at	chromosome 13 open reading frame 30	C13orf30
74	7.44e-05	0.049504	0.0003	355	62.8	5.653	208305_at	progesterone receptor	PGR
75	7.57e-05	0.049504	0	134.1	233.9	0.573	221258_s_at	kinesin family member 18A /// kinesin family member 18A	KIF18A
76	7.58e-05	0.049504	0.0001	145	38.5	3.766	239156_at	Breast cancer anti-estrogen resistance 3	BCAR3
77	7.61e-05	0.049504	0.0001	168.9	69.1	2.444	231126_at	hypothetical protein LOC339778	LOC339778
78	7.62e-05	0.049504	0	343.1	117.1	2.93	1569648_at	dapper, antagonist of beta-catenin, homolog 2 (Xenopus laevis)	DACT2
79	7.7e-05	0.049504	0.0001	7416.6	5098.1	1.455	212454_x_at	Heterogeneous nuclear ribonucleoprotein D-like	HNRPDL
80	7.8e-05	0.049504	0.0001	440	42	10.476	206378_at	secretoglobin, family 2A, member 2	SCGB2A2
81	7.83e-05	0.049504	0	744.6	2260.1	0.329	218542_at	centrosomal protein 55kDa	CEP55
82	7.88e-05	0.049504	0	434.7	707.9	0.614	228468_at	microtubule associated serine/threonine kinase-like	MASTL
83	7.94e-05	0.049504	0	99.3	29	3.424	239569_at	hypothetical gene supported by AK056047; AK056281; AK123838	FLJ31485
84	7.96e-05	0.049504	0	2000.4	260.4	7.682	40284_at	forkhead box A2	FOXA2
85	8.02e-05	0.049504	0.0004	1286.9	113.3	11.358	229973_at	chromosome 1 open reading frame 173	C1orf173
86	8.16e-05	0.049504	0.0001	500.8	277.8	1.803	212390_at	phosphodiesterase 4D interacting protein (myomegalin) /// similar to phosphodiesterase 4D interacting protein isoform 2	PDE4DIP /// LOC642537
87	8.57e-05	0.049504	0	1197.9	652.9	1.835	235099_at	CKLF-like MARVEL transmembrane domain containing 8	CMTM8
88	8.59e-05	0.049504	0	321.9	123.4	2.609	240409_at	hypothetical protein LOC283507	LOC283507
89	8.63e-05	0.049504	0.0001	312.5	59.2	5.279	240857_at	dynein, axonemal, heavy polypeptide 9	DNAH9
90	8.7e-05	0.049504	0	1072	258.4	4.149	236222_at	chromosome 3 open reading frame 15	C3orf15
91	8.72e-05	0.049504	0	299.5	95.1	3.149	230207_s_at	Dedicator of cytokinesis 5	DOCK5
92	8.76e-05	0.049504	0.0001	138.2	719.1	0.192	204836_at	glycine dehydrogenase (decarboxylating)	GLDC
93	8.77e-05	0.049504	0.0001	171.2	407.9	0.42	209754_s_at	thymopoietin	TMPO
94	8.91e-05	0.049504	0	776.8	1896.9	0.41	222740_at	ATPase family, AAA domain containing 2	ATAD2
95	8.98e-05	0.049504	0.0001	95.2	28.4	3.352	234732_s_at	CAP-binding protein complex interacting protein 1	FLJ23588
96	9.06e-05	0.049504	0.0001	787.5	472.9	1.665	239236_at	Chloride intracellular channel 2	CLIC2
97	9.08e-05	0.049504	0.0001	313.8	122.6	2.56	220141_at	chromosome 11 open reading frame 63	C11orf63
98	9.1e-05	0.049504	0.0001	87.6	29.6	2.959	217121_at	tankyrase, TRF1-interacting ankyrin-related ADP-ribose polymerase	TNKS
99	9.31e-05	0.0501348	0	159.3	266	0.599	209938_at	transcriptional adaptor 2 (ADA2 homolog, yeast)-like	TADA2L
100	9.63e-05	0.0513395	0.0001	724.8	529.8	1.368	225729_at	chromosome 6 open reading frame 89	C6orf89
101	9.77e-05	0.0515701	0	264.7	139	1.904	220299_at	spermatogenesis associated 6	SPATA6
102	0.0001012	0.0528636	0.0001	50.1	14.4	3.479	236519_at	chromosome 9 open reading frame 135	C9orf135
103	0.0001035	0.0528636	0	170.4	50	3.408	220361_at	IQ motif containing H	IQCH
104	0.0001043	0.0528636	0.0001	706.3	211.9	3.333	236717_at	similar to RIKEN cDNA 4632412N22 gene	LOC165186
105	0.0001055	0.0528636	0.0001	208.7	63.8	3.271	1553729_s_at	leucine rich repeat containing 43	LRRC43
106	0.0001057	0.0528636	0	371.1	198.6	1.869	215582_x_at	MCM3 minichromosome maintenance deficient 3 (S. cerevisiae) associated protein	MCM3AP
107	0.0001061	0.0528636	0.0001	16039.3	6783.4	2.364	223044_at	solute carrier family 40 (iron-regulated transporter), member 1	SLC40A1
108	0.0001072	0.0529171	0	669.8	251.6	2.662	230092_at
109	0.0001092	0.0534098	0	714.2	193	3.701	224463_s_at	chromosome 11 open reading frame 70 /// chromosome 11 open reading frame 70	C11orf70
110	0.0001119	0.0542328	0.0001	85.9	11.5	7.47	239776_at	hypothetical protein LOC642986	FLJ43080
111	0.0001133	0.0544167	0	1917.8	830.7	2.309	226455_at	cAMP responsive element binding protein 3-like 4	CREB3L4
112	0.000115	0.05474	0.0001	286.6	157.7	1.817	239598_s_at	acyltransferase like 1	AYTL1
113	0.0001173	0.055259	0	706.4	392.5	1.8	227829_at	glycosyltransferase-like 1B	GYLTL1B
114	0.0001189	0.055259	0.0001	2357.3	563.4	4.184	229331_at	spermatogenesis associated 18 homolog (rat)	SPATA18
115	0.0001192	0.055259	0.0002	574.3	254.5	2.257	232972_at	chromosome 17 open reading frame 72	C17orf72
116	0.0001208	0.055518	0.0002	781.7	299.7	2.608	229716_at	Transcribed locus
117	0.0001231	0.0560915	0.0004	850.4	1696.2	0.501	218450_at	heme binding protein 1	HEBP1
118	0.0001242	0.0561131	0.0001	152.8	29.2	5.233	206815_at	sperm associated antigen 8	SPAG8
119	0.0001259	0.0564032	0	3982.7	1866.5	2.134	203675_at	nucleobindin 2	NUCB2
120	0.0001288	0.0568953	0.0001	533.3	72.6	7.346	231044_at	chromosome 1 open reading frame 194	C1orf194
121	0.00013	0.0568953	0	203	67.2	3.021	1554331_a_at	leucine rich repeat containing 18	LRRC18
122	0.0001302	0.0568953	0.0002	6636.4	3633.2	1.827	219117_s_at	FK506 binding protein 11, 19 kDa	FKBP11
123	0.0001321	0.0569665	0	246	99.7	2.467	230976_at	chromosome 9 open reading frame 98	C9orf98
124	0.0001325	0.0569665	0	182.6	93.8	1.947	214072_x_at	Neuron derived neurotrophic factor	NENF
125	0.0001347	0.0574353	0.0001	901	454.1	1.984	211471_s_at	RAB36, member RAS oncogene family	RAB36
126	0.0001362	0.0574353	0.0001	239.4	119.4	2.005	229205_at
127	0.0001374	0.0574353	0.0002	588.8	359.2	1.639	214874_at	plakophilin 4	PKP4
128	0.0001379	0.0574353	0	485	140.2	3.459	235650_at	hypothetical protein FLJ23834	FLJ23834
129	0.0001424	0.0584792	0.0002	1478.7	479.6	3.083	230263_s_at	dedicator of cytokinesis 5	DOCK5
130	0.0001426	0.0584792	0	176.7	68.3	2.587	221552_at	abhydrolase domain containing 6	ABHD6
131	0.0001486	0.0600568	0.0001	133.8	56.5	2.368	242219_at	Hypothetical protein LOC283551	LOC283551
132	0.0001487	0.0600568	0.0002	870.8	443.2	1.965	203604_at	zinc finger protein 516	ZNF516
133	0.0001522	0.0605529	0	2798.6	1633.7	1.713	209049_s_at	protein kinase C binding protein 1	PRKCBP1
134	0.0001522	0.0605529	0.0001	4941.3	1139.2	4.338	223800_s_at	LIM and senescent cell antigen-like domains 3 /// similar to LIM and senescent cell antigen-like domains 3	LIMS3 /// LOC440895
135	0.0001537	0.0606967	0.0001	793.8	479.9	1.654	214779_s_at	RUN and TBC1 domain containing 3	RUTBC3
136	0.0001564	0.0608066	0.0003	101	29.2	3.459	1560147_at	Amiloride binding protein 1 (amine oxidase (copper-containing))	ABP1
137	0.0001564	0.0608066	0.0001	513	115.9	4.426	237314_at	chromosome 10 open reading frame 63	C10orf63
138	0.0001574	0.0608066	0.0002	227.6	80.6	2.824	239500_at	EF-hand calcium binding domain 1	EFCAB1
139	0.0001616	0.06198	0.0002	110.9	33.9	3.271	222783_s_at	SPARC related modular calcium binding 1	SMOC1
140	0.000163	0.0620704	0.0002	1264.9	2270	0.557	204023_at	replication factor C (activator 1) 4, 37kDa	RFC4
141	0.0001661	0.0624727	0	189.4	79.9	2.37	204046_at	phospholipase C, beta 2	PLCB2
142	0.0001664	0.0624727	0	318.4	87.5	3.639	220156_at	EF-hand calcium binding domain 1	EFCAB1
143	0.0001728	0.0631135	0	203.3	570	0.357	1553972_a_at	cystathionine-beta-synthase	CBS
144	0.0001746	0.0631135	0.0001	693.5	321.6	2.156	225968_at	prickle-like 2 (Drosophila)	PRICKLE2
145	0.0001748	0.0631135	0.0002	668.6	405.3	1.65	203014_x_at	RUN and TBC1 domain containing 3	RUTBC3
146	0.0001748	0.0631135	0.0001	157.4	34.8	4.523	233312_at	ropporin 1-like /// podocan	ROPN1L /// PODN
147	0.0001749	0.0631135	0.0001	3088.1	8690.8	0.355	201890_at	ribonucleotide reductase M2 polypeptide	RRM2
148	0.0001757	0.0631135	0.0006	158	29.7	5.32	239733_at	DPY30 domain containing 2	DYDC2
149	0.0001772	0.0631135	0.0003	1693.8	936.3	1.809	225280_x_at	arylsulfatase D	ARSD
150	0.0001796	0.0631135	0	82.6	32.1	2.573	232310_at	Hypothetical protein LOC150271	LOC150271
151	0.0001807	0.0631135	0.0003	786.8	482.1	1.632	213389_at	zinc finger protein 592	ZNF592
152	0.0001817	0.0631135	0.0002	224.2	44	5.095	243330_at	Catenin (cadherin-associated protein), alpha 2	CTNNA2
153	0.0001823	0.0631135	0.0001	183.3	81.6	2.246	239870_at	spermatogenesis associated, serine-rich 1	SPATS1
154	0.0001847	0.0631135	0.0002	291	84	3.464	204179_at	myoglobin	MB
155	0.0001864	0.0631135	0.0002	223.6	115.5	1.936	219604_s_at	zinc finger protein 3	ZNF3
156	0.0001878	0.0631135	0	585.1	365.4	1.601	238432_at	hypothetical protein LOC649446	FLJ35776
157	0.000189	0.0631135	0.0007	100.5	222.9	0.451	221436_s_at	cell division cycle associated 3 /// cell division cycle associated 3	CDCA3
158	0.0001894	0.0631135	0.0002	102.4	40.4	2.535	236865_at	Transcribed locus, moderately similar to NP_872601.1 tetratricopeptide repeat protein isoform 1; ubiquitously transcribed tetratricopeptide repeat gene, Y chromosome; ubiquitously transcribed TPR gene on Y chromosome [Homo sapiens]
159	0.0001903	0.0631135	0.0002	349.2	55.8	6.258	220636_at	dynein, axonemal, intermediate polypeptide 2	DNAI2
160	0.0001905	0.0631135	0	52.7	20.8	2.534	1562930_at	hypothetical protein LOC146443	LOC146443
161	0.0001906	0.0631135	0.0003	1544.6	606.5	2.547	218309_at	calcium/calmodulin-dependent protein kinase II inhibitor 1	CAMK2N1
162	0.0001936	0.0636168	0.0002	6228	2853.1	2.183	227075_at	elongation protein 3 homolog (S. cerevisiae)	ELP3
163	0.0001953	0.0636168	0.0003	2031.9	1067.9	1.903	204000_at	guanine nucleotide binding protein (G protein), beta 5	GNB5
164	0.0001957	0.0636168	0.0002	165.2	37	4.465	1563022_at	hypothetical gene supported by BC017958	LOC347475
165	0.0002022	0.0647584	0.0004	361.4	227.5	1.589	220050_at	chromosome 9 open reading frame 9	C9orf9
166	0.0002026	0.0647584	0.0001	3688.2	2600.5	1.418	203513_at	KIAA1840	KIAA1840
167	0.0002044	0.0647584	0.0003	493.9	204	2.421	44790_s_at	chromosome 13 open reading frame 18	C13orf18
168	0.000206	0.0647584	0.0001	117.5	45.8	2.566	215910_s_at	fibronectin type III domain containing 3A	FNDC3A
169	0.0002064	0.0647584	0.0002	39.9	13.3	3	234301_s_at	T-cell lymphoma invasion and metastasis 2	TIAM2
170	0.0002065	0.0647584	0.0001	243	61.4	3.958	244260_at	Wolf-Hirschhorn syndrome candidate 2	WHSC2
171	0.000209	0.0651591	0.0002	23420	3768.8	6.214	205979_at	secretoglobin, family 2A, member 1	SCGB2A1
172	0.000212	0.0654844	0.0001	48.6	14.6	3.329	1561187_at	Full length insert cDNA clone ZA05C02
173	0.0002125	0.0654844	0	821.1	1311	0.626	227541_at	WD repeat domain 20	WDR20
174	0.0002239	0.0682089	0.0003	1441.6	854.7	1.687	230131_x_at	arylsulfatase D	ARSD
175	0.0002239	0.0682089	0.0004	483.6	87.3	5.54	231180_at
176	0.0002287	0.0683584	0.0001	615.6	415.2	1.483	227967_at	tubulin, gamma complex associated protein 5	TUBGCP5
177	0.0002293	0.0683584	0.0001	173.3	79.5	2.18	242784_at	V-ets erythroblastosis virus E26 oncogene homolog 2 (avian)	ETS2
178	0.0002299	0.0683584	0.0002	78.8	35.5	2.22	1554977_at	bA299N6.3	LOC198437
179	0.00023	0.0683584	0.0003	287.1	53.5	5.366	222102_at	glutathione S-transferase A3	GSTA3
180	0.0002327	0.0683584	0.0001	724.1	226.6	3.195	214156_at	myosin VIIA and Rab interacting protein	MYRIP
181	0.0002354	0.0683584	0.0002	248.9	82.9	3.002	243363_at	hypothetical protein LOC641518	LOC641518
182	0.0002384	0.0683584	0.0004	1329.5	344.8	3.856	213900_at	chromosome 9 open reading frame 61	C9orf61
183	0.000239	0.0683584	0.0005	43.4	17.4	2.494	239222_at	chromosome 9 open reading frame 9	C9orf9
184	0.0002412	0.0683584	0.0004	250.4	21.8	11.486	239150_at	similar to S-100 protein, alpha chain	FLJ44379
185	0.0002417	0.0683584	0.0002	499.1	148.7	3.356	240120_at	Sorbin and SH3 domain containing 2	SORBS2
186	0.0002424	0.0683584	0.0006	32.6	140.3	0.232	236236_at	CDNA FLJ30437 fis, clone BRACE2009045
187	0.0002426	0.0683584	0.0003	168.8	58.8	2.871	1559439_s_at	chromosome 21 open reading frame 58	C21orf58
188	0.0002444	0.0683584	0.0006	42.9	15.5	2.768	243268_at	chromosome 11 open reading frame 38	C11orf38
189	0.0002457	0.0683584	0	2235.7	1202.8	1.859	228479_at
190	0.0002462	0.0683584	0.0004	170.7	58.5	2.918	207060_at	engrailed homolog 2	EN2
191	0.0002478	0.0683584	0.0006	768.3	268.7	2.859	223924_at	tetratricopeptide repeat domain 25	TTC25
192	0.0002501	0.0683584	0.0003	252.5	102.8	2.456	220003_at	leucine rich repeat containing 36	LRRC36
193	0.0002502	0.0683584	0.0001	451.3	261.1	1.728	227944_at	protein tyrosine phosphatase, non-receptor type 3	PTPN3
194	0.0002506	0.0683584	0.0001	502.6	158.5	3.171	236320_at	coiled-coil domain containing 17	CCDC17
195	0.0002521	0.0683584	0.0004	289.9	81.1	3.575	231582_at	Transcribed locus
196	0.0002521	0.0683584	0	109.4	59.6	1.836	208332_at	PTPN13-like, Y-linked	PRY
197	0.0002526	0.0683584	0.0005	55.2	21.6	2.556	207930_at	lipocalin 1 (tear prealbumin)	LCN1
198	0.0002543	0.0684709	0.0001	138.7	44.5	3.117	208719_s_at	DEAD (Asp-Glu-Ala-Asp) box polypeptide 17	DDX17
199	0.0002567	0.0686753	0.0001	31.9	74.6	0.428	204553_x_at	inositol polyphosphate-4-phosphatase, type I, 107kDa	INPP4A
200	0.0002584	0.0686753	0.0001	149.9	53	2.828	1561928_s_at	chromosome 3 open reading frame 16	C3orf16
201	0.0002593	0.0686753	0.0005	247.7	74.4	3.329	207797_s_at	LRP2 binding protein	LRP2BP
202	0.0002611	0.0686753	0.0003	249.5	86.6	2.881	232286_at	AF4/FMR2 family, member 3	AFF3
203	0.0002615	0.0686753	0.0005	88.1	24.6	3.581	1555298_a_at	hypothetical protein MGC26733	MGC26733
204	0.000265	0.0688656	0.0007	420.6	65.9	6.382	1556003_a_at
205	0.000265	0.0688656	0.0002	1313.6	738	1.78	223695_s_at	arylsulfatase D /// DPH5 homolog (S. cerevisiae)	ARSD /// DPH5
206	0.0002661	0.0688656	0.0004	196.5	42.4	4.634	210103_s_at	forkhead box A2	FOXA2
207	0.0002693	0.0693571	0.0006	6041.2	4197.8	1.439	201928_at	plakophilin 4	PKP4
208	0.0002716	0.0696132	0.0003	529.6	198.5	2.668	228900_at	Transcribed locus, weakly similar to XP_498452.1 PREDICTED: hypothetical protein XP_498452 [Homo sapiens]
209	0.0002743	0.0699688	0	208.5	115.6	1.804	1569496_s_at	Spondin 2, extracellular matrix protein	SPON2
210	0.0002766	0.0702195	0.0004	46.9	11.6	4.043	215702_s_at	cystic fibrosis transmembrane conductance regulator, ATP-binding cassette (sub-family C, member 7)	CFTR
211	0.0002785	0.0703668	0.0006	261.7	394.9	0.663	204441_s_at	polymerase (DNA directed), alpha 2 (70kD subunit)	POLA2
212	0.0002802	0.0704624	0.0006	455	96.6	4.71	1557867_s_at	chromosome 9 open reading frame 117	C9orf117
213	0.0002843	0.0711578	0.0004	512.8	196.2	2.614	230600_at	leucine rich repeat containing 46	LRRC46
214	0.0002862	0.0712986	0.0004	123.7	23.7	5.219	207896_s_at	deleted in lung and esophageal cancer 1	DLEC1
215	0.00029	0.0716182	0.0006	95.1	50.2	1.894	232605_s_at	hypothetical protein LOC646871	LOC646871
216	0.0002908	0.0716182	0.0005	458.7	309.1	1.484	218070_s_at	GDP-mannose pyrophosphorylase A	GMPPA
217	0.0002928	0.0716182	0.0001	1752	3482.5	0.503	219787_s_at	epithelial cell transforming sequence 2 oncogene	ECT2
218	0.0002941	0.0716182	0.0003	105.2	51.4	2.047	244124_at	RAB37, member RAS oncogene family	RAB37
219	0.0002942	0.0716182	0.0002	87.4	26.5	3.298	210345_s_at	dynein, axonemal, heavy polypeptide 9	DNAH9
220	0.0002975	0.0720924	0.0005	134.9	222.8	0.605	227103_s_at	hypothetical protein MGC2408	MGC2408
221	0.0003	0.0721633	0.0006	429.9	162.4	2.647	230601_s_at	leucine rich repeat containing 46	LRRC46
222	0.0003005	0.0721633	0.0001	78.3	32.6	2.402	230564_at	Signal-induced proliferation-associated 1 like 3	SIPA1L3
223	0.0003038	0.0723758	0.0002	447.9	248.4	1.803	1555181_a_at	ST3 beta-galactoside alpha-2,3-sialyltransferase 3	ST3GAL3
224	0.0003041	0.0723758	0.0002	1142.3	389.1	2.936	229170_s_at	tetratricopeptide repeat domain 18	TTC18
225	0.0003075	0.0724996	0.0002	234.2	118.1	1.983	232196_at	chromosome 21 open reading frame 13	C21orf13
226	0.0003076	0.0724996	0.0002	3319.5	1553.2	2.137	204352_at	TNF receptor-associated factor 5	TRAF5
227	0.0003087	0.0724996	0.0003	432.7	735.4	0.588	221649_s_at	peter pan homolog (Drosophila)	PPAN
228	0.0003108	0.0726727	0.0006	814.3	125.4	6.494	229012_at	chromosome 9 open reading frame 24	C9orf24
229	0.0003205	0.0746135	0.0005	198.1	65.9	3.006	210948_s_at	lymphoid enhancer-binding factor 1	LEF1
230	0.0003264	0.0756567	0.0003	55.7	24.2	2.302	241533_at
231	0.0003284	0.0757907	0.0003	435.8	147.8	2.949	231472_at	F-box protein 15	FBXO15
232	0.0003314	0.0759252	0.0003	55.2	168.5	0.328	204126_s_at	CDC45 cell division cycle 45-like (S. cerevisiae)	CDC45L
233	0.0003351	0.0759252	0.0004	434.4	258.3	1.682	1559591_s_at	choline dehydrogenase	CHDH
234	0.0003363	0.0759252	0.0002	258.8	61.3	4.222	1554528_at	chromosome 3 open reading frame 15	C3orf15
235	0.0003371	0.0759252	0.0004	279.9	85.1	3.289	1552575_a_at	chromosome 6 open reading frame 141	C6orf141
236	0.0003382	0.0759252	0.0001	275.5	704.5	0.391	202580_x_at	forkhead box M1	FOXM1
237	0.000339	0.0759252	0.0008	1242.2	535.4	2.32	227889_at	acyltransferase like 1	AYTL1
238	0.0003394	0.0759252	0.0003	457.3	1018.3	0.449	221685_s_at	coiled-coil domain containing 99	CCDC99
239	0.0003415	0.0759252	0.0001	598.5	1128.3	0.53	216952_s_at	lamin B2	LMNB2
240	0.0003418	0.0759252	0.0003	2221.6	1058	2.1	212686_at	protein phosphatase 1H (PP2C domain containing)	PPM1H
241	0.0003473	0.0764797	0	335.9	92	3.651	215800_at	dual oxidase 1	DUOX1
242	0.000348	0.0764797	0.0002	44.2	16.7	2.647	207940_x_at	cannabinoid receptor 1 (brain)	CNR1
243	0.0003486	0.0764797	0.0001	487.3	205.5	2.371	219471_at	chromosome 13 open reading frame 18	C13orf18
244	0.0003515	0.0767999	0.0003	1027.8	292.6	3.513	205830_at	calmegin	CLGN
245	0.0003536	0.0768283	0.0006	1576.9	472.7	3.336	228100_at	chromosome 1 open reading frame 88	C1orf88
246	0.0003556	0.0768283	0	275.1	94.5	2.911	240293_at	hypothetical protein LOC283152	LOC283152
247	0.0003574	0.0768283	0.0002	9621.4	15464.4	0.622	200996_at	ARP3 actin-related protein 3 homolog (yeast)	ACTR3
248	0.0003578	0.0768283	0.0009	603.6	374.3	1.613	219749_at	SH2 domain containing 4A	SH2D4A
249	0.0003593	0.0768283	0.0003	401.9	155.1	2.591	209582_s_at	CD200 molecule	CD200
250	0.0003623	0.0768283	0.0003	2204.7	544.5	4.049	222334_at
251	0.0003623	0.0768283	0.0004	9.8	34.6	0.283	211450_s_at	mutS homolog 6 (E. coli)	MSH6
252	0.0003632	0.0768283	0.0004	89.5	21.6	4.144	1553211_at	ankyrin-repeat and fibronectin type III domain containing 1	ANKFN1
253	0.0003646	0.0768283	0.0002	123.5	63.6	1.942	243849_at	Transmembrane protein 37	TMEM37
254	0.0003666	0.0769456	0.0004	2958.3	1791.5	1.651	213410_at	chromosome 10 open reading frame 137	C10orf137
255	0.0003682	0.0769783	0.0003	584.8	285	2.052	235638_at	Ras association (RalGDS/AF-6) domain family 6	RASSF6
256	0.0003707	0.0769817	0.0002	480.8	262.6	1.831	228442_at	Transcribed locus
257	0.0003771	0.0769817	0.0002	1178.8	2477.4	0.476	207828_s_at	centromere protein F, 350/400ka (mitosin)	CENPF
258	0.00038	0.0769817	0.0005	189.9	51.3	3.702	1554141_s_at	WD repeat domain 78	WDR78
259	0.0003806	0.0769817	0.0003	780.9	1106.6	0.706	229333_at	Transcribed locus, strongly similar to XP_130877.2 PREDICTED: guanine monphosphate synthetase [Mus musculus]
260	0.0003816	0.0769817	0.0002	814.1	468.4	1.738	215930_s_at	CTAGE family, member 5	CTAGE5
261	0.0003821	0.0769817	0.0003	717.7	468.9	1.531	201978_s_at	KIAA0141	KIAA0141
262	0.0003825	0.0769817	0	279.7	109.5	2.554	232166_at	KIAA1377	KIAA1377
263	0.0003828	0.0769817	0.0001	471.5	168.9	2.792	229918_at	coiled-coil domain containing 40	CCDC40
264	0.0003831	0.0769817	0.0003	11.2	4.5	2.489	228302_x_at	calcium/calmodulin-dependent protein kinase II inhibitor 1	CAMK2N1
265	0.0003831	0.0769817	0.0006	3241.8	1103	2.939	221558_s_at	lymphoid enhancer-binding factor 1	LEF1
266	0.0003841	0.0769817	0.0005	31.6	10.2	3.098	1552459_a_at	methyl-CpG binding domain protein 3-like 1	MBD3L1
267	0.0003876	0.0773923	0.0006	973.4	322.9	3.015	205860_x_at	folate hydrolase (prostate-specific membrane antigen) 1	FOLH1
268	0.0003913	0.0778395	0.0003	233.1	117.8	1.979	239279_at	Leucine zipper transcription regulator 2	LZTR2
269	0.0003939	0.0780654	0	1258.6	665.6	1.891	203431_s_at	Rho GTPase-activating protein	RICS
270	0.0003968	0.0783489	0.0004	120.2	66.3	1.813	236325_at	KIAA1377	KIAA1377
271	0.0004013	0.07838	0.0001	991.3	1827.7	0.542	218252_at	cytoskeleton associated protein 2	CKAP2
272	0.0004015	0.07838	0.0005	80.8	20	4.04	1556793_a_at	family with sequence similarity 83, member C	FAM83C
273	0.0004028	0.07838	0.0001	62.5	26.5	2.358	228533_at
274	0.0004038	0.07838	0.0001	816.3	373.5	2.186	239808_at	Phosphatidylinositol transfer protein, cytoplasmic 1	PITPNC1
275	0.0004066	0.07838	0.0003	1634.8	3557.8	0.459	222872_x_at	oligonucleotide/oligosaccharide-binding fold containing 2A	OBFC2A
276	0.0004089	0.07838	0.0004	929.7	286.8	3.242	214175_x_at	PDZ and LIM domain 4	PDLIM4
277	0.0004095	0.07838	0.0002	176.1	300.7	0.586	228378_at	chromosome 12 open reading frame 29	C12orf29
278	0.0004098	0.07838	0.0003	1685.9	3022.9	0.558	225156_at	elongation factor 1 homolog (S. cerevisiae)	ELOF1
279	0.0004112	0.07838	0.0007	868.3	460.4	1.886	225817_at	cingulin-like 1	CGNL1
280	0.000412	0.07838	0.0003	480.9	202.7	2.372	244710_at	hypothetical protein FLJ32786	FLJ32786
281	0.0004137	0.07838	0.0007	36.3	10.1	3.594	1561504_s_at	Hypothetical protein LOC340156	RP11-145H9.1
282	0.0004146	0.07838	0.0009	75.9	218.1	0.348	219491_at	leucine rich repeat and fibronectin type III domain containing 4	LRFN4
283	0.0004162	0.0784044	0.0005	533	104.1	5.12	236430_at	transmembrane emp24 protein transport domain containing 6	TMED6
284	0.0004281	0.0803234	0.0006	191.5	106	1.807	1554545_at	apolipoprotein B mRNA editing enzyme, catalytic polypeptide-like 4 (putative)	APOBEC4
285	0.0004294	0.0803234	0.0006	426.1	226.8	1.879	222220_s_at	translin-associated factor X interacting protein 1	TSNAXIP1
286	0.0004339	0.0806181	0.0007	78.8	27.4	2.876	214034_at	type 1 tumor necrosis factor receptor shedding aminopeptidase regulator	ARTS-1
287	0.000434	0.0806181	0.0003	39.2	14.6	2.685	207036_x_at	glutamate receptor, ionotropic, N-methyl D-aspartate 2D	GRIN2D
288	0.0004367	0.080669	0.0002	231.6	43.9	5.276	1557636_a_at	hypothetical protein LOC136288	LOC136288
289	0.0004373	0.080669	0.0008	349.6	128	2.731	207490_at	tubulin, alpha 4	TUBA4
290	0.0004393	0.0807585	0.0003	494.9	120.2	4.117	232745_x_at	KPL2 protein	FLJ23577
291	0.0004454	0.0810961	0.0002	250.4	104.5	2.396	223974_at	hypothetical protein MGC11082	MGC11082
292	0.0004457	0.0810961	0.0002	939.1	375	2.504	213050_at	cordon-bleu homolog (mouse)	COBL
293	0.0004457	0.0810961	0.0004	267.9	62.9	4.259	1556158_at	hypothetical protein DKFZp666G057	DKFZp666G057
294	0.0004497	0.0813368	0.0003	989.2	649.3	1.523	221788_at	Phosphoglucomutase 3	PGM3
295	0.0004505	0.0813368	0.0006	984.1	329.2	2.989	209871_s_at	amyloid beta (A4) precursor protein-binding, family A, member 2 (X11-like)	APBA2
296	0.0004516	0.0813368	0.0002	180.1	102.6	1.755	1569268_at	glutamate receptor, ionotropic, N-methyl D-aspartate 2C	GRIN2C
297	0.0004541	0.0815117	0.0004	10.3	36.2	0.285	221703_at	BRCA1 interacting protein C-terminal helicase 1 /// BRCA1 interacting protein C-terminal helicase 1	BRIP1
298	0.0004646	0.0829002	0.0001	186.6	99.9	1.868	242508_at	KIAA2018	KIAA2018
299	0.0004654	0.0829002	0.0007	236.6	140.2	1.688	1555270_a_at	Wolfram syndrome 1 (wolframin)	WFS1
300	0.0004665	0.0829002	0.0003	121.4	23.3	5.21	1557417_s_at	hypothetical protein LOC222967 /// hypothetical protein LOC285927	LOC222967 /// LOC285927
301	0.0004692	0.083103	0.0001	563.5	1348	0.418	219306_at	kinesin family member 15 /// chromosome 7 open reading frame 9	KIF15 /// C7orf9
302	0.0004759	0.0840105	0.0005	171.6	42.8	4.009	236745_at	coiled-coil domain containing 78	CCDC78
303	0.0004775	0.0840148	0.0005	536.8	291.9	1.839	236070_at	similar to short-chain dehydrogenase/reductase 1	LOC388963
304	0.0004827	0.0841741	0.0007	136.9	84.2	1.626	216582_at	POM121 membrane glycoprotein-like 2 (rat) /// similar to Nuclear envelope pore membrane protein POM 121 (Pore membrane protein of 121 kDa) (P145)	POM121L2 /// LOC441135
305	0.0004828	0.0841741	0.0002	2363.4	520.7	4.539	229096_at	similar to LIM and senescent cell antigen-like domains 3	LOC440895
306	0.000485	0.0841741	0.0009	752.6	105.2	7.154	228004_at	chromosome 20 open reading frame 56	C20orf56
307	0.0004859	0.0841741	0.0003	246	42.4	5.802	242733_at	Hydroxyprostaglandin dehydrogenase 15-(NAD)	HPGD
308	0.0004863	0.0841741	0.0004	84.2	41.1	2.049	234878_at	zinc finger CCCH-type containing 12B	ZC3H12B
309	0.000491	0.0847126	0.0005	4884.3	3399.1	1.437	56256_at	SID1 transmembrane family, member 2	SIDT2
310	0.0004973	0.0855228	0.0001	268	123.9	2.163	210273_at	BH-protocadherin (brain-heart)	PCDH7
311	0.0004996	0.0856218	0.0003	1738.2	925.4	1.878	226485_at	CDNA FLJ37658 fis, clone BRHIP2010593
312	0.0005021	0.0856218	0.0001	293.9	539.7	0.545	208002_s_at	acyl-CoA thioesterase 7	ACOT7
313	0.0005029	0.0856218	0.0004	2157.8	740.4	2.914	235956_at	KIAA1377	KIAA1377
314	0.0005043	0.0856218	0.0007	257.7	118.2	2.18	229015_at	FP944	LOC286367
315	0.000508	0.0857657	0.0005	57.8	15.3	3.778	229627_at	KIAA1529	KIAA1529
316	0.0005087	0.0857657	0.0008	143.5	23.4	6.132	243900_at	similar to CG7704-PA	LOC644529
317	0.0005124	0.0857657	0.0003	59.4	22.6	2.628	223827_at	tumor necrosis factor receptor superfamily, member 19	TNFRSF19
318	0.0005127	0.0857657	0.0007	38.3	8.9	4.303	1564160_at	FLJ16686 protein	FLJ16686
319	0.0005136	0.0857657	0.0004	966.9	261.3	3.7	228010_at	protein phosphatase 2 (formerly 2A), regulatory subunit B (PR 52), gamma isoform	PPP2R2C
320	0.0005148	0.0857657	0.0001	36.4	11.2	3.25	215465_at	ATP-binding cassette, sub-family A (ABC1), member 12	ABCA12
321	0.0005171	0.0858769	0.0004	9.2	23.7	0.388	237214_at	transferrin receptor (p90, CD71)	TFRC
322	0.000519	0.0858769	0.0004	1346.5	2297	0.586	209096_at	ubiquitin-conjugating enzyme E2 variant 2	UBE2V2
323	0.0005203	0.0858769	0.0004	691.8	1655.7	0.418	222608_s_at	anillin, actin binding protein	ANLN
324	0.0005308	0.0869802	0.0007	543.1	160.1	3.392	228806_at	RAR-related orphan receptor C	RORC
325	0.0005322	0.0869802	0.0007	1062.9	309.2	3.438	213441_x_at	SAM pointed domain containing ets transcription factor	SPDEF
326	0.0005368	0.0869802	0.001	45	19.8	2.273	222092_at	Protein tyrosine phosphatase, non-receptor type 21	PTPN21
327	0.0005372	0.0869802	0.0004	74.9	32.5	2.305	239821_at	hypothetical protein LOC641831 /// hypothetical protein LOC644975	LOC641831 /// FLJ30064
328	0.0005373	0.0869802	0.0007	227.8	82.4	2.765	237585_at	hypothetical protein LOC441054	LOC441054
329	0.0005401	0.0869802	0.0004	1192.1	219.5	5.431	231084_at	chromosome 10 open reading frame 79	C10orf79
330	0.0005405	0.0869802	0.0001	570.5	296.2	1.926	219900_s_at	zinc finger protein 446	ZNF446
331	0.0005424	0.0869802	0.0005	304.8	79.6	3.829	1559640_at	Ankyrin-repeat and fibronectin type III domain containing 1	ANKFN1
332	0.0005427	0.0869802	0.0006	48.1	16.5	2.915	243930_x_at	Transcribed locus
333	0.0005433	0.0869802	0.0007	42.7	14.9	2.866	234678_at	keratin associated protein 4-3	KRTAP4-3
334	0.000545	0.0869911	0.0005	198.9	59.5	3.343	214927_at	Integrin, beta-like 1 (with EGF-like repeat domains)	ITGBL1
335	0.0005492	0.0872766	0.0006	186.3	60.1	3.1	243713_at	Solute carrier family 1 (neuronal/epithelial high affinity glutamate transporter, system Xag), member 1	SLC1A1
336	0.0005507	0.0872766	0.0008	47.1	19	2.479	234805_at	ATPase family, AAA domain containing 1	ATAD1
337	0.0005517	0.0872766	0.0003	4981.8	7095	0.702	202097_at	nucleoporin 153kDa	NUP153
338	0.0005559	0.0876809	0.0005	242.9	64.4	3.772	236682_at
339	0.0005614	0.0881843	0.0005	55.4	13	4.262	237220_at	Hypothetical protein FLJ23834	FLJ23834
340	0.0005624	0.0881843	0.0003	215.4	95.2	2.263	242692_at
341	0.0005662	0.0885198	0.0007	91.9	35.6	2.581	223706_at	chromosome 22 open reading frame 23	C22orf23
342	0.0005681	0.0885572	0.0008	54.8	22.1	2.48	233409_at	rhomboid, veinlet-like 3 (Drosophila)	RHBDL3
343	0.0005778	0.0898066	0.0005	529.5	334.8	1.582	228469_at	Peptidylprolyl isomerase D (cyclophilin D)	PPID
344	0.0005886	0.0910785	0.0008	125.7	32.8	3.832	243349_at	KIAA1324	KIAA1324
345	0.0005894	0.0910785	0.0006	217	90.7	2.393	220581_at	chromosome 6 open reading frame 97	C6orf97
346	0.0005941	0.0915395	0.0007	27.2	9.1	2.989	241760_x_at
347	0.0005959	0.0915522	0.0008	83.3	19.9	4.186	237020_at	transmembrane protein 146	TMEM146
348	0.0005993	0.0915928	0.0008	1137.5	2408.2	0.472	203755_at	BUB1 budding uninhibited by benzimidazoles 1 homolog beta (yeast)	BUB1B
349	0.0005996	0.0915928	0.0005	124.3	44	2.825	213060_s_at	chitinase 3-like 2 /// chitinase 3-like 2	CHI3L2
350	0.0006018	0.0916662	0.0002	373.3	1237.5	0.302	227180_at	ELOVL family member 7, elongation of long chain fatty acids (yeast)	ELOVL7
351	0.0006059	0.0920278	0.0007	2823.7	1206.3	2.341	226197_at
352	0.000609	0.09216	0.0007	1195.8	1705.6	0.701	228031_at	chromosome 20 open reading frame 121	C20orf121
353	0.0006137	0.09216	0.0005	726.4	217.8	3.335	239297_at	Transcribed locus
354	0.0006146	0.09216	0.0004	1280.6	2587.9	0.495	206102_at	GINS complex subunit 1 (Psf1 homolog)	GINS1
355	0.0006175	0.09216	0.0005	1081.8	766.5	1.411	202332_at	casein kinase 1, epsilon	CSNK1E
356	0.0006178	0.09216	0.0008	48.5	16.3	2.975	230924_at	tubulin tyrosine ligase-like family, member 6	TTLL6
357	0.0006183	0.09216	0.0006	585.1	69.9	8.371	220269_at	hypothetical protein FLJ23049	FLJ23049
358	0.0006203	0.09216	0.0001	381.3	173.6	2.196	238721_at	malate dehydrogenase 1B, NAD (soluble)	MDH1B
359	0.0006206	0.09216	0.0006	782.6	152.6	5.128	203914_x_at	hydroxyprostaglandin dehydrogenase 15-(NAD)	HPGD
360	0.0006269	0.0928369	0.0013	219.8	30.4	7.23	239216_at	tektin 1	TEKT1
361	0.0006322	0.0933621	0.0006	74	34.9	2.12	242833_at
362	0.0006341	0.0933621	0.001	506.7	154.3	3.284	220308_at	coiled-coil domain containing 19	CCDC19
363	0.0006357	0.0933621	0.0012	994.3	148.9	6.678	236099_at	CDNA FLJ41339 fis, clone BRASW1000053
364	0.0006431	0.0938641	0.0004	2817	1593.2	1.768	209048_s_at	protein kinase C binding protein 1	PRKCBP1
365	0.0006431	0.0938641	0.0007	424.8	233.4	1.82	205790_at	src family associated phosphoprotein 1	SCAP1
366	0.0006444	0.0938641	0.0008	616.1	908.6	0.678	203046_s_at	timeless homolog (Drosophila)	TIMELESS
367	0.0006499	0.0944073	0.0001	214.5	426.5	0.503	209714_s_at	cyclin-dependent kinase inhibitor 3 (CDK2-associated dual specificity phosphatase)	CDKN3
368	0.000657	0.0949988	0.0004	720	1071.8	0.672	214011_s_at	hypothetical protein HSPC111	HSPC111
369	0.0006598	0.0949988	0.0008	198.3	71.9	2.758	213174_at	tetratricopeptide repeat domain 9	TTC9
370	0.0006607	0.0949988	0.0002	127.3	68	1.872	1564674_a_at	CDC20 cell division cycle 20 homolog B (S. cerevisiae)	CDC20B
371	0.0006611	0.0949988	0.0007	87.2	37.5	2.325	234171_at	CDNA: FLJ23502 fis, clone LNG02862
372	0.0006643	0.095202	0.0008	726.4	1445.8	0.502	206074_s_at	high mobility group AT-hook 1	HMGA1
373	0.0006666	0.0952301	0.0008	1604.1	902.2	1.778	207992_s_at	adenosine monophosphate deaminase (isoform E)	AMPD3
374	0.0006713	0.0952301	0.0009	156.3	91	1.718	227218_at	RGD, leucine-rich repeat, tropomodulin and proline-rich containing protein	RLTPR
375	0.0006715	0.0952301	0.0005	278.5	150.7	1.848	229954_at	Transcribed locus
376	0.000674	0.0952301	0.0009	607.9	957.2	0.635	202872_at	ATPase, H+ transporting, lysosomal 42kDa, V1 subunit C1	ATP6V1C1
377	0.0006746	0.0952301	0.0004	296.7	808.5	0.367	219918_s_at	asp (abnormal spindle)-like, microcephaly associated (Drosophila)	ASPM
378	0.0006764	0.0952301	0.0004	465.7	147.8	3.151	219115_s_at	interleukin 20 receptor, alpha	IL20RA
379	0.000677	0.0952301	0.0004	329.4	109.9	2.997	236098_at	RecQ protein-like 5	RECQL5
380	0.0006818	0.0954579	0.0007	676.3	373.6	1.81	214873_at	low density lipoprotein receptor-related protein 5-like	LRP5L
381	0.0006822	0.0954579	0.0003	539.1	223.5	2.412	204364_s_at	receptor accessory protein 1	REEP1
382	0.0006887	0.0958671	0.0009	717.9	271.9	2.64	230776_at	Ring finger protein 157	RNF157
383	0.0006897	0.0958671	0.0004	967	513.4	1.884	218526_s_at	RAN guanine nucleotide release factor	RANGNRF
384	0.0006918	0.0958671	0.0006	1019	504.6	2.019	219182_at	carbohydrate (N-acetylglucosamine 6-O) sulfotransferase 5	CHST5
385	0.0006942	0.0958671	0.0009	1261.4	1752.8	0.72	212184_s_at	mitogen-activated protein kinase kinase kinase 7 interacting protein 2	MAP3K7IP2
386	0.000698	0.0958671	0.0014	37.5	15.3	2.451	207669_at	keratin 83	KRT83
387	0.000699	0.0958671	0.0004	452.2	261.2	1.731	203081_at	catenin, beta interacting protein 1	CTNNBIP1
388	0.0007007	0.0958671	0.0007	19.2	80.7	0.238	219937_at	thyrotropin-releasing hormone degrading enzyme	TRHDE
389	0.0007013	0.0958671	0.0002	464.2	1110.2	0.418	204962_s_at	centromere protein A	CENPA
390	0.0007043	0.0958671	0.0007	2233.4	1158.8	1.927	220173_at	chromosome 14 open reading frame 45	C14orf45
391	0.0007074	0.0958671	0.0005	119.3	23.5	5.077	1559333_at	Homo sapiens, clone IMAGE:5206016, mRNA
392	0.0007085	0.0958671	0.0005	53.3	25.1	2.124	238036_at
393	0.0007091	0.0958671	0.0008	2458.9	894.1	2.75	230093_at	testis specific A2 homolog (mouse)	TSGA2
394	0.0007101	0.0958671	0.0013	13.3	3.9	3.41	1562823_at	Receptor tyrosine kinase-like orphan receptor 1	ROR1
395	0.0007103	0.0958671	0.0005	1475.8	391.6	3.769	218820_at	chromosome 14 open reading frame 132	C14orf132
396	0.0007122	0.0958808	0.0003	133.3	62.5	2.133	228637_at	zinc finger, DHHC-type containing 1	ZDHHC1
397	0.0007157	0.0961093	0.0006	1480.2	2404.7	0.616	202911_at	mutS homolog 6 (E. coli)	MSH6
398	0.0007217	0.0962737	0.0006	1414.3	927.7	1.525	226120_at	tetratricopeptide repeat domain 8	TTC8
399	0.0007229	0.0962737	0.0006	722.6	1533.9	0.471	204146_at	RAD51 associated protein 1	RAD51AP1
400	0.000729	0.0962737	0.0003	119.9	299.4	0.4	205167_s_at	cell division cycle 25C	CDC25C
401	0.0007296	0.0962737	0.0005	2658.4	4541.1	0.585	231896_s_at	density-regulated protein	DENR
402	0.00073	0.0962737	0.0001	278.7	129.5	2.152	242404_at	Transcribed locus
403	0.0007321	0.0962737	0.0006	665.3	1225.5	0.543	1555274_a_at	selenoprotein I	SELI
404	0.0007333	0.0962737	0.0009	170.1	79.9	2.129	229252_at	ATG9 autophagy related 9 homolog B (S. cerevisiae)	ATG9B
405	0.0007349	0.0962737	0.0003	1033.1	1708.6	0.605	205449_at	SAC3 domain containing 1	SAC3D1
406	0.0007381	0.0962737	0.0011	423.7	190.1	2.229	238682_at	coiled-coil domain containing 96	CCDC96
407	0.0007393	0.0962737	0.0006	64.9	30	2.163	243044_at	Cordon-bleu homolog (mouse)	COBL
408	0.0007393	0.0962737	0.0009	612	907.1	0.675	228605_at	CDNA FLJ30010 fis, clone 3NB692000154
409	0.0007398	0.0962737	0.0008	1383.3	2608.7	0.53	242560_at	Fanconi anemia, complementation group D2	FANCD2
410	0.0007404	0.0962737	0.0007	194.7	116.7	1.668	230353_at	hypothetical protein LOC284112	LOC284112
411	0.000749	0.097155	0.0011	588.1	160.3	3.669	228836_at	Solute carrier family 25, member 35	SLC25A35
412	0.000754	0.0975661	0.0007	269.8	93.6	2.882	207330_at	pregnancy-zone protein	PZP
413	0.00076	0.0979992	0.0004	615.9	233.6	2.637	230997_at	tetratricopeptide repeat domain 21A	TTC21A
414	0.0007621	0.0979992	0.0005	201.5	62	3.25	230928_at	Transcribed locus
415	0.0007635	0.0979992	0.001	848.7	310.1	2.737	213059_at	cAMP responsive element binding protein 3-like 1	CREB3L1
416	0.0007647	0.0979992	0.0002	95.3	247.3	0.385	218782_s_at	ATPase family, AAA domain containing 2	ATAD2
417	0.000776	0.0986647	0.0002	1082.9	355.4	3.047	212915_at	PDZ domain containing RING finger 3	PDZRN3
418	0.0007762	0.0986647	0.0005	149.7	364.3	0.411	222781_s_at	chromosome 9 open reading frame 40	C9orf40
419	0.0007772	0.0986647	0.0005	1434.6	2945.4	0.487	226039_at	mannosyl (alpha-1,3-)-glycoprotein beta-1,4-N-acetylglucosaminyltransferase, isozyme A	MGAT4A
420	0.0007778	0.0986647	0.0006	84.4	33.6	2.512	1557669_at	hypothetical protein LOC645953	LOC645953
421	0.0007802	0.0986647	0.0006	418.3	891.3	0.469	210052_s_at	TPX2, microtubule-associated, homolog (Xenopus laevis)	TPX2
422	0.000786	0.0986647	0.0008	1428.2	790.9	1.806	225283_at	arrestin domain containing 4	ARRDC4
423	0.0007864	0.0986647	0.0005	223.4	147.9	1.51	1564498_at
424	0.0007881	0.0986647	0.0003	441.8	1014.8	0.435	204092_s_at	aurora kinase A	AURKA
425	0.0007883	0.0986647	0.0006	2161.6	1036.7	2.085	201328_at	v-ets erythroblastosis virus E26 oncogene homolog 2 (avian)	ETS2
426	0.0007884	0.0986647	0.0004	1747.9	1046.5	1.67	226939_at	cytoplasmic polyadenylation element binding protein 2	CPEB2
427	0.0007906	0.0987084	0.0007	1021.7	435.6	2.346	218736_s_at	palmdelphin	PALMD
428	0.0007925	0.0987144	0.0009	659.3	442.2	1.491	223711_s_at	thymocyte nuclear protein 1	THYN1
429	0.0008009	0.0995282	0.0012	129.6	68.3	1.898	1570082_x_at	CDNA clone IMAGE:4825288
430	0.0008031	0.0995695	0.0003	1234.5	419.2	2.945	1556097_at	MRNA; cDNA DKFZp686A11113 (from clone DKFZp686A11113)
431	0.0008068	0.0997961	0.0002	1328.4	888.1	1.496	204662_at	CP110 protein	CP110
432	0.0008122	0.10019	0.0012	1077.7	218.6	4.93	218876_at	brain specific protein /// brain specific protein	CGI-38
433	0.0008141	0.10019	0.0009	370.9	134.8	2.751	231172_at	chromosome 9 open reading frame 117	C9orf117
434	0.0008162	0.10019	0.0003	286.2	476.6	0.601	226118_at	centromere protein O	CENPO
435	0.0008175	0.10019	0.0009	1643.6	394.8	4.163	213358_at	KIAA0802 /// chromosome 21 open reading frame 57	KIAA0802 /// C21orf57
436	0.0008218	0.100445	0.0009	152.8	70	2.183	242843_at	Brevican	BCAN
437	0.0008236	0.100445	0.0002	169.5	77	2.201	1555520_at	patched homolog (Drosophila)	PTCH
438	0.0008262	0.100445	0.0003	3334.6	931.3	3.581	218322_s_at	acyl-CoA synthetase long-chain family member 5	ACSL5
439	0.0008273	0.100445	0.0009	709.2	458.9	1.545	226858_at	Casein kinase 1, epsilon	CSNK1E
440	0.000829	0.100445	0.0005	23.9	9.9	2.414	211915_s_at	similar to Tubulin beta-4q chain /// similar to Tubulin beta-4q chain	LOC649679
441	0.0008334	0.100749	0.0005	1586.5	432.6	3.667	205432_at	oviductal glycoprotein 1, 120kDa (mucin 9, oviductin)	OVGP1
442	0.0008371	0.100967	0.0008	183.1	35.2	5.202	220125_at	dynein, axonemal, intermediate polypeptide 1	DNAI1
443	0.0008391	0.10098	0.0008	568.2	215.6	2.635	242494_at	Phospholipase C, beta 1 (phosphoinositide-specific)	PLCB1
444	0.0008447	0.101413	0.0006	356.9	178.1	2.004	210610_at	carcinoembryonic antigen-related cell adhesion molecule 1 (biliary glycoprotein)	CEACAM1
445	0.0008465	0.101413	0.0011	1677.5	562.6	2.982	226446_at	hairy and enhancer of split 6 (Drosophila)	HES6
446	0.0008571	0.102065	0.0008	481.4	1201.6	0.401	225687_at	family with sequence similarity 83, member D	FAM83D
447	0.0008584	0.102065	0.0002	208.5	95.3	2.188	228448_at	microtubule-associated protein 6	MAP6
448	0.0008587	0.102065	0.001	1314.2	167.1	7.865	204712_at	WNT inhibitory factor 1	WIF1
449	0.0008596	0.102065	0.0006	312.2	99.1	3.15	229169_at	tetratricopeptide repeat domain 18	TTC18
450	0.0008631	0.102238	0.001	128.9	37.6	3.428	1555404_a_at	dual oxidase maturation factor 1	DUOXA1
451	0.0008649	0.102238	0.0005	1068	1417.4	0.753	222669_s_at	Shwachman-Bodian-Diamond syndrome	SBDS
452	0.0008702	0.102303	0.0005	202.6	490.3	0.413	221520_s_at	cell division cycle associated 8	CDCA8
453	0.0008708	0.102303	0.0004	713.4	1171.7	0.609	204566_at	protein phosphatase 1D magnesium-dependent, delta isoform	PPM1D
454	0.0008712	0.102303	0.0005	2220.3	1528.8	1.452	219157_at	kelch-like 2, Mayven (Drosophila)	KLHL2
455	0.0008763	0.102436	0.001	22.9	9.6	2.385	1563085_at	Ribosomal protein S4, Y-linked 1	RPS4Y1
456	0.0008775	0.102436	0.0006	339.3	198.7	1.708	230685_at	hypothetical protein LOC644873	FLJ33630
457	0.0008781	0.102436	0.0008	187	505.6	0.37	226980_at	DEP domain containing 1B	DEPDC1B
458	0.000884	0.1027	0.0006	427.5	81	5.278	238116_at	dynein, light chain, roadblock-type 2	DYNLRB2
459	0.0008865	0.1027	0.0008	157.8	343.9	0.459	223960_s_at	chromosome 16 open reading frame 5	C16orf5
460	0.0008929	0.1027	0.0008	901.2	1371	0.657	202330_s_at	uracil-DNA glycosylase	UNG
461	0.0008939	0.1027	0.0012	869.3	1687.9	0.515	211404_s_at	amyloid beta (A4) precursor-like protein 2	APLP2
462	0.0008942	0.1027	0.0005	792.6	446.3	1.776	230454_at	islet cell autoantigen 1,69kDa-like	ICA1L
463	0.000896	0.1027	0.0013	102.9	431.6	0.238	201387_s_at	ubiquitin carboxyl-terminal esterase L1 (ubiquitin thiolesterase)	UCHL1
464	0.0008975	0.1027	0.0009	1746.4	1092.6	1.598	225286_at	arylsulfatase D	ARSD
465	0.0008977	0.1027	0.0014	5706.5	2946	1.937	229872_s_at	hypothetical LOC440667 /// hypothetical LOC440669 /// hypothetical protein LOC642441	LOC440667 /// LOC440669 /// LOC642441
466	0.0008977	0.1027	0.0011	1211.7	723	1.676	233173_x_at	general transcription factor IIIC, polypeptide 5, 63kDa	GTF3C5
467	0.0009	0.102743	0.0009	20	5.9	3.39	1561200_at	hypothetical protein MGC26733	MGC26733
468	0.0009072	0.103104	0.0005	89.1	180	0.495	206235_at	ligase IV, DNA, ATP-dependent	LIG4
469	0.0009095	0.103104	0.0008	1076.1	662.5	1.624	202908_at	Wolfram syndrome 1 (wolframin)	WFS1
470	0.0009106	0.103104	0.0005	61	28.7	2.125	1563287_at	CDNA clone IMAGE:4830086
471	0.0009109	0.103104	0.0012	170.4	38.1	4.472	1552296_at	vitelliform macular dystrophy 2-like 2	VMD2L2
472	0.0009157	0.103401	0.001	435.7	298	1.462	217550_at	Activating transcription factor 6	ATF6
473	0.0009174	0.103401	0.0013	147.4	55.4	2.661	1553794_at	stomatin (EPB72)-like 3	STOML3
474	0.0009206	0.103542	0.0004	396.5	722.6	0.549	218172_s_at	Der1-like domain family, member 1	DERL1
475	0.0009255	0.103874	0.0011	54.6	20.2	2.703	243770_at	zinc finger protein 483	ZNF483
476	0.000929	0.103958	0.0009	106.6	38.4	2.776	1568906_at	CDNA clone IMAGE:4820483
477	0.0009306	0.103958	0.0009	100.8	42.1	2.394	47553_at	deafness, autosomal recessive 31	DFNB31
478	0.0009321	0.103958	0.001	508.1	275.1	1.847	239515_at	Sperm autoantigenic protein 17	SPA17
479	0.0009388	0.104487	0.0007	1811.5	706.7	2.563	218793_s_at	sex comb on midleg-like 1 (Drosophila)	SCML1
480	0.0009434	0.10478	0.0007	55.3	22.2	2.491	1564238_a_at	WD repeat domain 49	WDR49
481	0.0009481	0.105083	0.001	2070.6	847.6	2.443	229588_at	DnaJ (Hsp40) homolog, subfamily C, member 10	DNAJC10
482	0.0009506	0.105101	0.0009	473.6	228.2	2.075	217080_s_at	homer homolog 2 (Drosophila)	HOMER2
483	0.0009522	0.105101	0.0012	1253.8	1946.4	0.644	225421_at	aminoacylase 1-like 2	ACY1L2
484	0.0009651	0.106173	0.0006	285.4	134.6	2.12	235658_at	Transcribed locus
485	0.0009659	0.106173	0.0005	796.5	344.7	2.311	1554547_at	family with sequence similarity 13, member C1	FAM13C1
486	0.0009708	0.106361	0.0008	128.9	258.3	0.499	231855_at	KIAA1524	KIAA1524
487	0.0009716	0.106361	0.0009	2603	4144.4	0.628	210759_s_at	proteasome (prosome, macropain) subunit, alpha type, 1	PSMA1
488	0.0009736	0.106362	0.001	1035	469.2	2.206	208140_s_at	leucine rich repeat containing 48 /// leucine rich repeat containing 48	LRRC48
489	0.0009805	0.106688	0.0005	240.5	124.2	1.936	237223_at
490	0.0009806	0.106688	0.0011	162.3	77.7	2.089	227773_at	sterile alpha motif domain containing 10	SAMD10
491	0.0009872	0.106688	0.0011	3983.3	5892.1	0.676	209484_s_at	chromosome 1 open reading frame 48	C1orf48
492	0.0009897	0.106688	0.0006	2096	2987.6	0.702	217742_s_at	WW domain containing adaptor with coiled-coil	WAC
493	0.000993	0.106688	0.0008	440.3	166.6	2.643	230936_at	DnaJ (Hsp40) related, subfamily B, member 13	DNAJB13
494	0.0009937	0.106688	0.0008	177	59.4	2.98	239722_at	hypothetical protein LOC134121	LOC134121
495	0.0009949	0.106688	0.0009	458.3	661.3	0.693	223518_at	DNA fragmentation factor, 45kDa, alpha polypeptide	DFFA
496	0.0009956	0.106688	0.0012	519.5	292.5	1.776	206481_s_at	LIM domain binding 2	LDB2
497	0.0009959	0.106688	0.0002	1766.1	873.4	2.022	230958_s_at	Transcribed locus
498	0.0009966	0.106688	0.0012	378.6	101.1	3.745	244779_at	CDNA FLJ34038 fis, clone FCBBF2005645

## Sheet: description
Description of the problem:
Number of classes: 2
Number of genes that passed filtering criteria: 53312
Type of univariate test used: Two-sample T-test
Column of the Experiment Descriptors sheet that defines class variable : Grade
Permutation p-values for significant genes were computed based on 10000 random permutations
Nominal significance level of each univariate test: 0.001
Summary of Results:
Number of genes significant at 0.001 level of the univariate test: 498
Global test: probability of getting at least 498 genes significant by chance (at the 0.001 level) if there are no real differences between the classes: 0.002
Genes which discriminate among classes:
Table 1 - Sorted by p-value of the univariate test.
The first 498 genes are significant at the nominal 0.001 level of the univariate test
