# Supplementary material for: Gene Expression Analysis of Early Stage Endometrial Cancers Reveals Unique Transcripts Associated with Grade and Histology but Not Depth of Invasion
Source: Front Oncol. 2013 Jun 17;3:139. doi: 10.3389/fonc.2013.00139 (PMC3683664; doi:10.3389/fonc.2013.00139)
Supplement: Supplementary file 2 [file 53126_Conrads_DataSheet1.ZIP › Supplemental Table 5.xls]

## Sheet: Premenopausal Normal vs Cancer
	Parametric p-value	Geom mean of intensities, Early Stage	Geom mean of intensities, Normals	Ratio of means, Early/Normal	Probe set	Description	Gene symbol	p6wilc	Pvalue, Early Stage vs 6 extra controls: least signif rank	Pvalue , Early Stage vs 6 extra controls: Wilcoxon	Pre-menopausal: cancer is lower	Premenopausal: cancer is higher	P post
237828_at	< 1e-07	7.2	163.6	0.044	237828_at	KIAA1853	KIAA1853	0.998949	0.938776	0.998949			1e-07
226680_at	< 1e-07	386.5	1370.9	0.282	226680_at	IKAROS family zinc finger 5 (Pegasus)	IKZF5	4.71774e-05	1.63022e-06	2.15653e-07	226680_at		1e-07
206622_at	< 1e-07	36.4	1189	0.031	206622_at	thyrotropin-releasing hormone	TRH	0.0325222	0.0948071	0.0325222			1e-07
211998_at	< 1e-07	1728.9	14689.1	0.118	211998_at	H3 histone, family 3B (H3.3B)	H3F3B	0.00709421	0.0010522	0.00570365			1e-07
213398_s_at	< 1e-07	1546.4	3854.7	0.401	213398_s_at	chromosome 14 open reading frame 124	C14orf124	0.690201	0.332658	0.686076			1e-07
228027_at	< 1e-07	817.5	4164.2	0.196	228027_at	G protein-coupled receptor associated sorting protein 2	GPRASP2	0.000137416	3.68225e-05	8.11975e-06			1e-07
228012_at	< 1e-07	760.1	1800.8	0.422	228012_at	Matrin 3	MATR3	0.998586	0.633244	0.99932			1e-07
208815_x_at	< 1e-07	4207.5	1639.5	2.566	208815_x_at	heat shock 70kDa protein 4	HSPA4	2.22767e-05	9.50012e-10	2.22767e-05		208815_x_at	1e-07
200648_s_at	< 1e-07	1312.7	290.9	4.513	200648_s_at	glutamate-ammonia ligase (glutamine synthetase)	GLUL	0.990581	0.938776	0.990581			1e-07
202934_at	< 1e-07	3003.2	327.7	9.164	202934_at	hexokinase 2	HK2	4.43689e-05	2.85289e-06	1.60552e-07		202934_at	1e-07
204742_s_at	< 1e-07	227.8	1057	0.216	204742_s_at	androgen-induced proliferation inhibitor	APRIN	2.22767e-05	9.50012e-10	2.22767e-05	204742_s_at		1e-07
229317_at	< 1e-07	492.1	1487.4	0.331	229317_at			0.0215509	0.00364651	0.0204864			1e-07
228239_at	< 1e-07	282.5	872.3	0.324	228239_at	chromosome 21 open reading frame 51	C21orf51	2.87044e-05	7.9801e-08	1.14001e-08	228239_at		1e-07
201088_at	< 1e-07	9414.8	3314.8	2.84	201088_at	karyopherin alpha 2 (RAG cohort 1, importin alpha 1) /// similar to Importin alpha-2 subunit (Karyopherin alpha-2 subunit) (SRP1-alpha) (RAG cohort protein 1)	KPNA2 /// LOC643995	2.22779e-05	9.50012e-10	9.50012e-10		201088_at	1e-07
209242_at	< 1e-07	306.3	6465.4	0.047	209242_at	paternally expressed 3	PEG3	4.7175e-05	1.99502e-07	4.7175e-05	209242_at		1e-07
227572_at	< 1e-07	433.6	992.9	0.437	227572_at	Ubiquitin specific peptidase 30	USP30	0.000102798	5.15514e-05	0.000102798			1e-07
206571_s_at	< 1e-07	1373.9	396.8	3.462	206571_s_at	mitogen-activated protein kinase kinase kinase kinase 4	MAP4K4	0.000228673	3.68225e-05	2.7329e-05			1e-07
1558143_a_at	< 1e-07	1068.5	262.5	4.07	1558143_a_at	BCL2-like 11 (apoptosis facilitator)	BCL2L11	2.22779e-05	9.50012e-10	9.50012e-10		1558143_a_at	1e-07
227488_at	< 1e-07	68.1	1151.2	0.059	227488_at	hypothetical protein MGC16121	MGC16121	3.25382e-05	2.66003e-08	3.25382e-05	227488_at		1e-07
236141_at	< 1e-07	80.9	1708.2	0.047	236141_at	Putative protein product of Nbla00301	NBLA00301	2.22767e-05	9.50012e-10	2.22767e-05	236141_at		1e-07
200021_at	< 1e-07	50026.3	19029.6	2.629	200021_at	cofilin 1 (non-muscle) /// cofilin 1 (non-muscle)	CFL1	2.52984e-05	6.65008e-09	3.80005e-09		200021_at	1e-07
222041_at	< 1e-07	333.8	1104.5	0.302	222041_at	DPH1 homolog (S. cerevisiae) /// candidate tumor suppressor in ovarian cancer 2	DPH1 /// OVCA2	0.144681	0.0384521	0.144681			1e-07
228916_at	< 1e-07	366	875.6	0.418	228916_at	CWF19-like 2, cell cycle control (S. pombe)	CWF19L2	0.000163138	7.08832e-05	0.000163138			1e-07
206122_at	< 1e-07	25.9	207.8	0.125	206122_at	SRY (sex determining region Y)-box 15	SOX15	2.52914e-05	6.65008e-09	2.52914e-05	206122_at		1e-07
242708_at	< 1e-07	240	1280.9	0.187	242708_at	Peroxisome biogenesis factor 1	PEX1	0.747561	0.13606	0.747561			1e-07
218308_at	< 1e-07	399.1	59.7	6.685	218308_at	transforming, acidic coiled-coil containing protein 3	TACC3	0.0304282	0.225242	0.0298295			1e-07
1556329_a_at	< 1e-07	10.4	574.6	0.018	1556329_a_at	Protocadherin 10	PCDH10	0.0289255	0.0308454	0.0289255			1e-07
210046_s_at	< 1e-07	1665.3	316.5	5.262	210046_s_at	isocitrate dehydrogenase 2 (NADP+), mitochondrial	IDH2	0.358283	0.0475613	0.361588			1e-07
218420_s_at	< 1e-07	344	117.6	2.925	218420_s_at	chromosome 13 open reading frame 23	C13orf23	0.944418	0.773516	0.943624			1e-07
202259_s_at	< 1e-07	940.6	3162.8	0.297	202259_s_at	phosphonoformate immuno-associated protein 5	PFAAP5	0.000778768	0.000218721	0.000271379			1e-07
242136_x_at	< 1e-07	663.5	3102.3	0.214	242136_x_at	similar to C-terminal binding protein 2	LOC652837	0.999366	0.938776	0.999366			1e-07
235264_at	< 1e-07	378.8	1171.7	0.323	235264_at	Transcribed locus		7.65014e-05	4.75481e-06	7.65014e-05	235264_at		1e-07
228941_at	< 1e-07	439.2	1249	0.352	228941_at	Transcribed locus		0.858666	0.415491	0.858666			1e-07
203599_s_at	< 1e-07	500.2	1203.8	0.416	203599_s_at	WW domain binding protein 4 (formin binding protein 21)	WBP4	3.05661e-05	2.66003e-08	1.80502e-08	203599_s_at		1e-07
225022_at	< 1e-07	1943.5	3964.5	0.49	225022_at	golgi associated PDZ and coiled-coil motif containing	GOPC	0.809021	0.264068	0.809021			1e-07
226358_at	< 1e-07	225.4	761.4	0.296	226358_at	hypothetical protein LOC145842	LOC145842	0.000861889	0.00262268	0.000319526			1e-07
202721_s_at	< 1e-07	674.2	141.7	4.758	202721_s_at	glutamine-fructose-6-phosphate transaminase 1	GFPT1	0.624984	0.13606	0.624984			1e-07
204315_s_at	< 1e-07	390.8	57.7	6.773	204315_s_at	G-2 and S-phase expressed 1	GTSE1	0.0256695	0.207691	0.0256695			1e-07
226873_at	< 1e-07	592.9	1780.2	0.333	226873_at	CDNA clone IMAGE:4794011		6.01794e-05	1.63022e-06	6.02308e-07	226873_at		1e-07
225339_at	< 1e-07	938	2294.9	0.409	225339_at	CDNA FLJ26141 fis, clone TST03911		2.22779e-05	9.50012e-10	9.50012e-10	225339_at		1e-07
228185_at	< 1e-07	485.3	1346	0.361	228185_at	zinc finger protein 25	ZNF25	0.00709421	0.0784699	0.00570365			1e-07
201291_s_at	< 1e-07	2912.8	253.9	11.472	201291_s_at	topoisomerase (DNA) II alpha 170kDa	TOP2A	0.000285218	0.000218721	4.36606e-05			1e-07
229891_x_at	< 1e-07	407.5	1301.1	0.313	229891_x_at	KIAA1704	KIAA1704	4.43689e-05	8.77811e-07	1.60552e-07	229891_x_at		1e-07
201514_s_at	< 1e-07	922	325.7	2.831	201514_s_at	Ras-GTPase-activating protein SH3-domain-binding protein	G3BP	0.841405	0.591491	0.837128			1e-07
222533_at	< 1e-07	3117.7	6480.8	0.481	222533_at	cereblon	CRBN	0.745188	0.17599	0.740498			1e-07
239123_at	< 1e-07	180	1359.1	0.132	239123_at	Colorectal cancer-related mRNA sequence		0.989397	0.332658	0.989397			1e-07
201129_at	< 1e-07	3825.5	9227.8	0.415	201129_at	splicing factor, arginine/serine-rich 7, 35kDa	SFRS7	0.22713	0.148429	0.231912			1e-07
212008_at	< 1e-07	942.1	374.7	2.514	212008_at	UBX domain containing 2	UBXD2	0.999771	0.825663	0.999771			1e-07
241728_at	< 1e-07	159.5	686.6	0.232	241728_at	Transcribed locus		0.320327	0.17599	0.320327			1e-07
1552733_at	< 1e-07	516.4	2760.7	0.187	1552733_at	kelch domain containing 1	KLHDC1	0.00227172	0.000699476	0.00133001			1e-07
221909_at	< 1e-07	172	16.3	10.552	221909_at	transmembrane protein 118	TMEM118	5.66414e-05	1.63022e-06	5.66414e-05		221909_at	1e-07
1559255_a_at	< 1e-07	28.8	679	0.042	1559255_a_at	Full length insert cDNA clone YW26C09		2.86997e-05	1.99502e-07	2.86997e-05	1559255_a_at		1e-07
228905_at	< 1e-07	390.2	1668.8	0.234	228905_at	Transcribed locus		0.00299037	0.00670618	0.00299037			1e-07
223606_x_at	< 1e-07	630.4	1534.9	0.411	223606_x_at	KIAA1704	KIAA1704	0.000102793	4.75481e-06	0.000102793	223606_x_at		1e-07
213918_s_at	< 1e-07	2250.1	747.5	3.01	213918_s_at	Nipped-B homolog (Drosophila)	NIPBL	6.39219e-05	4.38905e-07	7.57159e-07		213918_s_at	1e-07
209894_at	< 1e-07	516.3	4581.1	0.113	209894_at	leptin receptor	LEPR	6.01764e-05	2.85289e-06	6.01764e-05	209894_at		1e-07
201041_s_at	< 1e-07	4442.6	38349.3	0.116	201041_s_at	dual specificity phosphatase 1	DUSP1	7.65089e-05	5.15514e-05	1.43737e-06			1e-07
219402_s_at	< 1e-07	1060.9	359.8	2.949	219402_s_at	Der1-like domain family, member 1	DERL1	0.209658	0.0863169	0.214419			1e-07
227113_at	< 1e-07	240.4	1590	0.151	227113_at	alcohol dehydrogenase, iron containing, 1	ADHFE1	0.00110663	0.000168247	0.0004718			1e-07
228730_s_at	< 1e-07	596	1805.6	0.33	228730_s_at	secernin 2	SCRN2	0.567657	0.0863169	0.565977			1e-07
218490_s_at	< 1e-07	763.8	3154.1	0.242	218490_s_at	zinc finger protein 302	ZNF302	0.000115528	4.75481e-06	5.08541e-06	218490_s_at		1e-07
218257_s_at	< 1e-07	909.4	279.8	3.25	218257_s_at	UDP-glucose ceramide glucosyltransferase-like 1	UGCGL1	0.000115528	1.63022e-06	5.08541e-06		218257_s_at	1e-07
208649_s_at	< 1e-07	2298.1	571.3	4.023	208649_s_at	valosin-containing protein	VCP	0.944418	0.225242	0.943624			1e-07
222608_s_at	< 1e-07	1095.1	113.5	9.648	222608_s_at	anillin, actin binding protein	ANLN	0.000488425	0.000699476	0.000122418			1e-07
227448_at	< 1e-07	587.9	1931.1	0.304	227448_at			0.0028579	0.000699476	0.0028579			1e-07
205752_s_at	< 1e-07	283.4	1070.2	0.265	205752_s_at	glutathione S-transferase M5	GSTM5	0.000463258	0.0057917	0.000463258			1e-07
229303_at	< 1e-07	1156.7	2518	0.459	229303_at	Transcribed locus		0.19709	0.0527498	0.201792			1e-07
228751_at	< 1e-07	897.9	2816.6	0.319	228751_at	CDC-like kinase 4	CLK4	0.914768	0.514841	0.914768			1e-07
46256_at	< 1e-07	3429.4	9400.2	0.365	46256_at	splA/ryanodine receptor domain and SOCS box containing 3	SPSB3	0.999715	0.773516	0.999956			1e-07
209263_x_at	< 1e-07	418.8	1083.9	0.386	209263_x_at	tetraspanin 4	TSPAN4	2.5297e-05	6.65008e-09	2.5297e-05	209263_x_at		1e-07
217755_at	< 1e-07	886.8	128.1	6.923	217755_at	hematological and neurological expressed 1	HN1	0.0589853	0.0948071	0.0599573			1e-07
235125_x_at	< 1e-07	544.1	1708.3	0.319	235125_x_at	family with sequence similarity 73, member A	FAM73A	0.000703086	0.000218721	0.00022943			1e-07
226584_s_at	< 1e-07	315.3	86.9	3.628	226584_s_at	chromosome 20 open reading frame 55	C20orf55	0.000241736	9.59009e-05	3.08364e-05			1e-07
204825_at	< 1e-07	3695.3	330	11.198	204825_at	maternal embryonic leucine zipper kinase	MELK	4.43689e-05	1.63022e-06	1.60552e-07		204825_at	1e-07
229369_at	< 1e-07	79.1	1067.4	0.074	229369_at	V-set and immunoglobulin domain containing 2	VSIG2	0.544247	0.479738	0.544247			1e-07
204294_at	< 1e-07	942.7	3668.3	0.257	204294_at	aminomethyltransferase	AMT	0.0304278	0.0384521	0.0304278			1e-07
227805_at	< 1e-07	441	1803.6	0.245	227805_at	Transcribed locus		0.409167	0.244012	0.409167			1e-07
229086_at	< 1e-07	655.7	2369.9	0.277	229086_at	chromosome 1 open reading frame 213	C1orf213	0.972507	0.552059	0.973267			1e-07
209265_s_at	< 1e-07	5241.4	13514.1	0.388	209265_s_at	methyltransferase like 3	METTL3	0.999943	0.880707	0.999943			1e-07
227982_at	< 1e-07	400.6	979.6	0.409	227982_at	MRNA; cDNA DKFZp434B1417 (from clone DKFZp434B1417)		0.573476	0.285479	0.573476			1e-07
208804_s_at	< 1e-07	6757.2	17753.8	0.381	208804_s_at	splicing factor, arginine/serine-rich 6	SFRS6	0.979933	0.514841	0.981066			1e-07
228635_at	< 1e-07	13.2	323.7	0.041	228635_at	protocadherin 10	PCDH10	0.000952686	9.59009e-05	0.000952686			1e-07
224611_s_at	< 1e-07	1158.5	567.4	2.042	224611_s_at	DnaJ (Hsp40) homolog, subfamily C, member 5	DNAJC5	3.05661e-05	2.66003e-08	1.80502e-08		224611_s_at	1e-07
235304_at	< 1e-07	212.3	558.9	0.38	235304_at	Zinc finger protein 573	ZNF573	0.317678	0.677423	0.317678			1e-07
202870_s_at	< 1e-07	857.3	153.8	5.574	202870_s_at	CDC20 cell division cycle 20 homolog (S. cerevisiae)	CDC20	0.000906441	0.00309953	0.000346135			1e-07
203217_s_at	< 1e-07	697.4	4120.1	0.169	203217_s_at	ST3 beta-galactoside alpha-2,3-sialyltransferase 5	ST3GAL5	0.181059	0.0712265	0.185632			1e-07
217094_s_at	< 1e-07	310.8	90.8	3.423	217094_s_at	itchy homolog E3 ubiquitin protein ligase (mouse)	ITCH	0.89064	0.415491	0.89064			1e-07
230141_at	< 1e-07	331	1381.1	0.24	230141_at	AT rich interactive domain 4A (RBP1-like)	ARID4A	0.000172679	1.63022e-06	1.43651e-05	230141_at		1e-07
210052_s_at	< 1e-07	591.2	73.8	8.011	210052_s_at	TPX2, microtubule-associated, homolog (Xenopus laevis)	TPX2	0.00739176	0.0527498	0.00599254			1e-07
204641_at	< 1e-07	857.2	108.1	7.93	204641_at	NIMA (never in mitosis gene a)-related kinase 2	NEK2	0.000129721	1.17573e-05	6.97404e-06			1e-07
218791_s_at	< 1e-07	510.5	1157.5	0.441	218791_s_at	chromosome 15 open reading frame 29	C15orf29	9.13896e-05	7.08832e-05	9.13896e-05			1e-07
55705_at	< 1e-07	3810.6	1666.9	2.286	55705_at	chromosome 19 open reading frame 22	C19orf22	3.05661e-05	6.65008e-09	1.80502e-08		55705_at	1e-07
230497_at	< 1e-07	101	988.9	0.102	230497_at	bruno-like 5, RNA binding protein (Drosophila)	BRUNOL5	0.972507	0.724142	0.973267			1e-07
229111_at	< 1e-07	673	2541	0.265	229111_at	Mannan-binding lectin serine peptidase 2	MASP2	0.000309581	1.17573e-05	0.000309581			1e-07
228361_at	< 1e-07	217.2	44.1	4.925	228361_at	E2F transcription factor 2	E2F2	0.0010531	0.0344743	0.000437307			1e-07
236277_at	< 1e-07	102.4	1385.5	0.074	236277_at	P21 (CDKN1A)-activated kinase 3	PAK3	8.11952e-05	8.77811e-07	8.11952e-05	236277_at		1e-07
226661_at	< 1e-07	406	63.4	6.404	226661_at	cell division cycle associated 2	CDCA2	0.000122432	7.08832e-05	5.96987e-06			1e-07
204695_at	< 1e-07	411.7	59.5	6.919	204695_at	cell division cycle 25A	CDC25A	6.01794e-05	4.75481e-06	6.02308e-07		204695_at	1e-07
212311_at	< 1e-07	1049.3	261.5	4.013	212311_at	KIAA0746 protein	KIAA0746	0.000129716	0.000127868	0.000129716			1e-07
233208_x_at	< 1e-07	254.4	57.1	4.455	233208_x_at	cleavage and polyadenylation specific factor 2, 100kDa	CPSF2	0.983874	0.415491	0.985169			1e-07
214098_at	< 1e-07	269.9	713.2	0.378	214098_at	KIAA1107	KIAA1107	0.95076	0.633244	0.95076			1e-07
224097_s_at	< 1e-07	1190.9	365.4	3.259	224097_s_at	F11 receptor	F11R	3.05661e-05	4.38905e-07	1.80502e-08		224097_s_at	1e-07
212615_at	< 1e-07	1055.1	2708.6	0.39	212615_at	chromodomain helicase DNA binding protein 9	CHD9	0.000241736	1.7636e-05	3.08364e-05			1e-07
219137_s_at	< 1e-07	1909.1	3818	0.5	219137_s_at	chromosome 2 open reading frame 33	C2orf33	0.0215506	0.0475613	0.0215506			1e-07
218151_x_at	< 1e-07	1508.7	551.2	2.737	218151_x_at	G protein-coupled receptor 172A	GPR172A	2.22779e-05	9.50012e-10	9.50012e-10		218151_x_at	1e-07
207828_s_at	< 1e-07	1627	324.5	5.014	207828_s_at	centromere protein F, 350/400ka (mitosin)	CENPF	0.000145537	9.59009e-05	9.41177e-06			1e-07
225544_at	< 1e-07	388.7	1827.2	0.213	225544_at	T-box 3 (ulnar mammary syndrome)	TBX3	4.17124e-05	4.38905e-07	4.17124e-05	225544_at		1e-07
225352_at	< 1e-07	2164	5627.1	0.385	225352_at	translocation protein 1	TLOC1	0.00237943	0.000281213	0.00141661			1e-07
228174_at	< 1e-07	849.1	2219.8	0.383	228174_at	Golgi autoantigen, golgin subfamily a, 1	GOLGA1	0.987616	0.825663	0.989016			1e-07
1553998_at	< 1e-07	105.3	546.4	0.193	1553998_at	DMRT-like family C1 /// similar to DMRT-like family C1	DMRTC1 /// LOC653349	0.0065302	0.0218099	0.0065302			1e-07
243_g_at	< 1e-07	3200.3	1487	2.152	243_g_at	microtubule-associated protein 4	MAP4	0.299425	0.0344743	0.30369			1e-07
223315_at	< 1e-07	687	3909.2	0.176	223315_at	netrin 4	NTN4	0.900044	0.244012	0.900044			1e-07
232224_at	< 1e-07	77.2	503	0.153	232224_at	mannan-binding lectin serine peptidase 1 (C4/C2 activating component of Ra-reactive factor)	MASP1	2.22704e-05	9.50012e-10	2.22704e-05	232224_at		1e-07
206648_at	< 1e-07	313.6	812.5	0.386	206648_at	zinc finger protein 571	ZNF571	0.998998	0.938776	0.998998			1e-07
1555274_a_at	< 1e-07	904.2	227.2	3.98	1555274_a_at	selenoprotein I	SELI	2.5297e-05	6.65008e-09	2.5297e-05		1555274_a_at	1e-07
231088_at	< 1e-07	136.7	620.2	0.22	231088_at	Hypothetical protein LOC340544	LOC340544	0.177183	0.0428051	0.181714			1e-07
207574_s_at	< 1e-07	1396.4	7656.4	0.182	207574_s_at	growth arrest and DNA-damage-inducible, beta	GADD45B	0.965258	0.358579	0.965616			1e-07
230072_at	< 1e-07	148.6	389.1	0.382	230072_at	Transcribed locus		0.000634192	0.00220857	0.000634192			1e-07
202182_at	< 1e-07	664.1	2438.3	0.272	202182_at	GCN5 general control of amino-acid synthesis 5-like 2 (yeast)	GCN5L2	0.0028579	0.0057917	0.0028579			1e-07
1559993_at	< 1e-07	319.4	953.1	0.335	1559993_at	Sideroflexin 3	SFXN3	0.00626385	0.00262268	0.00626385			1e-07
212914_at	< 1e-07	272.7	999.4	0.273	212914_at	chromobox homolog 7	CBX7	2.22779e-05	9.50012e-10	9.50012e-10	212914_at		1e-07
212473_s_at	< 1e-07	4082.7	574	7.113	212473_s_at	microtubule associated monoxygenase, calponin and LIM domain containing 2	MICAL2	0.0358952	0.0475613	0.0356031			1e-07
212141_at	< 1e-07	237.4	30.6	7.758	212141_at	MCM4 minichromosome maintenance deficient 4 (S. cerevisiae)	MCM4	0.806998	0.773516	0.806998			1e-07
202134_s_at	< 1e-07	237.1	39.7	5.972	202134_s_at	WW domain containing transcription regulator 1	WWTR1	0.961704	0.552059	0.961704			1e-07
200685_at	< 1e-07	1389.6	4566.8	0.304	200685_at	splicing factor, arginine/serine-rich 11	SFRS11	0.0155384	0.0132848	0.0142231			1e-07
239708_at	< 1e-07	43.5	1230.2	0.035	239708_at	Putative protein product of Nbla00301	NBLA00301	2.22604e-05	9.50012e-10	2.22604e-05	239708_at		1e-07
222473_s_at	< 1e-07	1829.5	931.4	1.964	222473_s_at	erbb2 interacting protein	ERBB2IP	0.0086948	0.00154202	0.00727187			1e-07
235709_at	< 1e-07	270.7	29.5	9.176	235709_at	growth arrest-specific 2 like 3	GAS2L3	0.0170429	0.0308454	0.0170429			1e-07
201289_at	< 1e-07	3486.4	18318	0.19	201289_at	cysteine-rich, angiogenic inducer, 61	CYR61	4.43689e-05	1.99502e-07	1.60552e-07	201289_at		1e-07
226721_at	< 1e-07	1326.3	3543	0.374	226721_at	Dpy-19-like 4 (C. elegans)	DPY19L4	0.919296	0.514841	0.919296			1e-07
202768_at	< 1e-07	226.3	6520.7	0.035	202768_at	FBJ murine osteosarcoma viral oncogene homolog B	FOSB	0.197089	0.358579	0.197089			1e-07
209773_s_at	< 1e-07	1920.7	213.1	9.013	209773_s_at	ribonucleotide reductase M2 polypeptide	RRM2	0.00179659	0.00498356	0.000960122			1e-07
244704_at	< 1e-07	170.9	502.2	0.34	244704_at	nuclear transcription factor Y, beta	NFYB	0.855319	0.191294	0.851299			1e-07
200692_s_at	< 1e-07	2878.2	904.3	3.183	200692_s_at	heat shock 70kDa protein 9B (mortalin-2)	HSPA9B	0.010195	0.00154202	0.00876798			1e-07
201668_x_at	< 1e-07	202.5	33.2	6.099	201668_x_at	myristoylated alanine-rich protein kinase C substrate	MARCKS	0.999784	1	0.999976			1e-07
218769_s_at	< 1e-07	1786.8	3957.1	0.452	218769_s_at	ankyrin repeat, family A (RFXANK-like), 2	ANKRA2	0.213951	0.148429	0.218723			1e-07
219918_s_at	< 1e-07	470.1	34.4	13.666	219918_s_at	asp (abnormal spindle)-like, microcephaly associated (Drosophila)	ASPM	0.0215509	0.103982	0.0204864			1e-07
202340_x_at	< 1e-07	478.8	2876.7	0.166	202340_x_at	nuclear receptor subfamily 4, group A, member 1	NR4A1	0.00090641	0.0010522	0.00090641			1e-07
210409_at	< 1e-07	502.8	2071.7	0.243	210409_at	similar to myeloid/lymphoid or mixed-lineage leukemia (trithorax homolog, Drosophila); translocated to, 4	LOC653483	0.999903	1	0.999997			1e-07
227145_at	< 1e-07	233.8	901.9	0.259	227145_at	lysyl oxidase-like 4	LOXL4	0.00128253	0.000357907	0.000589186			1e-07
232395_x_at	< 1e-07	224.2	863.4	0.26	232395_x_at	ATP/GTP binding protein-like 3	AGBL3	0.983573	0.552059	0.983573			1e-07
236641_at	< 1e-07	564.7	78.5	7.194	236641_at	kinesin family member 14	KIF14	6.01764e-05	1.63022e-06	6.01764e-05		236641_at	1e-07
213568_at	< 1e-07	524	4253.3	0.123	213568_at	odd-skipped related 2 (Drosophila)	OSR2	2.69505e-05	6.65008e-09	6.65008e-09	213568_at		1e-07
212022_s_at	< 1e-07	413.1	40.1	10.302	212022_s_at	antigen identified by monoclonal antibody Ki-67	MKI67	0.00342169	0.0171092	0.0022942			1e-07
1556148_s_at	< 1e-07	138.2	443.7	0.311	1556148_s_at	CDNA clone IMAGE:5274427		0.90262	0.446653	0.90262			1e-07
222663_at	< 1e-07	247.6	732.9	0.338	222663_at	RIO kinase 2 (yeast)	RIOK2	0.0625503	0.0384521	0.0637038			1e-07
235607_at	< 1e-07	154	494.1	0.312	235607_at			0.123872	0.124562	0.123872			1e-07
200641_s_at	< 1e-07	594.4	220.6	2.694	200641_s_at	tyrosine 3-monooxygenase/tryptophan 5-monooxygenase activation protein, zeta polypeptide	YWHAZ	0.999979	1	1			1e-07
204794_at	< 1e-07	439	3417.3	0.128	204794_at	dual specificity phosphatase 2	DUSP2	0.999626	1	0.999925			1e-07
205802_at	< 1e-07	296.9	2003.3	0.148	205802_at	transient receptor potential cation channel, subfamily C, member 1	TRPC1	6.78797e-05	1.63022e-06	6.78797e-05	205802_at		1e-07
213025_at	< 1e-07	2319.4	5054.5	0.459	213025_at	THUMP domain containing 1	THUMPD1	0.473417	0.225242	0.473417			1e-07
203764_at	< 1e-07	701.6	75.9	9.244	203764_at	discs, large homolog 7 (Drosophila)	DLG7	0.00043933	0.00220857	0.000100996			1e-07
1554007_at	< 1e-07	479.8	3443.6	0.139	1554007_at	Zinc finger protein 483	ZNF483	7.20745e-05	7.6077e-06	1.16946e-06	1554007_at		1e-07
212186_at	< 1e-07	1608.5	686.1	2.344	212186_at	acetyl-Coenzyme A carboxylase alpha	ACACA	0.000216272	9.59009e-05	2.41645e-05			1e-07
228287_at	< 1e-07	1011.7	3109.6	0.325	228287_at	inhibitor of growth family, member 5 /// similar to inhibitor of growth family, member 5 /// similar to inhibitor of growth family, member 5 /// similar to inhibitor of growth family, member 5	ING5 /// LOC653066 /// LOC653474 /// LOC653494	0.992906	0.677423	0.992906			1e-07
219099_at	< 1e-07	680.7	200.7	3.392	219099_at	chromosome 12 open reading frame 5	C12orf5	0.0347417	0.0132848	0.0343845			1e-07
227593_at	< 1e-07	780.4	2454.4	0.318	227593_at	hypothetical protein LOC645580	FLJ37453	0.902619	0.591491	0.902619			1e-07
222977_at	< 1e-07	1237.1	584.7	2.116	222977_at	surfeit 4	SURF4	0.996261	0.773516	0.996261			1e-07
226496_at	< 1e-07	1224.6	2799.2	0.437	226496_at	zinc finger, CCHC domain containing 7	ZCCHC7	0.000122427	2.57757e-05	0.000122427			1e-07
204140_at	< 1e-07	455	1175.6	0.387	204140_at	tyrosylprotein sulfotransferase 1	TPST1	5.66442e-05	8.77811e-07	4.73106e-07	204140_at		1e-07
239130_at	< 1e-07	112.2	989.8	0.113	239130_at			0.00739161	0.0010522	0.00739161			1e-07
216611_s_at	< 1e-07	48.4	1471.4	0.033	216611_s_at	solute carrier family 6 (neurotransmitter transporter, noradrenalin), member 2	SLC6A2	0.355516	0.633244	0.355516			1e-07
219069_at	< 1e-07	1523.2	3262.1	0.467	219069_at	ankyrin repeat domain 49	ANKRD49	0.759245	0.124562	0.75449			1e-07
33322_i_at	< 1e-07	43557.1	10769	4.045	33322_i_at	stratifin	SFN	2.52984e-05	6.65008e-09	3.80005e-09		33322_i_at	1e-07
232044_at	< 1e-07	287	617.1	0.465	232044_at	retinoblastoma binding protein 6	RBBP6	0.000439313	0.00154202	0.000439313			1e-07
212549_at	< 1e-07	819	1763.6	0.464	212549_at	signal transducer and activator of transcription 5B	STAT5B	3.46378e-05	8.77811e-07	4.18005e-08	212549_at		1e-07
213607_x_at	< 1e-07	203.4	46.1	4.412	213607_x_at	NAD kinase	NADK	0.994479	0.938776	0.995798			1e-07
216125_s_at	< 1e-07	163.5	45.2	3.617	216125_s_at	RAN binding protein 9	RANBP9	0.999961	0.938776	1			1e-07
203996_s_at	< 1e-07	332.8	1322.5	0.252	203996_s_at	chromosome 21 open reading frame 2	C21orf2	0.981329	0.677423	0.981329			1e-07
1598_g_at	< 1e-07	887.5	5102	0.174	1598_g_at	growth arrest-specific 6	GAS6	0.000163145	2.85289e-06	1.25174e-05	1598_g_at		1e-07
222396_at	< 1e-07	1298.9	466.2	2.786	222396_at	hematological and neurological expressed 1	HN1	0.00116264	0.00427162	0.000508543			1e-07
217906_at	< 1e-07	2822.2	6528.3	0.432	217906_at	kelch domain containing 2	KLHDC2	0.00054256	0.000127868	0.000147492			1e-07
211762_s_at	< 1e-07	3383.8	681.2	4.967	211762_s_at		KPNA2 /// LOC643995	0.0336189	0.0171092	0.0331984			1e-07
218542_at	< 1e-07	1195.5	116.5	10.262	218542_at	centrosomal protein 55kDa	CEP55	0.000216272	0.000127868	2.41645e-05			1e-07
219854_at	< 1e-07	839.8	1601.2	0.524	219854_at	zinc finger protein 14	ZNF14	0.996423	0.825663	0.99757			1e-07
228465_at	< 1e-07	555.7	2289.3	0.243	228465_at	Hypothetical protein LOC646848	LOC646848	0.018005	0.0784699	0.0167821			1e-07
203380_x_at	< 1e-07	10879.4	21462.2	0.507	203380_x_at	splicing factor, arginine/serine-rich 5	SFRS5	0.999537	0.880707	0.999889			1e-07
219578_s_at	< 1e-07	18.5	133	0.139	219578_s_at	cytoplasmic polyadenylation element binding protein 1	CPEB1	5.32677e-05	7.9801e-08	5.32677e-05	219578_s_at		1e-07
221764_at	< 1e-07	978.1	258.7	3.781	221764_at	chromosome 19 open reading frame 22	C19orf22	0.18897	0.0645491	0.193615			1e-07
221908_at	< 1e-07	340.8	69.3	4.918	221908_at	Transmembrane protein 118	TMEM118	9.69453e-05	1.99502e-07	3.05999e-06		221908_at	1e-07
226713_at	< 1e-07	460	1194.4	0.385	226713_at	coiled-coil domain containing 50	CCDC50	2.69505e-05	6.65008e-09	6.65008e-09	226713_at		1e-07
204162_at	< 1e-07	1020.6	175.5	5.815	204162_at	kinetochore associated 2	KNTC2	0.000285218	0.000168247	4.36606e-05			1e-07
226181_at	< 1e-07	827.3	2242.7	0.369	226181_at	tubulin, epsilon 1	TUBE1	0.0114637	0.00309953	0.0114637			1e-07
1556096_s_at	< 1e-07	12	177.2	0.068	1556096_s_at	unc-13 homolog C (C. elegans)	UNC13C	0.998246	1	0.998246			1e-07
235369_at	< 1e-07	556.7	1368	0.407	235369_at	chromosome 14 open reading frame 28 /// synaptophysin-like 2	C14orf28 /// SYPL2	0.0408263	0.17599	0.0408263			1e-07
204793_at	< 1e-07	411.5	1593.8	0.258	204793_at	G protein-coupled receptor associated sorting protein 1	GPRASP1	3.25417e-05	6.65008e-09	2.85004e-08	204793_at		1e-07
235725_at	< 1e-07	1746.9	4666.1	0.374	235725_at	Transcribed locus		0.998203	0.514841	0.99904			1e-07
239755_at	< 1e-07	185.4	921.4	0.201	239755_at	ST3 beta-galactoside alpha-2,3-sialyltransferase 5	ST3GAL5	0.619352	0.386162	0.619352			1e-07
229705_at	< 1e-07	303.1	821.8	0.369	229705_at	Transcribed locus		0.0807036	0.0218099	0.0807036			1e-07
228772_at	< 1e-07	371.2	2502.8	0.148	228772_at	histamine N-methyltransferase	HNMT	8.61548e-05	5.15514e-05	8.61548e-05			1e-07
216902_s_at	< 1e-07	248.2	1168.6	0.212	216902_s_at	RRN3 RNA polymerase I transcription factor homolog (S. cerevisiae)	RRN3	0.000285218	7.6077e-06	4.36606e-05	216902_s_at		1e-07
202512_s_at	< 1e-07	1144.5	2845.6	0.402	202512_s_at	ATG5 autophagy related 5 homolog (S. cerevisiae)	ATG5	0.968537	0.264068	0.969079			1e-07
218755_at	< 1e-07	789.3	147.9	5.337	218755_at	kinesin family member 20A	KIF20A	0.00237943	0.0245361	0.00141661			1e-07
1559296_at	< 1e-07	11.7	116.4	0.101	1559296_at	Homo sapiens, clone IMAGE:5759975, mRNA		2.2253e-05	9.50012e-10	2.2253e-05	1559296_at		1e-07
203578_s_at	< 1e-07	154.5	43.6	3.544	203578_s_at	solute carrier family 7 (cationic amino acid transporter, y+ system), member 6	SLC7A6	0.309799	0.0245361	0.309799			1e-07
227705_at	< 1e-07	102	1425.5	0.072	227705_at	transcription elongation factor A (SII)-like 7	TCEAL7	2.22767e-05	9.50012e-10	2.22767e-05	227705_at		1e-07
201695_s_at	< 1e-07	1063.2	286.3	3.714	201695_s_at	nucleoside phosphorylase	NP	0.00141362	0.00262268	0.0006802			1e-07
225223_at	< 1e-07	2724.7	6070.5	0.449	225223_at	SMAD, mothers against DPP homolog 5 (Drosophila)	SMAD5	0.647237	0.0948071	0.643826			1e-07
201890_at	< 1e-07	5327.2	504.7	10.555	201890_at	ribonucleotide reductase M2 polypeptide	RRM2	0.000102803	2.57757e-05	3.6414e-06			1e-07
203554_x_at	< 1e-07	1948	465.8	4.182	203554_x_at	pituitary tumor-transforming 1	PTTG1	0.000335896	0.00127767	6.06459e-05			1e-07
209189_at	< 1e-07	651.3	10083.6	0.065	209189_at	v-fos FBJ murine osteosarcoma viral oncogene homolog	FOS	0.000255491	0.00498356	3.4703e-05			1e-07
235048_at	< 1e-07	842.4	5087.5	0.166	235048_at	KIAA0888 protein	KIAA0888	0.786049	0.415491	0.781277			1e-07
212984_at	< 1e-07	1643	3564	0.461	212984_at	activating transcription factor 2	ATF2	0.00941883	0.00309953	0.0079912			1e-07
203328_x_at	< 1e-07	541.8	261.2	2.074	203328_x_at	insulin-degrading enzyme	IDE	0.0200668	0.0116581	0.0200668			1e-07
212179_at	< 1e-07	7198.3	19944.5	0.361	212179_at	chromosome 6 open reading frame 111	C6orf111	0.952251	0.308317	0.951878			1e-07
201466_s_at	< 1e-07	2308.3	10114.4	0.228	201466_s_at	v-jun sarcoma virus 17 oncogene homolog (avian)	JUN	0.0123841	0.0171092	0.0109837			1e-07
218846_at	< 1e-07	1542.2	3029.7	0.509	218846_at	cofactor required for Sp1 transcriptional activation, subunit 3, 130kDa	CRSP3	0.668997	0.103982	0.6652			1e-07
230056_at	< 1e-07	326.9	987.5	0.331	230056_at	fetal Alzheimer antigen	FALZ	0.855319	0.358579	0.851299			1e-07
213375_s_at	< 1e-07	795.8	3385.1	0.235	213375_s_at	hypothetical gene CG018	CG018	0.0347417	0.00498356	0.0343845			1e-07
209335_at	< 1e-07	643.4	6099.5	0.105	209335_at	decorin	DCN	2.6949e-05	6.65008e-09	2.6949e-05	209335_at		1e-07
203970_s_at	< 1e-07	953.2	2451.3	0.389	203970_s_at	peroxisomal biogenesis factor 3	PEX3	0.0875656	0.0384521	0.0875656			1e-07
229784_at	< 1e-07	259.1	1232.4	0.21	229784_at	Hypothetical protein MGC16121	MGC16121	0.000602199	0.0077379	0.000176699			1e-07
228882_at	< 1e-07	103.2	736.8	0.14	228882_at	tubby homolog (mouse)	TUB	2.22767e-05	9.50012e-10	2.22767e-05	228882_at		1e-07
222028_at	< 1e-07	1156.8	2601.6	0.445	222028_at	zinc finger protein 45	ZNF45	0.999884	0.880707	0.999995			1e-07
202954_at	< 1e-07	1524	380	4.011	202954_at	p21 (CDKN1A)-activated kinase 3 /// ubiquitin-conjugating enzyme E2C	PAK3 /// UBE2C	0.000514835	0.00127767	0.000134475			1e-07
1556364_at	< 1e-07	101.1	1089.9	0.093	1556364_at	Homo sapiens, clone IMAGE:5759975, mRNA		2.22754e-05	9.50012e-10	2.22754e-05	1556364_at		1e-07
202580_x_at	< 1e-07	444.2	58.8	7.554	202580_x_at	forkhead box M1	FOXM1	0.000514835	0.00127767	0.000134475			1e-07
225834_at	< 1e-07	786.1	132.9	5.915	225834_at	hypothetical protein LOC652689 /// family with sequence similarity 72, member A /// similar to family with sequence similarity 72, member A /// similar to family with sequence similarity 72, member A	LOC652689 /// FAM72A /// LOC653594 /// LOC653820	0.000602199	0.000699476	0.000176699			1e-07
227471_at	< 1e-07	894.2	2063.4	0.433	227471_at	HECT domain and ankyrin repeat containing, E3 ubiquitin protein ligase 1	HACE1	0.837794	0.244012	0.837794			1e-07
211612_s_at	< 1e-07	287.4	102.6	2.801	211612_s_at	interleukin 13 receptor, alpha 1 /// interleukin 13 receptor, alpha 1	IL13RA1	0.998516	0.825663	0.998516			1e-07
220189_s_at	< 1e-07	353.1	151.8	2.326	220189_s_at	mannosyl (alpha-1,3-)-glycoprotein beta-1,4-N-acetylglucosaminyltransferase, isozyme B	MGAT4B	0.999973	1	0.999973			1e-07
204962_s_at	< 1e-07	711.1	106.1	6.702	204962_s_at	centromere protein A	CENPA	0.000571661	0.00220857	0.000161552			1e-07
200996_at	< 1e-07	11682.7	3955.2	2.954	200996_at	ARP3 actin-related protein 3 homolog (yeast)	ACTR3	0.000778768	7.08832e-05	0.000271379			1e-07
222453_at	< 1e-07	752.7	4405	0.171	222453_at	cytochrome b reductase 1	CYBRD1	2.37427e-05	6.65008e-09	1.90002e-09	222453_at		1e-07
228538_at	< 1e-07	120.3	1088	0.111	228538_at	zinc finger protein 662	ZNF662	0.000269974	1.7636e-05	3.89723e-05			1e-07
214364_at	< 1e-07	212.4	688.3	0.309	214364_at	MTERF domain containing 2	MTERFD2	0.00327201	0.00220857	0.00327201			1e-07
238694_at	< 1e-07	457.8	1639.6	0.279	238694_at	Transcribed locus		0.0161253	0.00670618	0.0161253			1e-07
208511_at	< 1e-07	146.2	30.8	4.747	208511_at	pituitary tumor-transforming 3	PTTG3	7.20639e-05	1.17573e-05	7.20639e-05			1e-07
202319_at	< 1e-07	558.4	1352.6	0.413	202319_at	SUMO1/sentrin specific peptidase 6	SENP6	0.0133674	0.00498356	0.0133674			1e-07
225811_at	< 1e-07	2759.5	5891.8	0.468	225811_at	Transcribed locus, moderately similar to NP_055301.1 neuronal thread protein AD7c-NTP [Homo sapiens]		0.674352	0.161721	0.670467			1e-07
209945_s_at	< 1e-07	846.6	414.9	2.04	209945_s_at	glycogen synthase kinase 3 beta	GSK3B	0.0010531	9.59009e-05	0.000437307			1e-07
232088_x_at	< 1e-07	98.9	766.3	0.129	232088_x_at	CDNA clone IMAGE:4829494		0.000204492	2.57757e-05	0.000204492			1e-07
235124_at	< 1e-07	322.9	1129.8	0.286	235124_at	hypothetical protein LOC645212	LOC645212	0.391988	0.0784699	0.391988			1e-07
227371_at	< 1e-07	549.2	158.1	3.474	227371_at	BAI1-associated protein 2-like 1	BAIAP2L1	6.01764e-05	7.6077e-06	6.01764e-05		227371_at	1e-07
36936_at	< 1e-07	1978.1	891.7	2.218	36936_at	tissue specific transplantation antigen P35B	TSTA3	0.000394844	0.000127868	8.27869e-05			1e-07
208744_x_at	< 1e-07	1046	201.6	5.188	208744_x_at	heat shock 105kDa/110kDa protein 1	HSPH1	0.173359	0.0193408	0.177846			1e-07
226366_at	< 1e-07	867.4	2224	0.39	226366_at	SNF2 histone linker PHD RING helicase	SHPRH	0.0555817	0.0784699	0.0563763			1e-07
227132_at	< 1e-07	570.9	1581	0.361	227132_at	zinc finger protein 706	ZNF706	0.0015568	0.000357907	0.0015568			1e-07
238601_at	< 1e-07	1101.2	2472.5	0.445	238601_at	Transcribed locus		0.998116	0.591491	0.998116			1e-07
227165_at	< 1e-07	502.2	157.3	3.193	227165_at	chromosome 13 open reading frame 3	C13orf3	3.80167e-05	4.38905e-07	3.80167e-05		227165_at	1e-07
225827_at	< 1e-07	299.1	109.6	2.729	225827_at	eukaryotic translation initiation factor 2C, 2	EIF2C2	0.999978	1	0.999978			1e-07
219306_at	< 1e-07	851	124.3	6.846	219306_at	kinesin family member 15 /// chromosome 7 open reading frame 9	KIF15 /// C7orf9	6.7883e-05	7.6077e-06	9.46212e-07		219306_at	1e-07
218497_s_at	< 1e-07	1092	473.4	2.307	218497_s_at	ribonuclease H1	RNASEH1	0.461633	0.17599	0.462597			1e-07
213883_s_at	< 1e-07	3491	7488.6	0.466	213883_s_at	TM2 domain containing 1	TM2D1	0.988974	0.285479	0.990394			1e-07
242960_at	< 1e-07	119.2	337.5	0.353	242960_at	Enhancer of polycomb homolog 2 (Drosophila)	EPC2	0.770631	0.825663	0.770631			1e-07
224580_at	< 1e-07	356	60	5.933	224580_at	CDNA FLJ32108 fis, clone OCBBF2001492		0.00054254	0.000281213	0.00054254			1e-07
212514_x_at	< 1e-07	650.4	251.4	2.587	212514_x_at	DEAD (Asp-Glu-Ala-Asp) box polypeptide 3, X-linked	DDX3X	0.999953	1	0.999953			1e-07
229722_at	< 1e-07	109.9	427.6	0.257	229722_at	Full-length cDNA clone CS0DC015YF22 of Neuroblastoma Cot 25-normalized of Homo sapiens (human)		0.00724117	0.0193408	0.00724117			1e-07
224755_at	< 1e-07	3167	8280.5	0.382	224755_at			0.00770027	0.00127767	0.00629346			1e-07
222761_at	< 1e-07	858.8	1931	0.445	222761_at	basic, immunoglobulin-like variable motif containing	BIVM	0.00408327	0.00427162	0.00408327			1e-07
1552790_a_at	< 1e-07	852.1	2446.3	0.348	1552790_a_at	translocation protein 1	TLOC1	0.00680727	0.0057917	0.00542633			1e-07
214501_s_at	< 1e-07	6318.2	2972.7	2.125	214501_s_at	toll-like receptor 4 /// H2A histone family, member Y	TLR4 /// H2AFY	2.22779e-05	9.50012e-10	9.50012e-10		214501_s_at	1e-07
212038_s_at	< 1e-07	2455.2	490.1	5.01	212038_s_at	voltage-dependent anion channel 1	VDAC1	0.88642	0.161721	0.883198			1e-07
1559535_s_at	< 1e-07	199.1	728.9	0.273	1559535_s_at	Homo sapiens, clone IMAGE:5743779, mRNA		0.978449	0.514841	0.979514			1e-07
224860_at	< 1e-07	288.6	818.9	0.352	224860_at	chromosome 9 open reading frame 123	C9orf123	0.461633	0.113885	0.461633			1e-07
213018_at	< 1e-07	794.6	1529.4	0.52	213018_at	GATA zinc finger domain containing 1	GATAD1	0.00054256	0.000451275	0.000147492			1e-07
212476_at	< 1e-07	1619.3	3975.9	0.407	212476_at	centaurin, beta 2	CENTB2	0.110755	0.0475613	0.113887			1e-07
1554143_a_at	< 1e-07	118.2	781.9	0.151	1554143_a_at	SGT1, suppressor of G2 allele of SKP1 like 1 (S. cerevisiae) /// similar to suppressor of G2 allele of SKP1	SUGT1L1 /// LOC650096	0.88642	0.633244	0.88642			1e-07
217834_s_at	< 1e-07	2336.6	861.4	2.713	217834_s_at	synaptotagmin binding, cytoplasmic RNA interacting protein	SYNCRIP	3.68611e-05	2.85289e-06	6.08008e-08		217834_s_at	1e-07
211994_at	< 1e-07	1340	501.8	2.67	211994_at	WNK lysine deficient protein kinase 1 /// WNK lysine deficient protein kinase 1	WNK1	0.999817	0.880707	0.999984			1e-07
243843_at	< 1e-07	212.4	677.8	0.313	243843_at	Transcribed locus		0.94014	0.415491	0.94014			1e-07
1556026_at	< 1e-07	118.2	789.9	0.15	1556026_at	FLJ44451 fis	FLJ44451	0.155037	0.0193408	0.155037			1e-07
226927_at	< 1e-07	1130.6	2141.5	0.528	226927_at	Homo sapiens, clone IMAGE:3894337, mRNA		0.999969	1	1			1e-07
232811_x_at	< 1e-07	157.1	478.3	0.328	232811_x_at	Prickle-like 1 (Drosophila)	PRICKLE1	0.0200668	0.0150964	0.0200668			1e-07
223518_at	< 1e-07	552.4	247.6	2.231	223518_at	DNA fragmentation factor, 45kDa, alpha polypeptide	DFFA	0.0114637	0.00498356	0.0114637			1e-07
65472_at	< 1e-07	540.6	1319.8	0.41	65472_at	Hypothetical LOC388969	LOC388969	0.786049	0.207691	0.781277			1e-07
218663_at	< 1e-07	269.5	33.8	7.973	218663_at	chromosome condensation protein G	HCAP-G	0.0161259	0.0527498	0.0161259			1e-07
210191_s_at	< 1e-07	361.2	143.2	2.522	210191_s_at	putative homeodomain transcription factor 1	PHTF1	0.806998	0.0863169	0.806998			1e-07
203594_at	< 1e-07	2511.7	1248.3	2.012	203594_at	RNA terminal phosphate cyclase domain 1	RTCD1	0.000228673	1.17573e-05	2.7329e-05			1e-07
1568647_at	< 1e-07	59.1	361.4	0.164	1568647_at	Similar to Zinc finger protein 254 (Bone marrow zinc finger 5) (BMZF-5) (Hematopoietic cell derived zinc finger protein 1) (HD-ZNF1)	LOC646906	0.000108986	1.7636e-05	0.000108986			1e-07
213451_x_at	< 1e-07	106.7	605.7	0.176	213451_x_at	tenascin XB	TNXB	2.22742e-05	9.50012e-10	2.22742e-05	213451_x_at		1e-07
224818_at	< 1e-07	2465.8	712.1	3.463	224818_at	sortilin 1	SORT1	0.00869462	0.000564093	0.00869462			1e-07
219791_s_at	< 1e-07	20.9	578.5	0.036	219791_s_at	putative protein product of Nbla00301	NBLA00301	2.22542e-05	9.50012e-10	2.22542e-05	219791_s_at		1e-07
209292_at	< 1e-07	952.5	9863.6	0.097	209292_at	Inhibitor of DNA binding 4, dominant negative helix-loop-helix protein	ID4	0.0256699	0.0245361	0.0248133			1e-07
201935_s_at	< 1e-07	1172.5	478.5	2.45	201935_s_at	eukaryotic translation initiation factor 4 gamma, 3	EIF4G3	0.59658	0.161721	0.59658			1e-07
228282_at	< 1e-07	616.1	1533.6	0.402	228282_at	Hypothetical protein MGC33302	MGC33302	0.000740036	2.57757e-05	0.000249666			1e-07
201001_s_at	< 1e-07	3314.4	1171.4	2.829	201001_s_at	ubiquitin-conjugating enzyme E2 variant 1 /// ubiquitin-conjugating enzyme E2 variant 1	UBE2V1 /// Kua-UEV	0.00770027	0.00364651	0.00629346			1e-07
228393_s_at	< 1e-07	668.4	2846.5	0.235	228393_s_at	zinc finger protein 302	ZNF302	0.0662804	0.0102008	0.0662804			1e-07
242607_at	< 1e-07	220.5	558.4	0.395	242607_at	Putative nucleic acid binding protein RY-1	RY1	0.0682086	0.0275405	0.0682086			1e-07
212807_s_at	< 1e-07	1109	348.8	3.179	212807_s_at	sortilin 1	SORT1	0.000137416	2.85289e-06	8.11975e-06		212807_s_at	1e-07
201287_s_at	< 1e-07	860.6	185.2	4.647	201287_s_at	syndecan 1	SDC1	0.000122432	0.000127868	5.96987e-06			1e-07
205401_at	< 1e-07	535.7	204.3	2.622	205401_at	alkylglycerone phosphate synthase	AGPS	0.526583	0.308317	0.525913			1e-07
222234_s_at	< 1e-07	179.1	42	4.264	222234_s_at	dysbindin (dystrobrevin binding protein 1) domain containing 1	DBNDD1	0.0009531	0.000168247	0.000374579			1e-07
206101_at	< 1e-07	373.8	2367.3	0.158	206101_at	extracellular matrix protein 2, female organ and adipocyte specific	ECM2	0.000228673	1.7636e-05	2.7329e-05			1e-07
223361_at	< 1e-07	3079.8	740	4.162	223361_at	chromosome 6 open reading frame 115	C6orf115	0.000241736	3.68225e-05	3.08364e-05			1e-07
1554547_at	< 1e-07	531.5	3370.3	0.158	1554547_at	family with sequence similarity 13, member C1	FAM13C1	0.087567	0.0171092	0.0898586			1e-07
218237_s_at	< 1e-07	3745.1	658.1	5.691	218237_s_at	solute carrier family 38, member 1	SLC38A1	0.000667844	0.000168247	0.000210564			1e-07
1557659_a_at	< 1e-07	186.7	529.4	0.353	1557659_a_at	CDNA FLJ33670 fis, clone BRAMY2028783		0.942737	0.633244	0.942737			1e-07
222976_s_at	< 1e-07	10733.6	5486.2	1.956	222976_s_at	tropomyosin 3	TPM3	0.000193331	2.57757e-05	1.8739e-05			1e-07
228232_s_at	< 1e-07	39.1	301.5	0.13	228232_s_at	V-set and immunoglobulin domain containing 2	VSIG2	0.0149686	0.191294	0.0149686			1e-07
231950_at	< 1e-07	183.9	465.1	0.395	231950_at	zinc finger protein 658	ZNF658	0.0829443	0.0584015	0.0829443			1e-07
217621_at	< 1e-07	44.3	2243.8	0.02	217621_at			0.807002	0.825663	0.807002			1e-07
204154_at	< 1e-07	68.2	517	0.132	204154_at	cysteine dioxygenase, type I	CDO1	3.46341e-05	7.9801e-08	3.46341e-05	204154_at		1e-07
226825_s_at	< 1e-07	974.2	275.9	3.531	226825_s_at	transmembrane protein 165	TMEM165	0.999979	1	1			1e-07
221821_s_at	< 1e-07	1250.5	2434	0.514	221821_s_at	chromosome 12 open reading frame 41	C12orf41	0.995917	0.938776	0.995917			1e-07
201372_s_at	< 1e-07	83.7	373.3	0.224	201372_s_at	cullin 3	CUL3	0.000685207	1.7636e-05	0.000685207			1e-07
227685_at	< 1e-07	959.4	1830.6	0.524	227685_at	CDNA FLJ39046 fis, clone NT2RP7010612		0.00260873	0.000168247	0.00260873			1e-07
209642_at	< 1e-07	445	81.5	5.46	209642_at	BUB1 budding uninhibited by benzimidazoles 1 homolog (yeast)	BUB1	0.00216846	0.00309953	0.00124783			1e-07
214442_s_at	< 1e-07	401.6	160.9	2.496	214442_s_at	protein inhibitor of activated STAT, 2	PIAS2	0.0477494	0.0171092	0.0481217			1e-07
241808_at	< 1e-07	346.7	997	0.348	241808_at	Chromosome 8 open reading frame 70	C8orf70	3.92148e-05	7.9801e-08	3.92148e-05	241808_at		1e-07
227070_at	< 1e-07	258.5	1753.1	0.147	227070_at	glycosyltransferase 8 domain containing 2	GLT8D2	3.254e-05	2.66003e-08	3.254e-05	227070_at		1e-07
222553_x_at	< 1e-07	1778.4	4932.6	0.361	222553_x_at	oxidation resistance 1	OXR1	0.209658	0.0275405	0.214419			1e-07
240459_at	< 1e-07	161.5	392.5	0.411	240459_at	YTH domain containing 1	YTHDC1	0.749923	0.724142	0.749923			1e-07
205803_s_at	< 1e-07	207.3	1382.5	0.15	205803_s_at	transient receptor potential cation channel, subfamily C, member 1	TRPC1	4.43689e-05	7.9801e-08	1.60552e-07	205803_s_at		1e-07
244534_at	< 1e-07	243.3	813.8	0.299	244534_at	Peptidase (mitochondrial processing) beta	PMPCB	0.0448747	0.0475613	0.0448747			1e-07
217202_s_at	< 1e-07	553.7	178.6	3.1	217202_s_at	glutamate-ammonia ligase (glutamine synthetase)	GLUL	0.999936	1	0.999999			1e-07
232267_at	< 1e-07	52.8	808.6	0.065	232267_at	G protein-coupled receptor 133	GPR133	2.37413e-05	6.65008e-09	2.37413e-05	232267_at		1e-07
226151_x_at	< 1e-07	1088	1951.1	0.558	226151_x_at	crystallin, zeta (quinone reductase)-like 1	CRYZL1	0.119385	0.0344743	0.12278			1e-07
33323_r_at	< 1e-07	40594.9	7148.5	5.679	33323_r_at	stratifin	SFN	3.25417e-05	2.66003e-08	2.85004e-08		33323_r_at	1e-07
222430_s_at	< 1e-07	7303.3	3579.7	2.04	222430_s_at	YTH domain family, member 2	YTHDF2	4.17189e-05	2.66003e-08	1.18751e-07		222430_s_at	1e-07
209563_x_at	< 1e-07	16717.7	7286.5	2.294	209563_x_at	calmodulin 1 (phosphorylase kinase, delta)	CALM1	4.71774e-05	7.9801e-08	2.15653e-07		209563_x_at	1e-07
217140_s_at	< 1e-07	536.2	153.7	3.489	217140_s_at	voltage-dependent anion channel 1	VDAC1	0.999903	1	0.999997			1e-07
201422_at	< 1e-07	1947.5	379.6	5.13	201422_at	interferon, gamma-inducible protein 30	IFI30	5.01532e-05	1.17573e-05	2.83104e-07			1e-07
201231_s_at	< 1e-07	8845	1828.9	4.836	201231_s_at	enolase 1, (alpha)	ENO1	0.076361	0.00670618	0.0781726			1e-07
215136_s_at	< 1e-07	1916.5	3999.9	0.479	215136_s_at	exosome component 8	EXOSC8	0.905145	0.358579	0.902567			1e-07
213954_at	< 1e-07	293.2	1783.9	0.164	213954_at	KIAA0888 protein	KIAA0888	0.740408	0.724142	0.735748			1e-07
205240_at	< 1e-07	182.9	26.6	6.876	205240_at	G-protein signalling modulator 2 (AGS3-like, C. elegans)	GPSM2	0.93745	0.724142	0.93745			1e-07
207163_s_at	< 1e-07	977.2	394.7	2.476	207163_s_at	v-akt murine thymoma viral oncogene homolog 1	AKT1	0.995917	0.552059	0.995917			1e-07
210312_s_at	< 1e-07	2461.6	4627.8	0.532	210312_s_at	intraflagellar transport 20 homolog (Chlamydomonas)	IFT20	0.209658	0.0712265	0.214419			1e-07
226074_at	< 1e-07	188.6	598.9	0.315	226074_at	protein phosphatase 1M (PP2C domain containing)	PPM1M	3.05645e-05	7.9801e-08	3.05645e-05	226074_at		1e-07
214163_at	< 1e-07	164.7	551.6	0.299	214163_at			9.13983e-05	4.75481e-06	9.13983e-05	214163_at		1e-07
201027_s_at	< 1e-07	1127.8	447.3	2.521	201027_s_at	eukaryotic translation initiation factor 5B	EIF5B	0.624984	0.103982	0.622014			1e-07
219130_at	< 1e-07	1369.5	2843.1	0.482	219130_at	coiled-coil domain containing 76	CCDC76	0.989805	0.386162	0.991232			1e-07
211929_at	< 1e-07	8530.1	18216.4	0.468	211929_at	heterogeneous nuclear ribonucleoprotein A3	HNRPA3	0.320328	0.124562	0.324297			1e-07
220022_at	< 1e-07	9.6	101.6	0.094	220022_at	zinc finger protein 334	ZNF334	3.24911e-05	7.9801e-08	3.24911e-05	220022_at		1e-07
206364_at	< 1e-07	421.2	97.3	4.329	206364_at	kinesin family member 14	KIF14	0.000906441	0.0245361	0.000346135			1e-07
218970_s_at	< 1e-07	513	900.6	0.57	218970_s_at	cutC copper transporter homolog (E. coli)	CUTC	0.0304282	0.00889859	0.0298295			1e-07
228416_at	< 1e-07	298.5	836.8	0.357	228416_at	activin A receptor, type IIA	ACVR2A	0.000163145	2.57757e-05	1.25174e-05			1e-07
203799_at	< 1e-07	354.3	1374.4	0.258	203799_at	CD302 molecule	CD302	2.22767e-05	9.50012e-10	2.22767e-05	203799_at		1e-07
222498_at	< 1e-07	781.9	1548.3	0.505	222498_at	5-azacytidine induced 2	AZI2	0.444024	0.103982	0.445421			1e-07
212675_s_at	< 1e-07	874.2	2722.5	0.321	212675_s_at			4.17189e-05	7.9801e-08	1.18751e-07	212675_s_at		1e-07
208612_at	< 1e-07	11722.9	3750	3.126	208612_at	protein disulfide isomerase family A, member 3	PDIA3	0.0167329	0.00309953	0.0154601			1e-07
222981_s_at	< 1e-07	3306.6	1403.5	2.356	222981_s_at	RAB10, member RAS oncogene family	RAB10	0.000354555	0.000451275	0.000354555			1e-07
215743_at	< 1e-07	200	803.1	0.249	215743_at	N-myristoyltransferase 2	NMT2	0.151531	0.0344743	0.151531			1e-07
209172_s_at	< 1e-07	947	171.7	5.515	209172_s_at	centromere protein F, 350/400ka (mitosin) /// centromere protein F, 350/400ka (mitosin)	CENPF	6.39219e-05	1.63022e-06	7.57159e-07		209172_s_at	1e-07
228099_at	< 1e-07	1041.1	2255.5	0.462	228099_at	zinc finger protein 550	ZNF550	0.999919	0.938776	0.999998			1e-07
230177_at	< 1e-07	721.5	2148	0.336	230177_at			0.0701812	0.0150964	0.0701812			1e-07
204359_at	< 1e-07	334.4	2493.3	0.134	204359_at	fibronectin leucine rich transmembrane protein 2	FLRT2	8.61589e-05	1.63022e-06	2.12328e-06	204359_at		1e-07
222680_s_at	< 1e-07	531.7	142.5	3.731	222680_s_at	denticleless homolog (Drosophila)	DTL	0.000269974	0.000168247	3.89723e-05			1e-07
224046_s_at	< 1e-07	102.6	29.7	3.455	224046_s_at	phosphodiesterase 7A	PDE7A	0.999979	1	0.999979			1e-07
242385_at	< 1e-07	122.3	1243.9	0.098	242385_at	RAR-related orphan receptor B	RORB	0.00260873	0.0784699	0.00260873			1e-07
204558_at	< 1e-07	402	90.4	4.447	204558_at	RAD54-like (S. cerevisiae)	RAD54L	0.000115528	0.000451275	5.08541e-06			1e-07
201068_s_at	< 1e-07	10356.3	4952.3	2.091	201068_s_at	proteasome (prosome, macropain) 26S subunit, ATPase, 2	PSMC2	8.11991e-05	8.77811e-07	1.75182e-06		201068_s_at	1e-07
230274_s_at	< 1e-07	150.6	369.1	0.408	230274_s_at	Nucleoporin 88kDa	NUP88	0.438177	0.0645491	0.439716			1e-07
211622_s_at	< 1e-07	211.6	34.5	6.133	211622_s_at	ADP-ribosylation factor 3 /// ADP-ribosylation factor 3	ARF3	0.999221	0.880707	0.999221			1e-07
231715_s_at	< 1e-07	330.9	111.4	2.97	231715_s_at	pyrroline-5-carboxylate reductase family, member 2	PYCR2	0.999971	1	1			1e-07
209101_at	< 1e-07	577.8	3463.8	0.167	209101_at	connective tissue growth factor	CTGF	2.22767e-05	9.50012e-10	2.22767e-05	209101_at		1e-07
229757_at	< 1e-07	962.5	1873.9	0.514	229757_at	Hypothetical protein BC008207	LOC92345	0.485224	0.207691	0.485597			1e-07
224849_at	< 1e-07	3477.3	7818.9	0.445	224849_at	tetratricopeptide repeat domain 17	TTC17	0.999561	0.724142	0.999899			1e-07
228999_at	< 1e-07	2282.8	5624.1	0.406	228999_at	chromodomain helicase DNA binding protein 2	CHD2	0.985582	0.724142	0.986933			1e-07
237334_at	< 1e-07	243.7	857.3	0.284	237334_at	Transcribed locus, strongly similar to NP_714923.1 tubulin tyrosine ligase; 2410003M22Rik; tubulin-tyrosine ligase [Homo sapiens]		0.998998	1	0.998998			1e-07
208078_s_at	< 1e-07	891.4	4187.1	0.213	208078_s_at	SNF1-like kinase /// SNF1-like kinase	SNF1LK	0.304592	0.285479	0.308789			1e-07
1553890_s_at	< 1e-07	80.6	485.1	0.166	1553890_s_at	hypothetical protein BC018697	LOC126147	0.0555788	0.0193408	0.0555788			1e-07
219291_at	< 1e-07	295.2	627.9	0.47	219291_at	DTW domain containing 1	DTWD1	2.37427e-05	6.65008e-09	1.90002e-09	219291_at		1e-07
218703_at	< 1e-07	508.1	953.6	0.533	218703_at	SEC22 vesicle trafficking protein homolog A (S. cerevisiae)	SEC22A	0.0186711	0.00364651	0.0186711			1e-07
228960_at	< 1e-07	525.2	1184.5	0.443	228960_at	NMDA receptor regulated 2	NARG2	0.674352	0.358579	0.670467			1e-07
212353_at	< 1e-07	1836.9	323.4	5.68	212353_at	sulfatase 1	SULF1	0.0010531	0.00127767	0.000437307			1e-07
218662_s_at	< 1e-07	692.5	122.3	5.662	218662_s_at	chromosome condensation protein G	HCAP-G	0.00206946	0.0057917	0.00116995			1e-07
213365_at	< 1e-07	1743.2	3437.1	0.507	213365_at	exonuclease domain containing 1	EXOD1	0.999973	1	1			1e-07
213931_at	< 1e-07	2987.2	16177.5	0.185	213931_at	inhibitor of DNA binding 2, dominant negative helix-loop-helix protein /// inhibitor of DNA binding 2B, dominant negative helix-loop-helix protein	ID2 /// ID2B	0.975203	1	0.976105			1e-07
211015_s_at	< 1e-07	476.9	160.5	2.971	211015_s_at	heat shock 70kDa protein 4	HSPA4	0.999947	0.880707	1			1e-07
238992_at	< 1e-07	843.3	2371.6	0.356	238992_at			0.999138	0.880707	0.99968			1e-07
208952_s_at	< 1e-07	1065.2	563.6	1.89	208952_s_at	La ribonucleoprotein domain family, member 5	LARP5	0.000840319	0.00185043	0.000840319			1e-07
226949_at	< 1e-07	624.9	354.9	1.761	226949_at	golgi autoantigen, golgin subfamily a, 3	GOLGA3	0.000163138	3.68225e-05	0.000163138			1e-07
200728_at	< 1e-07	6434.3	2157.4	2.982	200728_at	ARP2 actin-related protein 2 homolog (yeast)	ACTR2	0.102581	0.0077379	0.10544			1e-07
236420_s_at	< 1e-07	57.5	509.9	0.113	236420_s_at	transmembrane protein 16D	TMEM16D	0.000216236	0.000168247	0.000216236			1e-07
225682_s_at	< 1e-07	344.4	122	2.823	225682_s_at	polymerase (RNA) III (DNA directed) polypeptide H (22.9kD)	POLR3H	0.00653063	0.00185043	0.00516031			1e-07
212968_at	< 1e-07	327.3	809.2	0.404	212968_at	radical fringe homolog (Drosophila)	RFNG	0.000145531	4.75481e-06	0.000145531	212968_at		1e-07
215715_at	< 1e-07	52.9	1978.8	0.027	215715_at	solute carrier family 6 (neurotransmitter transporter, noradrenalin), member 2	SLC6A2	0.155036	0.552059	0.155036			1e-07
1552327_at	< 1e-07	27	478.3	0.056	1552327_at	armadillo repeat containing, X-linked 4	ARMCX4	2.69387e-05	6.65008e-09	2.69387e-05	1552327_at		1e-07
235620_x_at	< 1e-07	246.1	561.5	0.438	235620_x_at	zinc finger, MYM-type 5	ZMYM5	0.203314	0.0275405	0.203314			1e-07
209304_x_at	< 1e-07	591.3	2430.5	0.243	209304_x_at	growth arrest and DNA-damage-inducible, beta	GADD45B	0.92149	0.17599	0.919582			1e-07
222280_at	< 1e-07	869.8	2063.5	0.422	222280_at	Glyceraldehyde-3-phosphate dehydrogenase, spermatogenic	GAPDHS	0.988084	0.591491	0.989493			1e-07
239183_at	< 1e-07	15.1	306.8	0.049	239183_at	angiopoietin-like 1	ANGPTL1	3.92087e-05	1.99502e-07	3.92087e-05	239183_at		1e-07
56256_at	< 1e-07	4178.2	9837	0.425	56256_at	SID1 transmembrane family, member 2	SIDT2	0.999428	0.773516	0.999428			1e-07
208992_s_at	< 1e-07	415.3	85	4.886	208992_s_at	signal transducer and activator of transcription 3 (acute-phase response factor)	STAT3	0.999971	1	1			1e-07
218838_s_at	< 1e-07	854.8	1671.7	0.511	218838_s_at	tetratricopeptide repeat domain 31	TTC31	0.674352	0.0948071	0.670467			1e-07
230729_at	< 1e-07	190.9	604.1	0.316	230729_at	Transcribed locus, moderately similar to XP_515500.1 PREDICTED: hypothetical protein XP_515500 [Pan troglodytes]		0.538367	0.0863169	0.538367			1e-07
221922_at	< 1e-07	1070.5	322.4	3.32	221922_at	G-protein signalling modulator 2 (AGS3-like, C. elegans)	GPSM2	0.000634215	0.000357907	0.000634215			1e-07
221497_x_at	< 1e-07	457.2	186.7	2.449	221497_x_at	egl nine homolog 1 (C. elegans)	EGLN1	0.818941	0.113885	0.814368			1e-07
208970_s_at	< 1e-07	4240.6	7895.4	0.537	208970_s_at	SMAD, mothers against DPP homolog 3 (Drosophila) /// uroporphyrinogen decarboxylase	SMAD3 /// UROD	0.979933	0.552059	0.981066			1e-07
219778_at	< 1e-07	43.5	635.2	0.068	219778_at	zinc finger protein, multitype 2	ZFPM2	4.1708e-05	7.9801e-08	4.1708e-05	219778_at		1e-07
209053_s_at	< 1e-07	673	245	2.747	209053_s_at	Wolf-Hirschhorn syndrome candidate 1	WHSC1	0.000216272	0.000699476	2.41645e-05			1e-07
210414_at	< 1e-07	105.9	485.5	0.218	210414_at	fibronectin leucine rich transmembrane protein 1	FLRT1	0.0247964	0.0275405	0.0247964			1e-07
215714_s_at	< 1e-07	816.5	261.5	3.122	215714_s_at	SWI/SNF related, matrix associated, actin dependent regulator of chromatin, subfamily a, member 4	SMARCA4	0.538367	0.332658	0.537403			1e-07
235587_at	< 1e-07	1002.8	2376.3	0.422	235587_at	hypothetical protein LOC202781	LOC202781	0.99701	0.825663	0.998077			1e-07
226753_at	< 1e-07	1646.4	3361.2	0.49	226753_at	family with sequence similarity 76, member B	FAM76B	0.987616	0.633244	0.987616			1e-07
1552329_at	< 1e-07	346.3	823.5	0.421	1552329_at	retinoblastoma binding protein 6	RBBP6	7.20745e-05	8.77811e-07	1.16946e-06	1552329_at		1e-07
225535_s_at	< 1e-07	8876.5	4914.4	1.806	225535_s_at	translocase of inner mitochondrial membrane 23 homolog (yeast)	TIMM23	2.22779e-05	9.50012e-10	9.50012e-10		225535_s_at	1e-07
202348_s_at	< 1e-07	478.3	265.7	1.8	202348_s_at	torsin family 1, member A (torsin A)	TOR1A	0.99994	1	0.999999			1e-07
222722_at	< 1e-07	46.7	1902.8	0.025	222722_at	osteoglycin (osteoinductive factor, mimecan)	OGN	2.22679e-05	9.50012e-10	2.22679e-05	222722_at		1e-07
229091_s_at	< 1e-07	1018.4	430	2.368	229091_s_at	cyclin J	CCNJ	2.37427e-05	6.65008e-09	1.90002e-09		229091_s_at	1e-07
226497_s_at	< 1e-07	604.1	147.2	4.104	226497_s_at	Fms-related tyrosine kinase 1 (vascular endothelial growth factor/vascular permeability factor receptor)	FLT1	0.28921	0.244012	0.293599			1e-07
204423_at	< 1e-07	492	212.9	2.311	204423_at	muskelin 1, intracellular mediator containing kelch motifs	MKLN1	0.0231261	0.00889859	0.0221388			1e-07
209803_s_at	< 1e-07	1761	230.3	7.647	209803_s_at	pleckstrin homology-like domain, family A, member 2	PHLDA2	4.43689e-05	4.38905e-07	1.60552e-07		209803_s_at	1e-07
218349_s_at	< 1e-07	248.1	49	5.063	218349_s_at	Zwilch, kinetochore associated, homolog (Drosophila)	ZWILCH	0.92149	0.415491	0.919582			1e-07
226521_s_at	< 1e-07	205	545.9	0.376	226521_s_at	coiled-coil domain containing 98	CCDC98	4.17189e-05	4.38905e-07	1.18751e-07	226521_s_at		1e-07
228033_at	< 1e-07	1477.9	196	7.54	228033_at	E2F transcription factor 7	E2F7	4.17189e-05	8.77811e-07	1.18751e-07		228033_at	1e-07
241535_at	< 1e-07	22.7	366.8	0.062	241535_at	Transcribed locus		5.32677e-05	1.99502e-07	5.32677e-05	241535_at		1e-07
231260_at	< 1e-07	40.7	445.3	0.091	231260_at	hypothetical protein BC036928	BC036928	0.000394798	1.7636e-05	0.000394798			1e-07
200656_s_at	< 1e-07	1267.2	490.3	2.585	200656_s_at	procollagen-proline, 2-oxoglutarate 4-dioxygenase (proline 4-hydroxylase), beta polypeptide	P4HB	0.999975	1	1			1e-07
241689_at	< 1e-07	172.3	377.3	0.457	241689_at	Transcribed locus		0.00465225	0.000860893	0.00465225			1e-07
229069_at	< 1e-07	669.2	1394.3	0.48	229069_at	cytokine induced protein 29 kDa	CIP29	0.999758	0.825663	0.999758			1e-07
230738_at	< 1e-07	293.7	1007	0.292	230738_at	CDNA clone IMAGE:6342029		0.946062	0.514841	0.946062			1e-07
201138_s_at	< 1e-07	1208.9	552.1	2.19	201138_s_at	Sjogren syndrome antigen B (autoantigen La)	SSB	0.999936	0.938776	0.999936			1e-07
224578_at	< 1e-07	6286.3	3063.3	2.052	224578_at	regulator of chromosome condensation 2	RCC2	3.68611e-05	1.99502e-07	6.08008e-08		224578_at	1e-07
223208_at	< 1e-07	963.8	497.4	1.938	223208_at	potassium channel tetramerisation domain containing 10	KCTD10	0.0589841	0.0584015	0.0589841			1e-07
230054_at	< 1e-07	190	647.9	0.293	230054_at	Proline-rich transmembrane protein 1	PRRT1	0.865198	0.415491	0.861397			1e-07
240137_at	< 1e-07	8.1	104.1	0.078	240137_at	Solute carrier family 25, member 27	SLC25A27	0.00254832	0.0171092	0.00254832			1e-07
203693_s_at	< 1e-07	3986.4	1325.4	3.008	203693_s_at	E2F transcription factor 3	E2F3	2.22779e-05	9.50012e-10	9.50012e-10		203693_s_at	1e-07
244786_at	< 1e-07	238.5	960.5	0.248	244786_at	chromosome 14 open reading frame 62	C14orf62	0.663607	0.17599	0.659901			1e-07
204691_x_at	< 1e-07	397.7	941.7	0.422	204691_x_at	phospholipase A2, group VI (cytosolic, calcium-independent)	PLA2G6	0.0973809	0.113885	0.0973809			1e-07
235796_at	< 1e-07	231	599	0.386	235796_at	Transcribed locus		0.0028579	0.00309953	0.0028579			1e-07
1558586_at	< 1e-07	297.2	809.1	0.367	1558586_at	Zinc finger protein 83	ZNF83	0.999956	1	1			1e-07
239752_at	< 1e-07	156.5	4446.2	0.035	239752_at	Cat eye syndrome chromosome region, candidate 2	CECR2	0.0274919	0.0057917	0.0274919			1e-07
231925_at	< 1e-07	846	4305.1	0.197	231925_at	Purinergic receptor P2Y, G-protein coupled, 1	P2RY1	0.720837	0.244012	0.716341			1e-07
227162_at	< 1e-07	1020.1	1935.9	0.527	227162_at	zinc finger and BTB domain containing 26	ZBTB26	0.976051	0.633244	0.976996			1e-07
212933_x_at	< 1e-07	18728.1	36453.4	0.514	212933_x_at	ribosomal protein L13	RPL13	0.0144179	0.0077379	0.0130673			1e-07
203984_s_at	< 1e-07	1247.5	2756	0.453	203984_s_at	caspase 9, apoptosis-related cysteine peptidase	CASP9	0.988536	0.677423	0.989952			1e-07
204255_s_at	< 1e-07	435.2	117.4	3.707	204255_s_at	vitamin D (1,25- dihydroxyvitamin D3) receptor	VDR	4.71774e-05	1.99502e-07	2.15653e-07		204255_s_at	1e-07
203179_at	< 1e-07	540	1222.8	0.442	203179_at	galactose-1-phosphate uridylyltransferase /// chromosome 10 open reading frame 4	GALT /// C10orf4	0.00941883	0.00185043	0.0079912			1e-07
218419_s_at	< 1e-07	675.4	1290.1	0.524	218419_s_at	transmembrane and ubiquitin-like domain containing 2	TMUB2	0.730712	0.264068	0.726125			1e-07
238484_s_at	< 1e-07	119.3	479.8	0.249	238484_s_at	MRNA; clone CD 43T7		0.0011626	0.00309953	0.0011626			1e-07
1568648_a_at	< 1e-07	37.4	486.1	0.077	1568648_a_at	Similar to Zinc finger protein 254 (Bone marrow zinc finger 5) (BMZF-5) (Hematopoietic cell derived zinc finger protein 1) (HD-ZNF1)	LOC646906	0.00211831	0.0171092	0.00211831			1e-07
1558512_at	< 1e-07	167.9	383.7	0.438	1558512_at	CDNA FLJ33400 fis, clone BRACE2009828		0.0247964	0.0171092	0.0247964			1e-07
1553957_at	< 1e-07	706.5	1444.7	0.489	1553957_at	zinc finger protein 564	ZNF564	0.983267	0.386162	0.983267			1e-07
235556_at	< 1e-07	468.2	1051.5	0.445	235556_at	Adult retina protein	LOC153222	0.000269963	1.7636e-05	0.000269963			1e-07
230350_at	< 1e-07	1012.4	2175.3	0.465	230350_at	Transcribed locus, moderately similar to NP_060312.1 hypothetical protein FLJ20489 [Homo sapiens]		0.000285218	1.7636e-05	4.36606e-05			1e-07
1557945_at	< 1e-07	351.7	778.5	0.452	1557945_at	T-complex-associated-testis-expressed 3	TCTE3	0.802911	0.591491	0.802911			1e-07
226652_at	< 1e-07	1338.7	2737.5	0.489	226652_at	ubiquitin specific peptidase 3	USP3	0.99973	0.773516	0.999961			1e-07
203991_s_at	< 1e-07	932	1982.3	0.47	203991_s_at	ubiquitously transcribed tetratricopeptide repeat, X chromosome	UTX	0.959173	0.633244	0.959187			1e-07
202630_at	< 1e-07	1163.8	2563.1	0.454	202630_at	amyloid beta precursor protein (cytoplasmic tail) binding protein 2	APPBP2	0.00465247	0.000281213	0.00339566			1e-07
202397_at	< 1e-07	1364.2	742.4	1.838	202397_at	nuclear transport factor 2	NUTF2	0.999928	1	0.999928			1e-07
211574_s_at	< 1e-07	369.6	96.7	3.822	211574_s_at	CD46 molecule, complement regulatory protein	CD46	0.999537	0.938776	0.999889			1e-07
206976_s_at	< 1e-07	5319	2238.6	2.376	206976_s_at	heat shock 105kDa/110kDa protein 1	HSPH1	0.000129721	2.85289e-06	6.97404e-06		206976_s_at	1e-07
219801_at	< 1e-07	181.3	422.7	0.429	219801_at	zinc finger protein 34	ZNF34	0.000204484	7.6077e-06	0.000204484	219801_at		1e-07
243023_at	< 1e-07	170.4	764.7	0.223	243023_at	Transcribed locus		0.0382963	0.0344743	0.0381399			1e-07
1553971_a_at	< 1e-07	421.8	1182	0.357	1553971_a_at	opposite strand transcription unit to STAG3	GATS	0.0523345	0.00498356	0.0523345			1e-07
201644_at	< 1e-07	1203.2	519.2	2.317	201644_at	tissue specific transplantation antigen P35B	TSTA3	0.000740036	0.000218721	0.000249666			1e-07
229641_at	< 1e-07	47.1	523.8	0.09	229641_at	Transcribed locus, moderately similar to NP_055301.1 neuronal thread protein AD7c-NTP [Homo sapiens]		2.86966e-05	1.99502e-07	2.86966e-05	229641_at		1e-07
222161_at	< 1e-07	25	324.3	0.077	222161_at	N-acetylated alpha-linked acidic dipeptidase 2	NAALAD2	2.52845e-05	2.66003e-08	2.52845e-05	222161_at		1e-07
239280_at	< 1e-07	108.4	692.6	0.157	239280_at	Transcribed locus, strongly similar to NP_510964.1 mitochondrial ribosomal protein S21 [Mus musculus]		0.0325252	0.00889859	0.0325252			1e-07
226104_at	< 1e-07	769.8	1376.5	0.559	226104_at	ring finger protein 170	RNF170	0.000182732	0.000127868	1.64286e-05			1e-07
227500_at	< 1e-07	308	77.6	3.969	227500_at	CDNA FLJ41541 fis, clone BRTHA3000273		0.0015568	7.08832e-05	0.0015568			1e-07
209186_at	< 1e-07	4677.6	2485.1	1.882	209186_at	ATPase, Ca++ transporting, cardiac muscle, slow twitch 2	ATP2A2	0.134802	0.264068	0.138603			1e-07
204442_x_at	< 1e-07	143.2	1153.1	0.124	204442_x_at	latent transforming growth factor beta binding protein 4	LTBP4	2.22767e-05	9.50012e-10	2.22767e-05	204442_x_at		1e-07
200604_s_at	< 1e-07	1067.9	325.1	3.285	200604_s_at	protein kinase, cAMP-dependent, regulatory, type I, alpha (tissue specific extinguisher 1)	PRKAR1A	0.999846	0.938776	0.999989			1e-07
231013_at	< 1e-07	374.8	2120	0.177	231013_at			0.561824	0.191294	0.561824			1e-07
230304_at	< 1e-07	1129.6	2677.8	0.422	230304_at	CDNA clone IMAGE:30332316		0.999605	0.825663	0.999605			1e-07
244116_at	< 1e-07	288.2	1490.8	0.193	244116_at	Transcribed locus		0.996578	0.825663	0.996578			1e-07
57588_at	< 1e-07	237.7	1290.9	0.184	57588_at	solute carrier family 24 (sodium/potassium/calcium exchanger), member 3	SLC24A3	2.22779e-05	9.50012e-10	9.50012e-10	57588_at		1e-07
244677_at	< 1e-07	81.9	504.6	0.162	244677_at	Period homolog 1 (Drosophila)	PER1	0.000255481	9.59009e-05	0.000255481			1e-07
228368_at	< 1e-07	40.2	366.6	0.11	228368_at	Rho GTPase activating protein 20	ARHGAP20	2.69401e-05	6.65008e-09	2.69401e-05	228368_at		1e-07
201888_s_at	< 1e-07	654.3	233.4	2.803	201888_s_at	interleukin 13 receptor, alpha 1	IL13RA1	0.0682099	0.0057917	0.0696419			1e-07
226165_at	< 1e-07	5345.5	10191.2	0.525	226165_at	chromosome 8 open reading frame 59	C8orf59	0.826641	0.207691	0.822154			1e-07
212138_at	< 1e-07	3793.8	1873	2.026	212138_at	SCC-112 protein	SCC-112	6.7883e-05	1.99502e-07	9.46212e-07		212138_at	1e-07
218730_s_at	< 1e-07	20.4	425.2	0.048	218730_s_at	osteoglycin (osteoinductive factor, mimecan)	OGN	2.22592e-05	9.50012e-10	2.22592e-05	218730_s_at		1e-07
208453_s_at	< 1e-07	401.5	177.9	2.257	208453_s_at	X-prolyl aminopeptidase (aminopeptidase P) 1, soluble	XPNPEP1	0.999975	1	1			1e-07
208679_s_at	< 1e-07	4361.3	1484.9	2.937	208679_s_at	actin related protein 2/3 complex, subunit 2, 34kDa	ARPC2	0.99995	1	1			1e-07
225468_at	< 1e-07	629	219.5	2.866	225468_at	FLJ36874 protein	FLJ36874	0.00869444	0.0344743	0.00869444			1e-07
210306_at	< 1e-07	292.3	880.7	0.332	210306_at	l(3)mbt-like (Drosophila)	L3MBTL	0.0155384	0.0116581	0.0142231			1e-07
243785_at	< 1e-07	246.2	897	0.274	243785_at	CDNA FLJ31475 fis, clone NT2NE2001598		0.999094	0.773516	0.999094			1e-07
202705_at	< 1e-07	979.7	175.5	5.582	202705_at	cyclin B2	CCNB2	0.00216846	0.0132848	0.00124783			1e-07
222557_at	< 1e-07	277.5	1196.6	0.232	222557_at	stathmin-like 3	STMN3	0.000129721	2.85289e-06	6.97404e-06	222557_at		1e-07
200637_s_at	< 1e-07	238.3	60.4	3.945	200637_s_at	protein tyrosine phosphatase, receptor type, F	PTPRF	0.999923	0.938776	0.999923			1e-07
241421_at	< 1e-07	87.6	647.3	0.135	241421_at	Transcribed locus		0.0144174	0.0077379	0.0144174			1e-07
200734_s_at	< 1e-07	5389.7	2022.5	2.665	200734_s_at	ADP-ribosylation factor 3	ARF3	2.52984e-05	6.65008e-09	3.80005e-09		200734_s_at	1e-07
203046_s_at	< 1e-07	727	315.7	2.303	203046_s_at	timeless homolog (Drosophila)	TIMELESS	0.00100196	0.00364651	0.000404925			1e-07
223008_s_at	< 1e-07	3265.8	6437.9	0.507	223008_s_at	chromosome 9 open reading frame 5	C9orf5	0.231622	0.514841	0.231622			1e-07
227095_at	< 1e-07	2533.2	5944.6	0.426	227095_at	Leptin receptor	LEPR	0.391988	0.17599	0.394596			1e-07
213464_at	< 1e-07	269.2	997.7	0.27	213464_at	SHC (Src homology 2 domain containing) transforming protein 2	SHC2	0.000193322	7.6077e-06	0.000193322	213464_at		1e-07
214046_at	< 1e-07	41.7	738.7	0.056	214046_at	MRNA; cDNA DKFZp686F1844 (from clone DKFZp686F1844)		0.347273	0.308317	0.347273			1e-07
243796_at	< 1e-07	271.5	762.6	0.356	243796_at	Hexamthylene bis-acetamide inducible 2	HEXIM2	0.00175438	0.000564093	0.00175438			1e-07
226344_at	< 1e-07	701.4	5024.7	0.14	226344_at	zinc finger, matrin type 1	ZMAT1	0.848468	0.0948071	0.844314			1e-07
226030_at	< 1e-07	390	887.2	0.44	226030_at	acyl-Coenzyme A dehydrogenase, short/branched chain	ACADSB	0.00552072	0.0132848	0.00552072			1e-07
238098_at	< 1e-07	278.7	917.2	0.304	238098_at	Transcribed locus		0.88642	0.264068	0.88642			1e-07
224773_at	< 1e-07	241.3	40.3	5.988	224773_at	neuron navigator 1	NAV1	0.119383	0.0784699	0.119383			1e-07
227767_at	< 1e-07	1179.5	2178.3	0.541	227767_at	casein kinase 1, gamma 3	CSNK1G3	0.391988	0.0948071	0.394596			1e-07
219871_at	< 1e-07	300.9	2644.1	0.114	219871_at	hypothetical protein FLJ13197	FLJ13197	0.0173587	0.00309953	0.0173587			1e-07
204605_at	< 1e-07	434.9	775.8	0.561	204605_at	cell growth regulator with ring finger domain 1	CGRRF1	3.254e-05	2.66003e-08	3.254e-05	204605_at		1e-07
219493_at	< 1e-07	368.7	77.7	4.745	219493_at	SHC SH2-domain binding protein 1	SHCBP1	0.00357739	0.0218099	0.00243029			1e-07
210624_s_at	< 1e-07	847	1901.2	0.446	210624_s_at	ilvB (bacterial acetolactate synthase)-like	ILVBL	0.986116	0.332658	0.987481			1e-07
225154_at	< 1e-07	1237.8	472.6	2.619	225154_at	synapse associated protein 1, SAP47 homolog (Drosophila)	SYAP1	0.254812	0.0245361	0.259502			1e-07
217862_at	< 1e-07	660.4	1343.2	0.492	217862_at	protein inhibitor of activated STAT, 1	PIAS1	3.05661e-05	7.9801e-08	1.80502e-08	217862_at		1e-07
223700_at	< 1e-07	160.7	24.6	6.533	223700_at	meiotic nuclear divisions 1 homolog (S. cerevisiae)	MND1	0.00485721	0.0344743	0.00485721			1e-07
228326_at	< 1e-07	931.2	3984.1	0.234	228326_at	WD repeat domain 27	WDR27	0.981329	0.415491	0.982524			1e-07
235410_at	< 1e-07	1146.7	4084.4	0.281	235410_at	nephronophthisis 3 (adolescent)	NPHP3	0.0682099	0.00498356	0.0696419			1e-07
1554077_a_at	< 1e-07	317.7	156.8	2.026	1554077_a_at	transmembrane protein 53	TMEM53	0.119384	0.13606	0.119384			1e-07
215283_at	< 1e-07	127.7	487.1	0.262	215283_at	hypothetical gene supported by BC041875; BX648984	LOC400642	3.254e-05	2.66003e-08	3.254e-05	215283_at		1e-07
226355_at	< 1e-07	457.8	174.1	2.63	226355_at	WD repeat domain 51A	WDR51A	3.05645e-05	1.99502e-07	3.05645e-05		226355_at	1e-07
59375_at	< 1e-07	356.8	1089.8	0.327	59375_at	myosin XVB pseudogene	MYO15B	4.43689e-05	2.66003e-08	1.60552e-07	59375_at		1e-07
208394_x_at	< 1e-07	212.4	43.5	4.883	208394_x_at	endothelial cell-specific molecule 1	ESM1	0.00905029	0.00670618	0.00905029			1e-07
231952_at	< 1e-07	245.6	676.8	0.363	231952_at	Hypothetical protein FLJ25715	FLJ25715	0.0314618	0.0527498	0.0314618			1e-07
232165_at	< 1e-07	2599	389.4	6.674	232165_at			0.000571661	0.000218721	0.000161552			1e-07
201870_at	< 1e-07	668.5	388.8	1.719	201870_at	translocase of outer mitochondrial membrane 34	TOMM34	0.0158294	0.0193408	0.0158294			1e-07
221745_at	< 1e-07	629.9	296.8	2.122	221745_at	WD repeat domain 68	WDR68	0.608012	0.415491	0.608012			1e-07
207799_x_at	< 1e-07	39.8	232.9	0.171	207799_x_at			0.00188329	0.0010522	0.00188329			1e-07
214093_s_at	< 1e-07	2625.2	6831	0.384	214093_s_at	far upstream element (FUSE) binding protein 1	FUBP1	0.538367	0.113885	0.537403			1e-07
236994_at	< 1e-07	300.7	744.4	0.404	236994_at	F-box and leucine-rich repeat protein 4	FBXL4	0.0477484	0.00427162	0.0477484			1e-07
209648_x_at	< 1e-07	788	1742.8	0.452	209648_x_at	suppressor of cytokine signaling 5	SOCS5	0.000374189	7.08832e-05	0.000374189			1e-07
206093_x_at	< 1e-07	123.2	728.2	0.169	206093_x_at	tenascin XB	TNXB	2.22779e-05	9.50012e-10	9.50012e-10	206093_x_at		1e-07
228817_at	< 1e-07	800	1496.5	0.535	228817_at	CDNA: FLJ21561 fis, clone COL06415		0.978449	0.724142	0.978449			1e-07
221499_s_at	< 1e-07	1271.8	2780.9	0.457	221499_s_at	syntaxin 16	STX16	0.0149691	0.00670618	0.0136353			1e-07
212427_at	< 1e-07	292.8	701.2	0.418	212427_at	KIAA0368	KIAA0368	0.00197459	0.0010522	0.00109614			1e-07
227719_at	< 1e-07	993.1	7394.2	0.134	227719_at	Transcribed locus		0.0434908	0.0077379	0.0434908			1e-07
239457_at	< 1e-07	72.7	884.4	0.082	239457_at	ATPase, Class I, type 8B, member 3	ATP8B3	0.0325256	0.0116581	0.0325256			1e-07
200832_s_at	< 1e-07	3058.4	675.6	4.527	200832_s_at	stearoyl-CoA desaturase (delta-9-desaturase)	SCD	7.20745e-05	4.38905e-07	1.16946e-06		200832_s_at	1e-07
212628_at	< 1e-07	2353.2	4148.3	0.567	212628_at	protein kinase N2	PKN2	0.960455	0.285479	0.960541			1e-07
219470_x_at	< 1e-07	637.7	271.1	2.352	219470_x_at	cyclin J	CCNJ	0.0119163	0.0057917	0.0105075			1e-07
200635_s_at	< 1e-07	2207.6	925.2	2.386	200635_s_at	protein tyrosine phosphatase, receptor type, F	PTPRF	0.000241736	7.08832e-05	3.08364e-05			1e-07
232332_at	< 1e-07	55.7	624.3	0.089	232332_at	KIAA1210 protein	RP13-347D8.3	0.00905011	0.0308454	0.00905011			1e-07
227122_at	< 1e-07	1064.4	1947.7	0.546	227122_at	Zinc finger protein 564	ZNF564	0.985582	0.386162	0.986933			1e-07
225132_at	< 1e-07	1974.9	4744.3	0.416	225132_at	F-box and leucine-rich repeat protein 3	FBXL3	0.000703086	0.000168247	0.00022943			1e-07
203967_at	< 1e-07	187	47.5	3.937	203967_at	CDC6 cell division cycle 6 homolog (S. cerevisiae)	CDC6	0.0144179	0.124562	0.0130673			1e-07
238458_at	< 1e-07	294.1	3024.5	0.097	238458_at	EF-hand domain family, member A2	EFHA2	0.0101948	0.00220857	0.0101948			1e-07
51146_at	< 1e-07	715.5	1331.4	0.537	51146_at	GDNF family receptor alpha 1 /// phosphatidylinositol glycan anchor biosynthesis, class V	GFRA1 /// PIGV	0.979933	0.225242	0.981066			1e-07
202503_s_at	< 1e-07	7334.2	1635.7	4.484	202503_s_at	KIAA0101	KIAA0101	9.69453e-05	2.57757e-05	3.05999e-06			1e-07
218901_at	< 1e-07	525.1	2137.6	0.246	218901_at	phospholipid scramblase 4	PLSCR4	0.000204501	2.57757e-05	2.13059e-05			1e-07
241359_at	< 1e-07	279.7	105	2.664	241359_at	CDNA FLJ20031 fis, clone ADSU02180		0.205417	0.244012	0.210163			1e-07
204408_at	< 1e-07	353.6	133.6	2.647	204408_at	APEX nuclease (apurinic/apyrimidinic endonuclease) 2	APEX2	0.131613	0.0645491	0.131613			1e-07
228519_x_at	< 1e-07	915.9	3017.8	0.303	228519_x_at	cold inducible RNA binding protein	CIRBP	0.284165	0.0948071	0.28861			1e-07
213701_at	< 1e-07	906.5	2124.2	0.427	213701_at	chromosome 12 open reading frame 29	C12orf29	0.00739176	0.0010522	0.00599254			1e-07
225346_at	< 1e-07	843.7	1819.3	0.464	225346_at	MTERF domain containing 3	MTERFD3	0.240754	0.0193408	0.240754			1e-07
207108_s_at	< 1e-07	342.4	82.4	4.155	207108_s_at	Nipped-B homolog (Drosophila)	NIPBL	0.999181	0.552059	0.999181			1e-07
225687_at	< 1e-07	797.3	126.4	6.308	225687_at	family with sequence similarity 83, member D	FAM83D	0.000335883	0.0010522	0.000335883			1e-07
209514_s_at	< 1e-07	598.3	240.8	2.485	209514_s_at	RAB27A, member RAS oncogene family	RAB27A	0.0325252	0.0784699	0.0325252			1e-07
212445_s_at	< 1e-07	1090.5	297.4	3.667	212445_s_at	neural precursor cell expressed, developmentally down-regulated 4-like	NEDD4L	3.68611e-05	1.99502e-07	6.08008e-08		212445_s_at	1e-07
202128_at	< 1e-07	662.7	351.2	1.887	202128_at	KIAA0317	KIAA0317	0.97433	0.358579	0.975187			1e-07
201761_at	< 1e-07	3439.4	968.4	3.552	201761_at	methylenetetrahydrofolate dehydrogenase (NADP+ dependent) 2, methenyltetrahydrofolate cyclohydrolase	MTHFD2	0.0034216	0.00262268	0.0034216			1e-07
212331_at	< 1e-07	4155.7	8080.9	0.514	212331_at	retinoblastoma-like 2 (p130)	RBL2	0.977673	0.825663	0.9787			1e-07
230068_s_at	< 1e-07	48.6	475.4	0.102	230068_s_at	Paternally expressed 3	PEG3	0.000354514	1.7636e-05	0.000354514			1e-07
222578_s_at	< 1e-07	1062	543.6	1.954	222578_s_at	ubiquitin-activating enzyme E1-domain containing 1	UBE1DC1	0.00122124	0.00154202	0.000547621			1e-07
202095_s_at	< 1e-07	442.2	85.5	5.172	202095_s_at	baculoviral IAP repeat-containing 5 (survivin)	BIRC5	0.00835144	0.0428051	0.00693273			1e-07
201954_at	< 1e-07	1479.8	539.1	2.745	201954_at	actin related protein 2/3 complex, subunit 1B, 41kDa /// similar to Actin-related protein 2/3 complex subunit 1B (ARP2/3 complex 41 kDa subunit) (p41-ARC)	ARPC1B /// LOC653888	0.997142	0.591491	0.998188			1e-07
225686_at	< 1e-07	392.9	178.7	2.199	225686_at	family with sequence similarity 33, member A	FAM33A	0.658184	0.191294	0.658184			1e-07
228709_at	< 1e-07	169.1	382.8	0.442	228709_at	Proteoglycan 4	PRG4	9.1394e-05	2.85289e-06	9.1394e-05	228709_at		1e-07
204444_at	< 1e-07	761.6	153.9	4.949	204444_at	kinesin family member 11	KIF11	0.000514835	0.00220857	0.000134475			1e-07
228180_at	< 1e-07	951.9	2297	0.414	228180_at	Smu-1 suppressor of mec-8 and unc-52 homolog (C. elegans)	SMU1	0.432343	0.0584015	0.434023			1e-07
205483_s_at	< 1e-07	1573.7	284.9	5.524	205483_s_at	ISG15 ubiquitin-like modifier	ISG15	0.274204	0.0475613	0.278747			1e-07
228273_at	< 1e-07	2095.2	430.4	4.868	228273_at	Transcribed locus		5.33056e-05	1.63022e-06	3.68605e-07		228273_at	1e-07
228810_at	< 1e-07	308.1	103.6	2.974	228810_at	hypothetical protein FLJ40432	FLJ40432	0.105255	0.0150964	0.105255			1e-07
235610_at	< 1e-07	205.6	410.4	0.501	235610_at	AlkB, alkylation repair homolog 8 (E. coli)	ALKBH8	0.627793	0.773516	0.627793			1e-07
228702_at	< 1e-07	638	2863.9	0.223	228702_at	hypothetical protein FLJ43663 /// hypothetical protein LOC641825 /// hypothetical protein LOC647017	FLJ43663 /// LOC641825 /// LOC647017	0.331003	0.0584015	0.3348			1e-07
1556306_at	< 1e-07	370.6	1392.2	0.266	1556306_at	Myeloid/lymphoid or mixed-lineage leukemia 5 (trithorax homolog, Drosophila)	MLL5	0.705703	0.17599	0.701374			1e-07
229418_at	< 1e-07	699	320.6	2.18	229418_at	Transcribed locus		3.68611e-05	2.66003e-08	6.08008e-08		229418_at	1e-07
202746_at	< 1e-07	174.7	768.8	0.227	202746_at	integral membrane protein 2A	ITM2A	2.374e-05	6.65008e-09	2.374e-05	202746_at		1e-07
209360_s_at	< 1e-07	1781.2	350.9	5.076	209360_s_at	runt-related transcription factor 1 (acute myeloid leukemia 1; aml1 oncogene)	RUNX1	3.9219e-05	1.99502e-07	8.55011e-08		209360_s_at	1e-07
207239_s_at	< 1e-07	294.8	149.2	1.976	207239_s_at	PCTAIRE protein kinase 1	PCTK1	0.99973	0.880707	0.99973			1e-07
201053_s_at	< 1e-07	1410.6	3386.4	0.417	201053_s_at	proteasome (prosome, macropain) inhibitor subunit 1 (PI31)	PSMF1	0.0852329	0.0308454	0.0874285			1e-07
215044_s_at	< 1e-07	313.8	151.1	2.077	215044_s_at	signal transducing adaptor molecule (SH3 domain and ITAM motif) 2	STAM2	0.538367	0.207691	0.538367			1e-07
229131_at	< 1e-07	306.9	630.9	0.486	229131_at	Exonuclease 3'-5' domain-like 2	EXDL2	0.806996	0.17599	0.802321			1e-07
226799_at	< 1e-07	268.5	77.1	3.482	226799_at	CDNA: FLJ23228 fis, clone CAE06654		0.397693	0.191294	0.397693			1e-07
1555522_s_at	< 1e-07	472.4	212.5	2.223	1555522_s_at	chromosome 2 open reading frame 4	C2orf4	0.999428	0.825663	0.999838			1e-07
243952_at	< 1e-07	25.1	175.7	0.143	243952_at	Homo sapiens, clone IMAGE:4685786, mRNA		0.00163306	0.0527498	0.00163306			1e-07
238633_at	< 1e-07	350.4	896.4	0.391	238633_at	Enhancer of polycomb homolog 1 (Drosophila)	EPC1	0.997931	0.825663	0.99883			1e-07
207223_s_at	< 1e-07	172.1	61.6	2.794	207223_s_at	ROD1 regulator of differentiation 1 (S. pombe)	ROD1	0.426524	0.191294	0.428342			1e-07
210011_s_at	< 1e-07	719.5	278.1	2.587	210011_s_at	Ewing sarcoma breakpoint region 1	EWSR1	0.830411	0.124562	0.825972			1e-07
225927_at	< 1e-07	3705	8860	0.418	225927_at	mitogen-activated protein kinase kinase kinase 1	MAP3K1	0.985031	0.880707	0.986365			1e-07
222018_at	< 1e-07	1092.9	2554.9	0.428	222018_at	nascent-polypeptide-associated complex alpha polypeptide /// nascent-polypeptide-associated complex alpha polypeptide pseudogene 1 /// similar to nascent polypeptide-associated complex alpha polypeptide	NACA /// NACAP1 /// LOC389240	0.759245	0.244012	0.75449			1e-07
230721_at	< 1e-07	331.6	763.2	0.434	230721_at	chromosome 16 open reading frame 52	C16orf52	0.972509	0.633244	0.972509			1e-07
228721_at	< 1e-07	142.6	367.9	0.388	228721_at	chromosome 3 open reading frame 41	C3orf41	0.042141	0.0384521	0.042141			1e-07
201091_s_at	< 1e-07	3202.7	1560.4	2.052	201091_s_at	chromobox homolog 3 (HP1 gamma homolog, Drosophila) /// similar to chromobox homolog 3	CBX3 /// LOC653972	0.00122124	0.000127868	0.000547621			1e-07
205329_s_at	< 1e-07	587.6	188.9	3.111	205329_s_at	sorting nexin 4	SNX4	0.63059	0.0863169	0.627505			1e-07
201292_at	< 1e-07	1196.2	266.2	4.494	201292_at	topoisomerase (DNA) II alpha 170kDa	TOP2A	0.00216846	0.0171092	0.00124783			1e-07
200098_s_at	< 1e-07	6815.3	12484.4	0.546	200098_s_at	anaphase promoting complex subunit 5 /// anaphase promoting complex subunit 5	ANAPC5	0.988536	0.825663	0.989952			1e-07
227793_at	< 1e-07	408.5	1239.6	0.33	227793_at	CDNA clone IMAGE:4361039		7.20745e-05	1.99502e-07	1.16946e-06	227793_at		1e-07
230010_at	< 1e-07	42.4	232.4	0.182	230010_at	KIAA1853	KIAA1853	0.414933	0.880707	0.414933			1e-07
221520_s_at	< 1e-07	316.8	49.1	6.452	221520_s_at	cell division cycle associated 8	CDCA8	0.00426574	0.00889859	0.00304371			1e-07
226096_at	< 1e-07	23.9	195.2	0.122	226096_at	fibronectin type III domain containing 5	FNDC5	6.78763e-05	4.75481e-06	6.78763e-05	226096_at		1e-07
226512_at	< 1e-07	1049.6	2203.7	0.476	226512_at	Full-length cDNA clone CS0CAP004YK17 of Thymus of Homo sapiens (human)		0.573476	0.103982	0.571658			1e-07
201183_s_at	< 1e-07	1815.2	716.9	2.532	201183_s_at	chromodomain helicase DNA binding protein 4	CHD4	0.674352	0.207691	0.670467			1e-07
209875_s_at	< 1e-07	4553	724.7	6.283	209875_s_at	secreted phosphoprotein 1 (osteopontin, bone sialoprotein I, early T-lymphocyte activation 1)	SPP1	0.0106037	0.415491	0.00917898			1e-07
238078_at	< 1e-07	221.3	468.8	0.472	238078_at	SEC22 vesicle trafficking protein homolog A (S. cerevisiae)	SEC22A	0.0358943	0.00427162	0.0358943			1e-07
208684_at	< 1e-07	2955	1109.5	2.663	208684_at	coatomer protein complex, subunit alpha	COPA	0.959173	0.308317	0.959187			1e-07
227641_at	< 1e-07	268.7	998.9	0.269	227641_at	F-box and leucine-rich repeat protein 16	FBXL16	0.93745	0.880707	0.936296			1e-07
1568768_s_at	< 1e-07	158.7	624.2	0.254	1568768_s_at	brain and reproductive organ-expressed (TNFRSF1A modulator)	BRE	0.59658	0.773516	0.59658			1e-07
217816_s_at	< 1e-07	3663.8	9069	0.404	217816_s_at	PEST proteolytic signal containing nuclear protein	PCNP	5.33056e-05	8.77811e-07	3.68605e-07	217816_s_at		1e-07
1557326_at	< 1e-07	11	139.7	0.079	1557326_at	CDNA clone IMAGE:5301138		0.0256654	0.191294	0.0256654			1e-07
228235_at	< 1e-07	96.7	699	0.138	228235_at	hypothetical protein MGC16121	MGC16121	2.69505e-05	7.9801e-08	6.65008e-09	228235_at		1e-07
228392_at	< 1e-07	496.8	1752.6	0.283	228392_at	zinc finger protein 302	ZNF302	0.00043933	0.000168247	0.000100996			1e-07
204773_at	< 1e-07	109.1	459.1	0.238	204773_at	interleukin 11 receptor, alpha	IL11RA	3.46359e-05	2.66003e-08	3.46359e-05	204773_at		1e-07
237301_at	< 1e-07	112.7	575.7	0.196	237301_at	Transcribed locus		0.0086948	0.00185043	0.00727187			1e-07
221825_at	< 1e-07	2251.4	4189.4	0.537	221825_at	angel homolog 2 (Drosophila)	ANGEL2	0.998779	0.633244	0.999452			1e-07
219304_s_at	< 1e-07	786.8	3339.5	0.236	219304_s_at	platelet derived growth factor D	PDGFD	0.794583	0.285479	0.789837			1e-07
229850_at	< 1e-07	516.6	1286.6	0.402	229850_at	Full length insert cDNA clone YX81F03		0.00835144	0.00220857	0.00693273			1e-07
203657_s_at	< 1e-07	538.1	2706.6	0.199	203657_s_at	cathepsin F	CTSF	0.00237943	0.0010522	0.00141661			1e-07
201768_s_at	< 1e-07	380.3	192.2	1.979	201768_s_at	clathrin interactor 1	CLINT1	0.999971	1	1			1e-07
224763_at	< 1e-07	772	2286.8	0.338	224763_at	Ribosomal protein L37	RPL37	0.0231261	0.00498356	0.0221388			1e-07
212021_s_at	< 1e-07	312.7	92.1	3.395	212021_s_at	antigen identified by monoclonal antibody Ki-67	MKI67	0.0136233	0.0132848	0.0136233			1e-07
205198_s_at	< 1e-07	712.3	1440.5	0.494	205198_s_at			0.910051	0.479738	0.907664			1e-07
202532_s_at	< 1e-07	1001.9	423.5	2.366	202532_s_at	dihydrofolate reductase /// similar to Dihydrofolate reductase	DHFR /// LOC643509	0.0155384	0.0645491	0.0142231			1e-07
227859_at	< 1e-07	228.1	512.5	0.445	227859_at	Ras-associated protein Rap1	RBJ	0.000154106	7.6077e-06	1.08748e-05	227859_at		1e-07
232682_at	< 1e-07	240.2	92	2.611	232682_at	dilute suppressor	DSU	0.000122415	0.000127868	0.000122415			1e-07
37986_at	< 1e-07	417.7	1438.4	0.29	37986_at	erythropoietin receptor	EPOR	0.981329	0.938776	0.981329			1e-07
235572_at	< 1e-07	493.7	85.2	5.795	235572_at	spindle pole body component 24 homolog (S. cerevisiae)	SPBC24	0.000354569	0.000699476	6.73948e-05			1e-07
205538_at	< 1e-07	240.5	99.2	2.424	205538_at	coronin, actin binding protein, 2A	CORO2A	0.0015568	0.000860893	0.0015568			1e-07
242292_at	< 1e-07	87.2	687	0.127	242292_at	chromosome X open reading frame 50 /// similar to melanoma antigen family B, 18	CXorf50 /// LOC653687	0.222683	0.0584015	0.222683			1e-07
236824_at	< 1e-07	15.6	133.7	0.117	236824_at	transmembrane protein 132B	TMEM132B	0.00390663	0.0863169	0.00390663			1e-07
212023_s_at	< 1e-07	334.9	61.7	5.428	212023_s_at	antigen identified by monoclonal antibody Ki-67	MKI67	0.00653063	0.0384521	0.00516031			1e-07
213218_at	< 1e-07	412.8	879.9	0.469	213218_at	zinc finger protein 187	ZNF187	0.00237936	0.000281213	0.00237936			1e-07
223307_at	< 1e-07	1293	291.5	4.436	223307_at	cell division cycle associated 3	CDCA3	0.000163145	0.000127868	1.25174e-05			1e-07
229762_at	< 1e-07	465.9	1297.2	0.359	229762_at	Chromosome 7 open reading frame 38	C7orf38	0.99701	0.633244	0.998077			1e-07
226751_at	< 1e-07	332.6	1299.6	0.256	226751_at	chromosome 2 open reading frame 32	C2orf32	2.22767e-05	9.50012e-10	2.22767e-05	226751_at		1e-07
214598_at	< 1e-07	46.3	451.2	0.103	214598_at	claudin 8	CLDN8	0.165868	0.446653	0.165868			1e-07
214252_s_at	< 1e-07	385.1	860.3	0.448	214252_s_at	ceroid-lipofuscinosis, neuronal 5	CLN5	7.65089e-05	1.63022e-06	1.43737e-06	214252_s_at		1e-07
236468_at	< 1e-07	84.8	382.5	0.222	236468_at	CDNA FLJ37467 fis, clone BRAWH2011920		0.0173578	0.0428051	0.0173578			1e-07
244780_at	< 1e-07	947.5	225.5	4.202	244780_at	sphingosine-1-phosphate phosphotase 2	SGPP2	0.000182732	0.000699476	1.64286e-05			1e-07
200810_s_at	< 1e-07	13575.9	29930.2	0.454	200810_s_at	cold inducible RNA binding protein	CIRBP	0.984462	0.446653	0.985777			1e-07
1556822_s_at	< 1e-07	48.3	358	0.135	1556822_s_at	Hypothetical protein BC012365	LOC116412	0.979204	0.938776	0.979204			1e-07
223757_at	< 1e-07	26.3	401.3	0.066	223757_at	deiodinase, iodothyronine, type III opposite strand	DIO3OS	5.01327e-05	7.9801e-08	5.01327e-05	223757_at		1e-07
AFFX-HUMISGF3A/M97935_MA_at	< 1e-07	278	55	5.055	AFFX-HUMISGF3A/M97935_MA_at	signal transducer and activator of transcription 1, 91kDa	STAT1	0.95651	0.244012	0.95651			1e-07
220153_at	< 1e-07	233.5	70.3	3.321	220153_at	ectonucleoside triphosphate diphosphohydrolase 7	ENTPD7	0.000122421	2.85289e-06	0.000122421		220153_at	1e-07
236265_at	< 1e-07	1813.1	3917.6	0.463	236265_at	Sp4 transcription factor	SP4	0.999664	0.633244	0.999939			1e-07
234995_at	< 1e-07	728.4	1619.4	0.45	234995_at	coiled-coil domain containing 52	CCDC52	0.998367	0.633244	0.998367			1e-07
230589_at	< 1e-07	19	183.7	0.103	230589_at			4.71362e-05	8.77811e-07	4.71362e-05	230589_at		1e-07
226933_s_at	< 1e-07	321.9	2085.4	0.154	226933_s_at	Inhibitor of DNA binding 4, dominant negative helix-loop-helix protein	ID4	0.165871	0.148429	0.170259			1e-07
216333_x_at	< 1e-07	103.8	559.4	0.186	216333_x_at	tenascin XB	TNXB	2.22767e-05	9.50012e-10	2.22767e-05	216333_x_at		1e-07
219355_at	< 1e-07	22.4	255.2	0.088	219355_at	chromosome X open reading frame 57	CXorf57	6.39029e-05	8.77811e-07	6.39029e-05	219355_at		1e-07
241395_at	< 1e-07	149.9	578	0.259	241395_at	Nitrilase 1	NIT1	0.105254	0.0171092	0.105254			1e-07
205552_s_at	< 1e-07	103.9	13.7	7.584	205552_s_at	2',5'-oligoadenylate synthetase 1, 40/46kDa	OAS1	0.96906	0.415491	0.96906			1e-07
209744_x_at	< 1e-07	485	213	2.277	209744_x_at	itchy homolog E3 ubiquitin protein ligase (mouse)	ITCH	0.144681	0.0308454	0.144681			1e-07
201277_s_at	< 1e-07	6781.3	2104.3	3.223	201277_s_at	heterogeneous nuclear ribonucleoprotein A/B	HNRPAB	0.0807049	0.00670618	0.0827084			1e-07
205647_at	< 1e-07	513.9	1783.9	0.288	205647_at	RAD52 homolog (S. cerevisiae)	RAD52	0.939253	0.308317	0.93819			1e-07
219148_at	< 1e-07	626.3	95.5	6.558	219148_at	PDZ binding kinase	PBK	0.00227172	0.0102008	0.00133001			1e-07
201663_s_at	< 1e-07	860.5	263.5	3.266	201663_s_at	structural maintenance of chromosomes 4	SMC4	0.28921	0.308317	0.293599			1e-07
223991_s_at	< 1e-07	656.7	258.2	2.543	223991_s_at	UDP-N-acetyl-alpha-D-galactosamine:polypeptide N-acetylgalactosaminyltransferase 2 (GalNAc-T2)	GALNT2	0.0077001	0.00670618	0.0077001			1e-07
216908_x_at	< 1e-07	586.2	2450.6	0.239	216908_x_at	RNA polymerase I transcription factor RRN3-like	LOC94431	0.0161262	0.00364651	0.0148312			1e-07
208777_s_at	< 1e-07	1103.2	451	2.446	208777_s_at	proteasome (prosome, macropain) 26S subunit, non-ATPase, 11	PSMD11	0.999919	0.938776	0.999998			1e-07
208625_s_at	< 1e-07	803.7	328.3	2.448	208625_s_at	eukaryotic translation initiation factor 4 gamma, 1	EIF4G1	0.999969	0.938776	1			1e-07
227486_at	< 1e-07	169.5	1434.4	0.118	227486_at	5'-nucleotidase, ecto (CD73)	NT5E	0.00043933	2.57757e-05	0.000100996			1e-07
200727_s_at	< 1e-07	1471.8	438.5	3.356	200727_s_at	ARP2 actin-related protein 2 homolog (yeast)	ACTR2	0.125395	0.0171092	0.128958			1e-07
227372_s_at	< 1e-07	3234.9	1188.1	2.723	227372_s_at	BAI1-associated protein 2-like 1	BAIAP2L1	2.22779e-05	9.50012e-10	9.50012e-10		227372_s_at	1e-07
202760_s_at	< 1e-07	1466.1	356.7	4.11	202760_s_at	A kinase (PRKA) anchor protein 2 /// PALM2-AKAP2 protein	AKAP2 /// PALM2-AKAP2	0.461633	0.415491	0.462597			1e-07
207002_s_at	< 1e-07	701	4096.8	0.171	207002_s_at	pleiomorphic adenoma gene-like 1	PLAGL1	0.020798	0.0077379	0.0196979			1e-07
221787_at	< 1e-07	525.5	1177.6	0.446	221787_at	chromosome 6 open reading frame 120	C6orf120	7.65051e-05	1.7636e-05	7.65051e-05			1e-07
219550_at	< 1e-07	56.8	416.4	0.136	219550_at	roundabout, axon guidance receptor, homolog 3 (Drosophila)	ROBO3	0.00249159	0.000281213	0.00249159			1e-07
211924_s_at	< 1e-07	211.2	39.8	5.307	211924_s_at	plasminogen activator, urokinase receptor /// plasminogen activator, urokinase receptor	PLAUR	0.965824	0.358579	0.965824			1e-07
218807_at	< 1e-07	7463.7	1400.5	5.329	218807_at	vav 3 oncogene	VAV3	4.43689e-05	1.99502e-07	1.60552e-07		218807_at	1e-07
202719_s_at	< 1e-07	1664.4	586	2.84	202719_s_at	testis derived transcript (3 LIM domains)	TES	0.939253	0.938776	0.93819			1e-07
228972_at	< 1e-07	304.9	797.9	0.382	228972_at			0.257195	0.0784699	0.257195			1e-07
227584_at	< 1e-07	530.5	130.7	4.059	227584_at	Neuron navigator 1	NAV1	0.245393	0.0712265	0.250131			1e-07
235867_at	< 1e-07	212.5	544.8	0.39	235867_at	glutathione S-transferase M3 (brain)	GSTM3	0.0539379	0.0784699	0.0539379			1e-07
205283_at	< 1e-07	425.9	843.8	0.505	205283_at	Fukuyama type congenital muscular dystrophy (fukutin)	FCMD	0.0138837	0.0344743	0.0138837			1e-07
217496_s_at	< 1e-07	516.2	228.5	2.259	217496_s_at	insulin-degrading enzyme	IDE	0.508867	0.17599	0.508643			1e-07
209687_at	< 1e-07	176.2	2292	0.077	209687_at	chemokine (C-X-C motif) ligand 12 (stromal cell-derived factor 1)	CXCL12	2.5297e-05	6.65008e-09	2.5297e-05	209687_at		1e-07
234340_at	< 1e-07	117.1	493.6	0.237	234340_at	Protein C receptor, endothelial (EPCR)	PROCR	0.502956	0.113885	0.502881			1e-07
206637_at	< 1e-07	420.9	2498	0.168	206637_at	purinergic receptor P2Y, G-protein coupled, 14	P2RY14	0.00122124	0.0116581	0.000547621			1e-07
228080_at	< 1e-07	292.2	763.2	0.383	228080_at	layilin	LAYN	0.000318127	2.57757e-05	0.000318127			1e-07
1554741_s_at	< 1e-07	182.5	754.7	0.242	1554741_s_at		FGF7 /// KGFLP1 /// LOC643666 /// LOC653449 /// LOC653453 /// KGFLP2	5.66414e-05	4.38905e-07	5.66414e-05	1554741_s_at		1e-07
222576_s_at	< 1e-07	201.4	65.3	3.084	222576_s_at	eukaryotic translation initiation factor 2C, 1	EIF2C1	0.0470169	0.0116581	0.0470169			1e-07
219421_at	< 1e-07	391.2	898.9	0.435	219421_at	osmosis responsive factor	OSRF	0.000463223	0.000860893	0.000463223			1e-07
202338_at	< 1e-07	533	171.9	3.101	202338_at	thymidine kinase 1, soluble	TK1	0.000216263	0.000281213	0.000216263			1e-07
227662_at	< 1e-07	348.5	2683.8	0.13	227662_at	synaptopodin 2	SYNPO2	2.22767e-05	9.50012e-10	2.22767e-05	227662_at		1e-07
225783_at	< 1e-07	2456.4	1193.5	2.058	225783_at	ubiquitin-conjugating enzyme E2F (putative)	UBE2F	0.000255481	2.57757e-05	0.000255481			1e-07
1569303_s_at	< 1e-07	11.5	45.8	0.251	1569303_s_at	regulator of G-protein signalling 20	RGS20	0.547188	0.415491	0.547188			1e-07
212354_at	< 1e-07	1081	218.9	4.938	212354_at	sulfatase 1	SULF1	0.19709	0.285479	0.201792			1e-07
229454_at	< 1e-07	199.6	614.3	0.325	229454_at	Transcribed locus		0.0370794	0.0193408	0.0370794			1e-07
238094_at	< 1e-07	14.7	107.1	0.137	238094_at	Homo sapiens, clone IMAGE:4523945, mRNA		0.00298925	0.000699476	0.00298925			1e-07
225798_at	< 1e-07	558.3	1944.8	0.287	225798_at	juxtaposed with another zinc finger gene 1	tcag7.981	2.22767e-05	9.50012e-10	2.22767e-05	225798_at		1e-07
217785_s_at	< 1e-07	48.8	8.9	5.483	217785_s_at	YKT6 v-SNARE homolog (S. cerevisiae)	YKT6	0.999971	1	0.999971			1e-07
218726_at	< 1e-07	267.6	60.5	4.423	218726_at	hypothetical protein DKFZp762E1312	DKFZp762E1312	0.0173584	0.113885	0.0173584			1e-07
225655_at	< 1e-07	1039.1	248.7	4.178	225655_at	ubiquitin-like, containing PHD and RING finger domains, 1	UHRF1	0.00299045	0.0384521	0.00192346			1e-07
209790_s_at	< 1e-07	2091.9	854	2.45	209790_s_at	caspase 6, apoptosis-related cysteine peptidase	CASP6	4.71774e-05	1.99502e-07	2.15653e-07		209790_s_at	1e-07
224461_s_at	< 1e-07	210.3	37	5.684	224461_s_at	apoptosis-inducing factor (AIF)-like mitochondrion-associated inducer of death /// apoptosis-inducing factor (AIF)-like mitochondrion-associated inducer of death	AMID	0.0682099	0.0150964	0.0696419			1e-07
226549_at	< 1e-07	1413.8	360.6	3.921	226549_at	SH3-binding domain kinase 1	SBK1	2.37427e-05	6.65008e-09	1.90002e-09		226549_at	1e-07
235007_at	< 1e-07	551.4	1018.6	0.541	235007_at	Bardet-Biedl syndrome 7	BBS7	0.409168	0.0863169	0.411391			1e-07
217772_s_at	< 1e-07	2262	810.1	2.792	217772_s_at	mitochondrial carrier homolog 2 (C. elegans)	MTCH2	0.0138842	0.00262268	0.0125186			1e-07
232038_at	< 1e-07	187.8	518.5	0.362	232038_at	chromosome 6 open reading frame 170	C6orf170	0.0389152	0.0308454	0.0389152			1e-07
201127_s_at	< 1e-07	453.2	187.1	2.422	201127_s_at	ATP citrate lyase	ACLY	0.995734	0.825663	0.995734			1e-07
1554390_s_at	< 1e-07	333.3	108.6	3.069	1554390_s_at	ARP2 actin-related protein 2 homolog (yeast)	ACTR2	0.999771	1	0.999973			1e-07
218355_at	< 1e-07	437	119.2	3.666	218355_at	kinesin family member 4A	KIF4A	0.00179659	0.0077379	0.000960122			1e-07
229787_s_at	< 1e-07	414.8	1711.5	0.242	229787_s_at	Transcribed locus		0.848468	0.0784699	0.844314			1e-07
235235_s_at	< 1e-07	91.7	27.4	3.347	235235_s_at	FLJ36874 protein	FLJ36874	0.999047	1	0.999047			1e-07
233888_s_at	< 1e-07	510.9	126.8	4.029	233888_s_at	SLIT-ROBO Rho GTPase activating protein 1	SRGAP1	0.981995	0.773516	0.983218			1e-07
233675_s_at	< 1e-07	51.3	585.5	0.088	233675_s_at	TPTE and PTEN homologous inositol lipid phosphatase pseudogene /// similar to TPTE and PTEN homologous inositol lipid phosphatase isoform gamma /// similar to TPTE and PTEN homologous inositol lipid phosphatase isoform gamma	LOC374491 /// LOC642904 /// LOC649370	0.0161259	0.0527498	0.0161259			1e-07
231960_at	< 1e-07	1034.2	2192.7	0.472	231960_at	bromodomain and WD repeat domain containing 1	BRWD1	0.999963	1	0.999963			1e-07
222478_at	< 1e-07	2062.8	4345.6	0.475	222478_at	vacuolar protein sorting 36 (yeast)	VPS36	0.508867	0.124562	0.508643			1e-07
224304_x_at	< 1e-07	317.2	126.3	2.511	224304_x_at	ninein (GSK3B interacting protein)	NIN	0.00445525	0.00154202	0.00445525			1e-07
204709_s_at	< 1e-07	326.8	47.7	6.851	204709_s_at	kinesin family member 23	KIF23	0.00802005	0.0150964	0.0066067			1e-07
203378_at	< 1e-07	850.6	1739.6	0.489	203378_at	PCF11, cleavage and polyadenylation factor subunit, homolog (S. cerevisiae)	PCF11	5.01532e-05	2.85289e-06	2.83104e-07	203378_at		1e-07
201055_s_at	< 1e-07	1331.5	702	1.897	201055_s_at	heterogeneous nuclear ribonucleoprotein A0	HNRPA0	0.0193587	0.0077379	0.0181934			1e-07
210353_s_at	< 1e-07	41.7	379.7	0.11	210353_s_at	solute carrier family 6 (neurotransmitter transporter, noradrenalin), member 2	SLC6A2	0.652728	0.479738	0.652728			1e-07
211352_s_at	< 1e-07	548.3	195.7	2.802	211352_s_at	nuclear receptor coactivator 3	NCOA3	0.485224	0.161721	0.485597			1e-07
210594_x_at	< 1e-07	235.7	53.5	4.406	210594_x_at	myelin protein zero-like 1	MPZL1	0.995917	0.552059	0.995917			1e-07
214728_x_at	< 1e-07	3348.7	1578.9	2.121	214728_x_at	SWI/SNF related, matrix associated, actin dependent regulator of chromatin, subfamily a, member 4	SMARCA4	0.000416536	2.57757e-05	9.15194e-05			1e-07
226914_at	< 1e-07	4130.8	1562.1	2.644	226914_at	actin related protein 2/3 complex, subunit 5-like	ARPC5L	2.22779e-05	9.50012e-10	9.50012e-10		226914_at	1e-07
200964_at	< 1e-07	2524.1	1313.2	1.922	200964_at	ubiquitin-activating enzyme E1 (A1S9T and BN75 temperature sensitivity complementing)	UBE1	0.999971	1	1			1e-07
229227_at	< 1e-07	191	513.3	0.372	229227_at	FLJ45244 protein	FLJ45244	0.352763	0.0948071	0.352763			1e-07
226924_at	< 1e-07	549.7	1294	0.425	226924_at	hypothetical gene supported by BC036588	LOC400657	0.173357	0.17599	0.173357			1e-07
215111_s_at	< 1e-07	16509.3	40650.1	0.406	215111_s_at	TSC22 domain family, member 1	TSC22D1	0.818941	0.244012	0.814368			1e-07
229903_x_at	< 1e-07	728.6	1452.3	0.502	229903_x_at	RNA-binding region (RNP1, RRM) containing 3	RNPC3	0.0138839	0.00364651	0.0138839			1e-07
209891_at	< 1e-07	156.7	26.7	5.869	209891_at	spindle pole body component 25 homolog (S. cerevisiae)	SPBC25	0.00600703	0.0275405	0.00466055			1e-07
225750_at	< 1e-07	4327.1	1292.1	3.349	225750_at	CDNA FLJ14162 fis, clone NT2RM4002504		3.9219e-05	1.99502e-07	8.55011e-08		225750_at	1e-07
203916_at	< 1e-07	688.4	1446.6	0.476	203916_at	N-deacetylase/N-sulfotransferase (heparan glucosaminyl) 2	NDST2	0.350014	0.207691	0.350014			1e-07
228160_at	< 1e-07	110.5	660.5	0.167	228160_at	hypothetical gene supported by BC041875; BX648984	LOC400642	0.00155675	0.000168247	0.00155675			1e-07
238483_at	< 1e-07	87.2	261.5	0.333	238483_at	MRNA; clone CD 43T7		0.274202	0.103982	0.274202			1e-07
227386_s_at	< 1e-07	246.8	787.8	0.313	227386_s_at	TTMB protein	TTMB	2.22767e-05	9.50012e-10	2.22767e-05	227386_s_at		1e-07
1552472_a_at	< 1e-07	517.5	263.2	1.966	1552472_a_at	centaurin, beta 2	CENTB2	2.87029e-05	7.9801e-08	2.87029e-05		1552472_a_at	1e-07
203766_s_at	< 1e-07	52.2	478	0.109	203766_s_at	leiomodin 1 (smooth muscle)	LMOD1	2.22729e-05	9.50012e-10	2.22729e-05	203766_s_at		1e-07
215380_s_at	< 1e-07	10453.3	3655.8	2.859	215380_s_at	chromosome 7 open reading frame 24	C7orf24	5.01532e-05	8.77811e-07	2.83104e-07		215380_s_at	1e-07
239133_at	< 1e-07	271.2	530	0.512	239133_at	Transcribed locus		6.39156e-05	2.85289e-06	6.39156e-05	239133_at		1e-07
235428_at	< 1e-07	225.2	630.8	0.357	235428_at	Hypothetical protein LOC642405	LOC642405	0.998116	0.773516	0.998116			1e-07
209225_x_at	< 1e-07	8444.7	4266	1.98	209225_x_at	transportin 1	TNPO1	2.22779e-05	9.50012e-10	9.50012e-10		209225_x_at	1e-07
65630_at	< 1e-07	389.5	688.9	0.565	65630_at	transmembrane protein 80	TMEM80	5.01455e-05	4.38905e-07	5.01455e-05	65630_at		1e-07
225505_s_at	< 1e-07	815.1	2257.2	0.361	225505_s_at	family with sequence similarity 113, member A	FAM113A	0.00941883	0.00670618	0.0079912			1e-07
243957_at	< 1e-07	49.8	244.1	0.204	243957_at	hypothetical protein LOC645032	LOC645032	2.87013e-05	1.99502e-07	2.87013e-05	243957_at		1e-07
210951_x_at	< 1e-07	988.2	378.4	2.612	210951_x_at	RAB27A, member RAS oncogene family	RAB27A	0.000667844	0.0010522	0.000210564			1e-07
213213_at	< 1e-07	622.8	1315.3	0.474	213213_at	death inducer-obliterator 1	DIDO1	0.254812	0.0948071	0.259502			1e-07
1558796_a_at	< 1e-07	12.2	123.3	0.099	1558796_a_at	MRNA; cDNA DKFZp761P2319 (from clone DKFZp761P2319)		7.63382e-05	1.63022e-06	7.63382e-05	1558796_a_at		1e-07
206348_s_at	< 1e-07	152.6	20.8	7.337	206348_s_at	pyruvate dehydrogenase kinase, isozyme 3	PDK3	0.0314623	0.00498356	0.0314623			1e-07
231853_at	< 1e-07	621.7	1179.3	0.527	231853_at	tubulin, delta 1	TUBD1	0.998026	0.773516	0.998026			1e-07
209950_s_at	< 1e-07	60.4	374.9	0.161	209950_s_at	villin-like	VILL	0.00197453	0.0863169	0.00197453			1e-07
229018_at	< 1e-07	1018.8	1824.4	0.558	229018_at	chromosome 12 open reading frame 26	C12orf26	0.999807	0.773516	0.999981			1e-07
225282_at	< 1e-07	732.3	313.3	2.337	225282_at	stromal membrane-associated protein 1-like	SMAP1L	0.000953036	0.000281213	0.000953036			1e-07
55616_at	< 1e-07	1081.2	1866.1	0.579	55616_at	per1-like domain containing 1	PERLD1	0.998779	0.938776	0.999452			1e-07
239889_at	< 1e-07	73.6	752	0.098	239889_at	Chromosome 13 open reading frame 21	C13orf21	0.0193578	0.00309953	0.0193578			1e-07
224771_at	< 1e-07	596.4	125.9	4.737	224771_at	neuron navigator 1	NAV1	0.017359	0.00889859	0.0161102			1e-07
231773_at	< 1e-07	33.5	1021.8	0.033	231773_at	angiopoietin-like 1	ANGPTL1	4.43528e-05	4.38905e-07	4.43528e-05	231773_at		1e-07
222958_s_at	< 1e-07	395.2	65.5	6.034	222958_s_at	DEP domain containing 1	DEPDC1	0.000463188	0.000281213	0.000463188			1e-07
200628_s_at	< 1e-07	354.4	46.7	7.589	200628_s_at	tryptophanyl-tRNA synthetase	WARS	0.998367	0.591491	0.998367			1e-07
227775_at	< 1e-07	216	809.3	0.267	227775_at	bruno-like 6, RNA binding protein (Drosophila)	BRUNOL6	0.0193587	0.00154202	0.0181934			1e-07
229430_at	< 1e-07	23.6	166.5	0.142	229430_at	chromosome 8 open reading frame 46	C8orf46	0.0370776	0.0784699	0.0370776			1e-07
201693_s_at	< 1e-07	700.5	2806.7	0.25	201693_s_at	early growth response 1	EGR1	0.0119163	0.0384521	0.0105075			1e-07
227543_at	< 1e-07	280.8	654.1	0.429	227543_at	ribonuclease H2, subunit C	RNASEH2C	0.00465247	0.000860893	0.00339566			1e-07
225527_at	< 1e-07	1926.1	861.2	2.237	225527_at	CCAAT/enhancer binding protein (C/EBP), gamma	CEBPG	5.66414e-05	8.77811e-07	5.66414e-05		225527_at	1e-07
1555427_s_at	< 1e-07	700.9	206	3.402	1555427_s_at	synaptotagmin binding, cytoplasmic RNA interacting protein	SYNCRIP	0.0701818	0.0057917	0.0717081			1e-07
223393_s_at	< 1e-07	184	916.8	0.201	223393_s_at	teashirt family zinc finger 3	TSHZ3	2.22779e-05	9.50012e-10	9.50012e-10	223393_s_at		1e-07
1555847_a_at	< 1e-07	2019.9	7117.6	0.284	1555847_a_at	hypothetical protein LOC284454	LOC284454	0.999796	0.880707	0.999796			1e-07
204115_at	< 1e-07	494.1	1747.5	0.283	204115_at	guanine nucleotide binding protein (G protein), gamma 11	GNG11	2.22779e-05	9.50012e-10	9.50012e-10	204115_at		1e-07
228323_at	< 1e-07	729.6	210	3.474	228323_at	cancer susceptibility candidate 5	CASC5	0.000172664	9.59009e-05	0.000172664			1e-07
221881_s_at	< 1e-07	158.5	37.6	4.215	221881_s_at	adducin 3 (gamma) /// chloride intracellular channel 4	ADD3 /// CLIC4	0.999976	1	1			1e-07
209068_at	< 1e-07	1545.6	4372.9	0.353	209068_at	heterogeneous nuclear ribonucleoprotein D-like	HNRPDL	0.00709421	0.00127767	0.00570365			1e-07
226581_at	< 1e-07	865.5	1482	0.584	226581_at	zinc finger, FYVE domain containing 20	ZFYVE20	3.254e-05	8.77811e-07	3.254e-05	226581_at		1e-07
202191_s_at	< 1e-07	554.3	2609.6	0.212	202191_s_at	growth arrest-specific 7	GAS7	0.315045	0.0428051	0.319094			1e-07
203002_at	< 1e-07	1559	3884	0.401	203002_at	angiomotin like 2	AMOTL2	0.107979	0.0712265	0.107979			1e-07
200744_s_at	< 1e-07	1037.2	405	2.561	200744_s_at	guanine nucleotide binding protein (G protein), beta polypeptide 1	GNB1	0.999398	0.938776	0.999398			1e-07
235086_at	< 1e-07	126.4	511.4	0.247	235086_at	Thrombospondin 1	THBS1	0.193001	0.191294	0.193001			1e-07
244289_at	< 1e-07	66.8	439.3	0.152	244289_at	hypothetical protein LOC134466	LOC134466	0.000102798	1.63022e-06	0.000102798	244289_at		1e-07
221833_at	< 1e-07	729.5	2675.2	0.273	221833_at	Peroxisomal LON protease like	LONPL	0.184988	0.0308454	0.189599			1e-07
204719_at	< 1e-07	192.6	2474.3	0.078	204719_at	ATP-binding cassette, sub-family A (ABC1), member 8	ABCA8	0.00031814	1.7636e-05	5.44613e-05			1e-07
202754_at	< 1e-07	2285.9	1386.7	1.648	202754_at	R3H domain containing 1	R3HDM1	4.43689e-05	2.85289e-06	1.60552e-07		202754_at	1e-07
201853_s_at	< 1e-07	1017.8	356.3	2.857	201853_s_at	cell division cycle 25B	CDC25B	0.917054	0.308317	0.914955			1e-07
225595_at	< 1e-07	843.4	2346	0.36	225595_at	HCF-binding transcription factor Zhangfei	ZF	0.914767	0.415491	0.912572			1e-07
201543_s_at	< 1e-07	675.3	279.3	2.418	201543_s_at	SAR1 gene homolog A (S. cerevisiae)	SAR1A	0.974331	0.880707	0.974331			1e-07
235764_at	< 1e-07	96.4	535.5	0.18	235764_at	PR domain containing 5	PRDM5	0.000354555	0.000168247	0.000354555			1e-07
231040_at	< 1e-07	310.4	3718.9	0.083	231040_at	RAR-related orphan receptor B	RORB	0.00575932	0.124562	0.00575932			1e-07
228991_at	< 1e-07	1029.3	1904.8	0.54	228991_at	CDNA FLJ27143 fis, clone SPL09242		0.218293	0.17599	0.218293			1e-07
203135_at	< 1e-07	1103.9	1994.3	0.554	203135_at	TATA box binding protein	TBP	0.985582	0.552059	0.985582			1e-07
1554667_s_at	< 1e-07	655.7	357.9	1.832	1554667_s_at	methyltransferase like 8	METTL8	0.193002	0.0475613	0.193002			1e-07
207826_s_at	< 1e-07	506.3	4237.1	0.119	207826_s_at	inhibitor of DNA binding 3, dominant negative helix-loop-helix protein	ID3	0.000163145	5.15514e-05	1.25174e-05			1e-07
242523_at	< 1e-07	199.4	506.4	0.394	242523_at	Hypothetical gene supported by BC047417	LOC400027	0.028443	0.0275405	0.028443			1e-07
212765_at	< 1e-07	1846.9	4253	0.434	212765_at	calmodulin regulated spectrin-associated protein 1-like 1	CAMSAP1L1	0.00739176	0.00364651	0.00599254			1e-07
217736_s_at	< 1e-07	5984.2	2604	2.298	217736_s_at	eukaryotic translation initiation factor 2-alpha kinase 1	EIF2AK1	5.66442e-05	1.99502e-07	4.73106e-07		217736_s_at	1e-07
231062_at	< 1e-07	185.4	418.5	0.443	231062_at	Clone IMAGE:1257951, mRNA sequence		0.945246	0.552059	0.945246			1e-07
229092_at	< 1e-07	398.1	1080.1	0.369	229092_at	Nuclear receptor subfamily 2, group F, member 2	NR2F2	5.33056e-05	1.99502e-07	3.68605e-07	229092_at		1e-07
227351_at	< 1e-07	805.7	2100.9	0.384	227351_at	chromosome 16 open reading frame 52	C16orf52	0.749921	0.191294	0.749921			1e-07
202294_at	< 1e-07	978.9	1734.3	0.564	202294_at	stromal antigen 1	STAG1	2.22779e-05	9.50012e-10	9.50012e-10	202294_at		1e-07
207945_s_at	< 1e-07	847.9	426.8	1.987	207945_s_at	casein kinase 1, delta	CSNK1D	0.964105	0.825663	0.964397			1e-07
214238_at	< 1e-07	367.1	1387.1	0.265	214238_at	Clone DT1P1B6 mRNA, CAG repeat region		0.000216272	2.57757e-05	2.41645e-05			1e-07
229833_at	< 1e-07	493.7	1216.7	0.406	229833_at	Arachidonate 12-lipoxygenase	ALOX12	0.999512	0.633244	0.999512			1e-07
210764_s_at	< 1e-07	323.4	1129.8	0.286	210764_s_at	cysteine-rich, angiogenic inducer, 61	CYR61	2.22767e-05	9.50012e-10	2.22767e-05	210764_s_at		1e-07
209008_x_at	< 1e-07	3180.7	837.9	3.796	209008_x_at	keratin 8 /// keratin 8	KRT8	0.00237943	0.0171092	0.00141661			1e-07
233124_s_at	< 1e-07	973.5	361.1	2.696	233124_s_at	enoyl Coenzyme A hydratase domain containing 1	ECHDC1	0.053939	0.0116581	0.0546466			1e-07
228157_at	< 1e-07	1445.5	4408.5	0.328	228157_at	zinc finger protein 207	ZNF207	0.426524	0.13606	0.428342			1e-07
203763_at	< 1e-07	1351	2869.9	0.471	203763_at	dynein, cytoplasmic 2, light intermediate chain 1	DYNC2LI1	0.397693	0.191294	0.400175			1e-07
1559102_at	< 1e-07	121.8	275.5	0.442	1559102_at	CDNA clone IMAGE:4791593		0.993051	0.880707	0.993051			1e-07
221834_at	< 1e-07	1135.4	3443.2	0.33	221834_at	Peroxisomal LON protease like	LONPL	0.0507691	0.00498356	0.0513064			1e-07
222155_s_at	< 1e-07	510	158.5	3.218	222155_s_at	G protein-coupled receptor 172A	GPR172A	0.00342169	0.00220857	0.0022942			1e-07
228890_at	< 1e-07	114.6	460.2	0.249	228890_at	atonal homolog 8 (Drosophila)	ATOH8	0.000241726	3.68225e-05	0.000241726			1e-07
214718_at	< 1e-07	690.8	1574.9	0.439	214718_at	GATA zinc finger domain containing 1	GATAD1	3.46359e-05	7.9801e-08	3.46359e-05	214718_at		1e-07
241739_at	< 1e-07	99.7	300.6	0.332	241739_at	2-oxoglutarate and iron-dependent oxygenase domain containing 1	OGFOD1	0.222686	0.161721	0.222686			1e-07
208653_s_at	< 1e-07	606.9	196.4	3.09	208653_s_at	CD164 molecule, sialomucin	CD164	0.999771	0.938776	0.999973			1e-07
230435_at	< 1e-07	420.2	1101.3	0.382	230435_at	hypothetical LOC375190	LOC375190	0.000514796	7.08832e-05	0.000514796			1e-07
236551_at	< 1e-07	58.8	509.6	0.115	236551_at	zinc finger protein 311	ZNF311	0.0625503	0.0077379	0.0637038			1e-07
213422_s_at	< 1e-07	577.3	1819.4	0.317	213422_s_at	matrix-remodelling associated 8	MXRA8	5.01532e-05	7.9801e-08	2.83104e-07	213422_s_at		1e-07
240135_x_at	< 1e-07	23.2	127.1	0.183	240135_x_at	TIMP metallopeptidase inhibitor 3 (Sorsby fundus dystrophy, pseudoinflammatory)	TIMP3	2.37361e-05	6.65008e-09	2.37361e-05	240135_x_at		1e-07
1553960_at	< 1e-07	492.3	1104.9	0.446	1553960_at	sorting nexin family member 21	SNX21	8.11991e-05	1.63022e-06	1.75182e-06	1553960_at		1e-07
221676_s_at	< 1e-07	1435.9	448	3.205	221676_s_at	coronin, actin binding protein, 1C	CORO1C	0.998998	0.938776	0.999595			1e-07
235425_at	< 1e-07	738.4	186.3	3.963	235425_at	shugoshin-like 2 (S. pombe)	SGOL2	0.000906441	0.0010522	0.000346135			1e-07
219990_at	< 1e-07	527	114.3	4.611	219990_at	E2F transcription factor 8	E2F8	0.000228673	0.000168247	2.7329e-05			1e-07
232794_at	< 1e-07	191.3	588.3	0.325	232794_at	Hypothetical protein LOC644009	LOC644010	0.19915	0.124562	0.19915			1e-07
235545_at	< 1e-07	268	54.3	4.936	235545_at			0.00197459	0.0171092	0.00109614			1e-07
208899_x_at	< 1e-07	1419.5	671.9	2.113	208899_x_at	ATPase, H+ transporting, lysosomal 34kDa, V1 subunit D	ATP6V1D	0.975203	0.552059	0.976105			1e-07
203373_at	< 1e-07	683.2	2514.6	0.272	203373_at	suppressor of cytokine signaling 2	SOCS2	2.37427e-05	6.65008e-09	1.90002e-09	203373_at		1e-07
225235_at	< 1e-07	1008.7	473.3	2.131	225235_at	tetraspanin 17	TSPAN17	0.0010531	0.00262268	0.000437307			1e-07
227947_at	< 1e-07	771.2	1619.8	0.476	227947_at	phosphatase and actin regulator 2	PHACTR2	4.17167e-05	7.6077e-06	4.17167e-05	227947_at		1e-07
242255_at	< 1e-07	224	564.6	0.397	242255_at	WD repeat domain 37	WDR37	0.999923	1	0.999999			1e-07
226634_at	< 1e-07	269.7	588.9	0.458	226634_at	similar to CG9643-PA	LOC399818	0.247729	0.0645491	0.247729			1e-07
206580_s_at	< 1e-07	876.1	2570.7	0.341	206580_s_at	EGF-containing fibulin-like extracellular matrix protein 2	EFEMP2	0.000122432	4.75481e-06	5.96987e-06	206580_s_at		1e-07
1568377_x_at	< 1e-07	146.2	908.4	0.161	1568377_x_at	defensin, beta 124	DEFB124	0.00739176	0.00889859	0.00599254			1e-07
1561042_at	< 1e-07	144	48.5	2.969	1561042_at	integrin, beta 1 (fibronectin receptor, beta polypeptide, antigen CD29 includes MDF2, MSK12)	ITGB1	4.17167e-05	1.99502e-07	4.17167e-05		1561042_at	1e-07
205046_at	< 1e-07	192.2	41.7	4.609	205046_at	centromere protein E, 312kDa	CENPE	0.0314627	0.207691	0.0309214			1e-07
213340_s_at	< 1e-07	743.1	1321.8	0.562	213340_s_at	KIAA0495	KIAA0495	0.000439296	1.7636e-05	0.000439296			1e-07
244128_x_at	< 1e-07	76.8	366.2	0.21	244128_x_at	GLIS family zinc finger 1	GLIS1	0.455753	0.285479	0.455753			1e-07
214697_s_at	< 1e-07	842.6	265.3	3.176	214697_s_at	ROD1 regulator of differentiation 1 (S. pombe)	ROD1	0.000301249	9.59009e-05	0.000301249			1e-07
214945_at	< 1e-07	99.5	682.5	0.146	214945_at	hypothetical protein LOC202134	LOC202134	0.0852322	0.332658	0.0852322			1e-07
214155_s_at	< 1e-07	323.8	150.9	2.146	214155_s_at	La ribonucleoprotein domain family, member 4	LARP4	0.264418	0.0428051	0.269043			1e-07
218020_s_at	< 1e-07	537.7	309.3	1.738	218020_s_at	zinc finger, AN1-type domain 3	ZFAND3	0.999976	1	0.999976			1e-07
202672_s_at	< 1e-07	1292	6982.8	0.185	202672_s_at	activating transcription factor 3	ATF3	0.00770027	0.0218099	0.00629346			1e-07
215095_at	< 1e-07	262.6	899.7	0.292	215095_at	Esterase D/formylglutathione hydrolase	ESD	0.738003	0.0948071	0.738003			1e-07
217788_s_at	< 1e-07	4307.6	1652.9	2.606	217788_s_at	UDP-N-acetyl-alpha-D-galactosamine:polypeptide N-acetylgalactosaminyltransferase 2 (GalNAc-T2)	GALNT2	0.00116264	7.08832e-05	0.000508543			1e-07
238566_at	< 1e-07	53.9	421.1	0.128	238566_at	Transcribed locus		0.0207963	0.0308454	0.0207963			1e-07
206174_s_at	< 1e-07	685.2	378.2	1.812	206174_s_at	protein phosphatase 6, catalytic subunit	PPP6C	0.999967	1	1			1e-07
208853_s_at	< 1e-07	918	375	2.448	208853_s_at	calnexin	CANX	0.999961	0.938776	1			1e-07
227026_at	< 1e-07	1416.8	2804.2	0.505	227026_at	M-phase phosphoprotein, mpp8	HSMPP8	0.0106035	0.00220857	0.0106035			1e-07
212365_at	< 1e-07	592.7	242	2.449	212365_at	myosin IB	MYO1B	0.777313	0.332658	0.77253			1e-07
205259_at	< 1e-07	137.8	989.8	0.139	205259_at	nuclear receptor subfamily 3, group C, member 2	NR3C2	0.00100192	0.000860893	0.00100192			1e-07
205248_at	< 1e-07	103.9	31.8	3.267	205248_at	dopey family member 2	DOPEY2	0.874608	0.191294	0.874608			1e-07
218244_at	< 1e-07	1051.8	1796.2	0.586	218244_at	nucleolar protein 8	NOL8	0.0284438	0.0171092	0.0277359			1e-07
1552618_at	< 1e-07	373.8	147.8	2.529	1552618_at	syntaxin 6	STX6	0.00941883	0.00670618	0.0079912			1e-07
214620_x_at	< 1e-07	1565.3	7090.7	0.221	214620_x_at	peptidylglycine alpha-amidating monooxygenase	PAM	0.264418	0.0712265	0.269043			1e-07
217322_x_at	< 1e-07	229.8	84.3	2.726	217322_x_at			0.99701	0.938776	0.99701			1e-07
204955_at	< 1e-07	153.1	702	0.218	204955_at	sushi-repeat-containing protein, X-linked	SRPX	2.86951e-05	2.66003e-08	2.86951e-05	204955_at		1e-07
238456_at	< 1e-07	320.4	853.8	0.375	238456_at	CDNA FLJ36202 fis, clone TESTI2028296		0.122363	0.0193408	0.122363			1e-07
223126_s_at	< 1e-07	265.1	817.1	0.324	223126_s_at	chromosome 1 open reading frame 21	C1orf21	0.00054252	3.68225e-05	0.00054252			1e-07
201020_at	< 1e-07	344.5	147.7	2.332	201020_at	tyrosine 3-monooxygenase/tryptophan 5-monooxygenase activation protein, eta polypeptide	YWHAH	0.999979	1	1			1e-07
223604_at	< 1e-07	237.7	757.4	0.314	223604_at	GTPase activating Rap/RanGAP domain-like 3	GARNL3	5.33029e-05	1.63022e-06	5.33029e-05	223604_at		1e-07
223007_s_at	< 1e-07	708	1617.4	0.438	223007_s_at	chromosome 9 open reading frame 5	C9orf5	3.9219e-05	8.77811e-07	8.55011e-08	223007_s_at		1e-07
219923_at	< 1e-07	732.6	1848	0.396	219923_at	tripartite motif-containing 45	TRIM45	0.998717	0.825663	0.999411			1e-07
218806_s_at	< 1e-07	684.1	99.2	6.896	218806_s_at	vav 3 oncogene	VAV3	0.000255491	5.15514e-05	3.4703e-05			1e-07
223381_at	< 1e-07	755.2	121.6	6.211	223381_at	cell division cycle associated 1	CDCA1	0.000137416	5.15514e-05	8.11975e-06			1e-07
236500_at	< 1e-07	184.6	638.5	0.289	236500_at	Leucine rich repeat (in FLII) interacting protein 2	LRRFIP2	0.000285195	1.7636e-05	0.000285195			1e-07
1556328_at	< 1e-07	8.5	82.4	0.103	1556328_at	Protocadherin 10	PCDH10	0.00868961	0.0150964	0.00868961			1e-07
203120_at	< 1e-07	1167.1	476.3	2.45	203120_at	tumor protein p53 binding protein, 2	TP53BP2	0.00869462	0.00309953	0.00869462			1e-07
229699_at	< 1e-07	687.6	1309.8	0.525	229699_at	CDNA FLJ45384 fis, clone BRHIP3021987		0.931791	0.514841	0.931791			1e-07
204051_s_at	< 1e-07	368.9	4199	0.088	204051_s_at	secreted frizzled-related protein 4	SFRP4	6.01794e-05	2.85289e-06	6.02308e-07	204051_s_at		1e-07
224873_s_at	< 1e-07	450.7	1188.3	0.379	224873_s_at	mitochondrial ribosomal protein S25	MRPS25	0.663607	0.13606	0.663607			1e-07
204052_s_at	< 1e-07	139.1	5358	0.026	204052_s_at	secreted frizzled-related protein 4	SFRP4	0.00041652	9.59009e-05	0.00041652			1e-07
212483_at	< 1e-07	2197.5	4253.2	0.517	212483_at	Nipped-B homolog (Drosophila)	NIPBL	0.999181	0.825663	0.999705			1e-07
204887_s_at	< 1e-07	378.3	102.1	3.705	204887_s_at	polo-like kinase 4 (Drosophila)	PLK4	0.00113428	0.000564093	0.00113428			1e-07
225355_at	< 1e-07	1043.6	416.3	2.507	225355_at	hypothetical protein DKFZP761M1511	DKFZP761M1511	0.999914	1	0.999998			1e-07
226290_at	< 1e-07	2463.2	4488.5	0.549	226290_at	B double prime 1, subunit of RNA polymerase III transcription initiation factor IIIB	BDP1	0.986632	0.285479	0.988011			1e-07
208794_s_at	< 1e-07	4806.2	2644.8	1.817	208794_s_at	SWI/SNF related, matrix associated, actin dependent regulator of chromatin, subfamily a, member 4	SMARCA4	2.37427e-05	6.65008e-09	1.90002e-09		208794_s_at	1e-07
227919_at	< 1e-07	809.8	6953	0.116	227919_at	urothelial cancer associated 1	UCA1	0.0434913	0.938776	0.0436273			1e-07
229010_at	< 1e-07	370	129	2.868	229010_at	Cas-Br-M (murine) ecotropic retroviral transforming sequence	CBL	0.946061	0.415491	0.945353			1e-07
219743_at	< 1e-07	282.4	1953	0.145	219743_at	hairy/enhancer-of-split related with YRPW motif 2	HEY2	0.0325256	0.0193408	0.0325256			1e-07
209408_at	< 1e-07	1043.6	309.9	3.368	209408_at	kinesin family member 2C	KIF2C	0.000145537	9.59009e-05	9.41177e-06			1e-07
227568_at	< 1e-07	1066.2	3298.4	0.323	227568_at	HECT domain containing 2	HECTD2	0.00739176	0.00154202	0.00599254			1e-07
224841_x_at	< 1e-07	4189.2	10200.9	0.411	224841_x_at	growth arrest-specific 5	GAS5	0.000354555	5.15514e-05	0.000354555			1e-07
203411_s_at	< 1e-07	721.1	288.4	2.5	203411_s_at	lamin A/C	LMNA	0.999973	1	0.999973			1e-07
203467_at	< 1e-07	350	841.2	0.416	203467_at	phosphomannomutase 1	PMM1	0.000475661	0.000451275	0.000475661			1e-07
239848_at	< 1e-07	394.1	1137.3	0.347	239848_at	Coiled-coil domain containing 73	CCDC73	0.858665	0.264068	0.854716			1e-07
222420_s_at	< 1e-07	9697.3	4018.4	2.413	222420_s_at	ubiquitin-conjugating enzyme E2H (UBC8 homolog, yeast)	UBE2H	6.7883e-05	2.85289e-06	9.46212e-07		222420_s_at	1e-07
227873_at	< 1e-07	1013.5	1894.1	0.535	227873_at	chromosome 5 open reading frame 14	C5orf14	4.17189e-05	4.38905e-07	1.18751e-07	227873_at		1e-07
226421_at	< 1e-07	1439.3	480.2	2.997	226421_at	Alport syndrome, mental retardation, midface hypoplasia and elliptocytosis chromosomal region, gene 1	AMMECR1	0.00013741	1.17573e-05	0.00013741			1e-07
239727_at	< 1e-07	20.8	105	0.198	239727_at	deiodinase, iodothyronine, type III opposite strand	DIO3OS	0.000108941	1.63022e-06	0.000108941	239727_at		1e-07
37547_at	< 1e-07	225.8	751.2	0.301	37547_at	parathyroid hormone-responsive B1	PTHB1	0.993193	0.633244	0.994574			1e-07
208606_s_at	< 1e-07	21.7	204.5	0.106	208606_s_at	wingless-type MMTV integration site family, member 4 /// wingless-type MMTV integration site family, member 4	WNT4	0.000145466	0.000168247	0.000145466			1e-07
229177_at	< 1e-07	85.7	1420.9	0.06	229177_at	hypothetical protein MGC45438	MGC45438	0.658184	0.446653	0.658184			1e-07
228044_at	< 1e-07	94.1	515.5	0.183	228044_at	chromosome 13 open reading frame 21	C13orf21	0.000137416	7.08832e-05	8.11975e-06			1e-07
228885_at	< 1e-07	91.1	544.3	0.167	228885_at	MAM domain containing 2	MAMDC2	2.22754e-05	9.50012e-10	2.22754e-05	228885_at		1e-07
236353_at	< 1e-07	203.1	915.1	0.222	236353_at	CDNA FLJ43467 fis, clone OCBBF2036752		0.0470169	0.0384521	0.0470169			1e-07
215223_s_at	< 1e-07	1482.3	288.9	5.131	215223_s_at	superoxide dismutase 2, mitochondrial	SOD2	0.0395451	0.308317	0.0394592			1e-07
226082_s_at	< 1e-07	979.4	429.4	2.281	226082_s_at	splicing factor, arginine/serine-rich 15	SFRS15	0.00273075	0.000564093	0.00273075			1e-07
209024_s_at	< 1e-07	4521.7	1178.3	3.837	209024_s_at	synaptotagmin binding, cytoplasmic RNA interacting protein	SYNCRIP	0.10798	0.0150964	0.111022			1e-07
225443_at	< 1e-07	1190.6	1958.7	0.608	225443_at	DCP1 decapping enzyme homolog A (S. cerevisiae)	DCP1A	0.949231	0.264068	0.948694			1e-07
212713_at	< 1e-07	21.8	159.2	0.137	212713_at	microfibrillar-associated protein 4	MFAP4	2.22742e-05	9.50012e-10	2.22742e-05	212713_at		1e-07
32259_at	< 1e-07	1613.9	3309.7	0.488	32259_at	enhancer of zeste homolog 1 (Drosophila)	EZH1	0.181059	0.0384521	0.185632			1e-07
203668_at	< 1e-07	549.7	1263.6	0.435	203668_at	mannosidase, alpha, class 2C, member 1	MAN2C1	0.00327193	0.000218721	0.00327193			1e-07
218265_at	< 1e-07	1010.2	1762.5	0.573	218265_at	SECIS binding protein 2	SECISBP2	0.865198	0.386162	0.861397			1e-07
214790_at	< 1e-07	200.8	528.8	0.38	214790_at	SUMO1/sentrin specific peptidase 6	SENP6	0.000193322	2.57757e-05	0.000193322			1e-07
232238_at	< 1e-07	370.8	63.9	5.803	232238_at	asp (abnormal spindle)-like, microcephaly associated (Drosophila)	ASPM	0.000129716	9.59009e-05	0.000129716			1e-07
221962_s_at	< 1e-07	461.5	176.4	2.616	221962_s_at	ubiquitin-conjugating enzyme E2H (UBC8 homolog, yeast)	UBE2H	0.988536	0.880707	0.988536			1e-07
208627_s_at	< 1e-07	3269.1	778.1	4.201	208627_s_at	Y box binding protein 1	YBX1	0.999897	1	0.999996			1e-07
200712_s_at	< 1e-07	547.7	254.2	2.155	200712_s_at	microtubule-associated protein, RP/EB family, member 1	MAPRE1	0.999771	1	0.999973			1e-07
223068_at	< 1e-07	3608.3	1796.6	2.008	223068_at	echinoderm microtubule associated protein like 4	EML4	3.68611e-05	8.77811e-07	6.08008e-08		223068_at	1e-07
215792_s_at	< 1e-07	684.4	402.4	1.701	215792_s_at	DnaJ (Hsp40) homolog, subfamily C, member 11	DNAJC11	0.464576	0.0645491	0.464576			1e-07
212061_at	< 1e-07	929.1	1794.4	0.518	212061_at	U2-associated SR140 protein	SR140	9.69408e-05	1.99502e-07	9.69408e-05	212061_at		1e-07
1553719_s_at	< 1e-07	419.6	964.2	0.435	1553719_s_at	zinc finger protein 548	ZNF548	0.889245	0.591491	0.886113			1e-07
202154_x_at	< 1e-07	1613.6	610.2	2.644	202154_x_at	tubulin, beta 3	TUBB3	0.985031	0.514841	0.985031			1e-07
212498_at	< 1e-07	6909.2	11557.3	0.598	212498_at	Full-length cDNA clone CS0DM001YA04 of Fetal liver of Homo sapiens (human)		0.998717	0.773516	0.999411			1e-07
241730_at	< 1e-07	144	362.3	0.397	241730_at	Transcribed locus		0.0961082	0.124562	0.0961082			1e-07
223268_at	< 1e-07	1593.9	3352.3	0.475	223268_at	chromosome 11 open reading frame 54	C11orf54	0.0763603	0.113885	0.0763603			1e-07
203117_s_at	< 1e-07	792.5	2086.6	0.38	203117_s_at	ubiquitin specific peptidase 52	USP52	0.0161262	0.00262268	0.0148312			1e-07
214329_x_at	< 1e-07	1748	7830.6	0.223	214329_x_at	tumor necrosis factor (ligand) superfamily, member 10 /// tumor necrosis factor (ligand) superfamily, member 10	TNFSF10	0.976874	0.514841	0.977861			1e-07
231113_at	< 1e-07	11.8	65.3	0.181	231113_at	Laminin, alpha 4	LAMA4	3.05281e-05	6.65008e-09	3.05281e-05	231113_at		1e-07
202227_s_at	< 1e-07	4809.3	8402.5	0.572	202227_s_at	bromodomain containing 8	BRD8	0.999909	0.825663	0.999997			1e-07
209882_at	< 1e-07	573.4	173.8	3.299	209882_at	Ras-like without CAAX 1	RIT1	0.590832	0.0645491	0.588609			1e-07
224772_at	< 1e-07	992.7	395.2	2.512	224772_at	neuron navigator 1	NAV1	0.0119163	0.0077379	0.0105075			1e-07
207727_s_at	< 1e-07	835.4	1967.9	0.425	207727_s_at	mutY homolog (E. coli)	MUTYH	0.347274	0.0584015	0.350787			1e-07
208974_x_at	< 1e-07	6796.6	3237.1	2.1	208974_x_at	karyopherin (importin) beta 1	KPNB1	0.0231261	0.0132848	0.0221388			1e-07
200593_s_at	< 1e-07	3825.7	1573.2	2.432	200593_s_at	heterogeneous nuclear ribonucleoprotein U (scaffold attachment factor A)	HNRPU	0.331003	0.0308454	0.3348			1e-07
217214_s_at	< 1e-07	15.1	95.7	0.158	217214_s_at	solute carrier family 6 (neurotransmitter transporter, noradrenalin), member 2	SLC6A2	0.247725	0.103982	0.247725			1e-07
218694_at	< 1e-07	721.9	3911.3	0.185	218694_at	armadillo repeat containing, X-linked 1	ARMCX1	0.000204501	2.85289e-06	2.13059e-05	218694_at		1e-07
235155_at	< 1e-07	194.4	577.7	0.337	235155_at	3-hydroxybutyrate dehydrogenase, type 2	BDH2	0.59371	0.161721	0.59371			1e-07
205569_at	< 1e-07	431.9	68.7	6.287	205569_at	lysosomal-associated membrane protein 3	LAMP3	5.33029e-05	1.99502e-07	5.33029e-05		205569_at	1e-07
202743_at	< 1e-07	2362.2	792.7	2.98	202743_at	phosphoinositide-3-kinase, regulatory subunit 3 (p55, gamma)	PIK3R3	0.00148366	0.000699476	0.000729911			1e-07
205880_at	1e-07	303.7	1350.4	0.225	205880_at	protein kinase D1	PRKD1	0.000740036	5.15514e-05	0.000249666			1e-07
229358_at	1e-07	116	2446.3	0.047	229358_at	Indian hedgehog homolog (Drosophila)	IHH	0.110755	0.264068	0.113887			1e-07
209365_s_at	1e-07	313.2	1012	0.309	209365_s_at	extracellular matrix protein 1	ECM1	6.01764e-05	4.38905e-07	6.01764e-05	209365_s_at		1e-07
222039_at	1e-07	967.5	247.5	3.909	222039_at	solute carrier family 35, member E1 /// hypothetical protein LOC146909	SLC35E1 /// LOC146909	0.000115528	2.57757e-05	5.08541e-06			1e-07
235511_at	1e-07	186.5	492.7	0.379	235511_at	RNA binding motif protein 4B	RBM4B	0.0136233	0.00364651	0.0136233			1e-07
227060_at	1e-07	154.7	49.1	3.151	227060_at	tumor necrosis factor receptor superfamily, member 19-like	TNFRSF19L	3.05645e-05	7.9801e-08	3.05645e-05		227060_at	1e-07
212221_x_at	1e-07	2376.6	4700.8	0.506	212221_x_at	iduronate 2-sulfatase (Hunter syndrome)	IDS	0.695408	0.161721	0.691211			1e-07
218256_s_at	1e-07	2377.6	4777.1	0.498	218256_s_at	nucleoporin 54kDa	NUP54	0.36941	0.0428051	0.372495			1e-07
212779_at	1e-07	2378.4	4382.4	0.543	212779_at	KIAA1109	KIAA1109	0.00122116	0.000860893	0.00122116			1e-07
219181_at	1e-07	279.7	36.6	7.642	219181_at	lipase, endothelial	LIPG	0.0523345	0.191294	0.0523345			1e-07
241957_x_at	1e-07	276.2	612.9	0.451	241957_x_at	lin-7 homolog B (C. elegans)	LIN7B	0.983268	0.677423	0.983268			1e-07
208478_s_at	1e-07	113.2	36.4	3.11	208478_s_at	BCL2-associated X protein	BAX	0.999975	1	0.999975			1e-07
205006_s_at	1e-07	378	1082.1	0.349	205006_s_at	N-myristoyltransferase 2	NMT2	0.0247971	0.0102008	0.0238949			1e-07
232458_at	1e-07	340.2	2351.8	0.145	232458_at	Collagen, type III, alpha 1 (Ehlers-Danlos syndrome type IV, autosomal dominant)	COL3A1	2.37427e-05	6.65008e-09	1.90002e-09	232458_at		1e-07
204822_at	1e-07	725.2	163.8	4.427	204822_at	TTK protein kinase	TTK	0.000374204	0.000699476	7.47669e-05			1e-07
238472_at	1e-07	270.5	625.3	0.433	238472_at	F-box protein 9	FBXO9	0.0256699	0.0475613	0.0248133			1e-07
205384_at	1e-07	29.1	129.7	0.224	205384_at	FXYD domain containing ion transport regulator 1 (phospholemman)	FXYD1	2.22679e-05	9.50012e-10	2.22679e-05	205384_at		1e-07
204916_at	1e-07	262.7	686.2	0.383	204916_at	receptor (calcitonin) activity modifying protein 1	RAMP1	2.22767e-05	9.50012e-10	2.22767e-05	204916_at		1e-07
1552619_a_at	1e-07	180.5	37.6	4.801	1552619_a_at	anillin, actin binding protein	ANLN	0.0948554	0.552059	0.0974331			1e-07
236101_at	1e-07	38.6	224.5	0.172	236101_at			0.619355	0.880707	0.619355			1e-07
202437_s_at	1e-07	421.1	2224.2	0.189	202437_s_at	cytochrome P450, family 1, subfamily B, polypeptide 1	CYP1B1	4.71774e-05	2.66003e-08	2.15653e-07	202437_s_at		1e-07
1569129_s_at	1e-07	663.7	1462.7	0.454	1569129_s_at	Homo sapiens, clone IMAGE:4695648, mRNA		0.794583	0.191294	0.789837			1e-07
235814_at	1e-07	49.2	325.7	0.151	235814_at	Transcribed locus		0.0492381	0.00427162	0.0492381			1e-07
228831_s_at	1e-07	197.1	513.6	0.384	228831_s_at	guanine nucleotide binding protein (G protein), gamma 7	GNG7	0.000335896	3.68225e-05	6.06459e-05			1e-07
206752_s_at	1e-07	331.9	715.4	0.464	206752_s_at	DNA fragmentation factor, 40kDa, beta polypeptide (caspase-activated DNase)	DFFB	0.777314	0.17599	0.777314			1e-07
230588_s_at	1e-07	843.9	1766.8	0.478	230588_s_at	hypothetical protein LOC285074 /// similar to anaphase promoting complex subunit 1	LOC285074 /// LOC653663	0.971557	0.446653	0.971557			1e-07
241996_at	1e-07	520	1698.6	0.306	241996_at			0.0186714	0.00185043	0.0174763			1e-07
218294_s_at	1e-07	1515.1	633.1	2.393	218294_s_at	nucleoporin 50kDa	NUP50	0.00216846	0.0010522	0.00124783			1e-07
211580_s_at	1e-07	248.4	60.2	4.126	211580_s_at	phosphoinositide-3-kinase, regulatory subunit 3 (p55, gamma)	PIK3R3	0.0223268	0.00670618	0.0212999			1e-07
220399_at	1e-07	262.9	605.5	0.434	220399_at	hypothetical protein FLJ22639	FLJ22639	0.894744	0.633244	0.891793			1e-07
229672_at	1e-07	253.1	696.1	0.364	229672_at	Chromosome 20 open reading frame 44	C20orf44	0.000488407	5.15514e-05	0.000488407			1e-07
224741_x_at	1e-07	4006.4	9566.5	0.419	224741_x_at	growth arrest-specific 5	GAS5	8.11991e-05	1.63022e-06	1.75182e-06	224741_x_at		1e-07
205591_at	1e-07	22.2	166.3	0.133	205591_at	olfactomedin 1	OLFM1	6.01433e-05	4.38905e-07	6.01433e-05	205591_at		1e-07
224618_at	1e-07	650.7	336.7	1.933	224618_at	ROD1 regulator of differentiation 1 (S. pombe)	ROD1	0.0032721	0.000218721	0.00216455			1e-07
235234_at	1e-07	132.4	52	2.546	235234_at	FLJ36874 protein	FLJ36874	0.978064	0.825663	0.978064			1e-07
201037_at	1e-07	2503.3	808	3.098	201037_at	phosphofructokinase, platelet	PFKP	0.0265682	0.0057917	0.0257592			1e-07
1556427_s_at	1e-07	217.9	875.3	0.249	1556427_s_at	similar to hypothetical protein	LOC221091	2.69505e-05	7.9801e-08	6.65008e-09	1556427_s_at		1e-07
237247_at	1e-07	56.1	260.9	0.215	237247_at	ubiquitin specific peptidase 51	USP51	0.000228664	1.7636e-05	0.000228664			1e-07
38043_at	1e-07	516.2	967.8	0.533	38043_at	family with sequence similarity 3, member A	FAM3A	0.0973816	0.0193408	0.100054			1e-07
205733_at	1e-07	686.8	306.7	2.239	205733_at	Bloom syndrome	BLM	3.9219e-05	4.38905e-07	8.55011e-08		205733_at	1e-07
203392_s_at	1e-07	3572.2	1710.4	2.089	203392_s_at	C-terminal binding protein 1	CTBP1	0.613694	0.148429	0.610962			1e-07
215766_at	1e-07	285.8	527.3	0.542	215766_at	Glutathione S-transferase A1	GSTA1	0.264416	0.0712265	0.264416			1e-07
229870_at	1e-07	399.3	982.5	0.406	229870_at	hypothetical protein LOC644656	LOC644656	0.997621	0.677423	0.997621			1e-07
228728_at	1e-07	719.2	4783.1	0.15	228728_at	hypothetical protein FLJ21986	FLJ21986	8.11991e-05	4.75481e-06	1.75182e-06	228728_at		1e-07
213469_at	1e-07	433.3	1598.1	0.271	213469_at	GPI deacylase	PGAP1	0.857	0.264068	0.857			1e-07
217787_s_at	1e-07	265.2	67	3.958	217787_s_at	UDP-N-acetyl-alpha-D-galactosamine:polypeptide N-acetylgalactosaminyltransferase 2 (GalNAc-T2)	GALNT2	0.997142	0.677423	0.997142			1e-07
222483_at	1e-07	450	207.4	2.17	222483_at	EF-hand domain family, member D2	EFHD2	0.00134662	0.0010522	0.000633324			1e-07
1558795_at	1e-07	18	131.8	0.137	1558795_at	MRNA; cDNA DKFZp761P2319 (from clone DKFZp761P2319)		5.32866e-05	4.38905e-07	5.32866e-05	1558795_at		1e-07
232570_s_at	1e-07	52.8	372.1	0.142	232570_s_at	ADAM metallopeptidase domain 33	ADAM33	2.22754e-05	9.50012e-10	2.22754e-05	232570_s_at		1e-07
230624_at	1e-07	533.6	2172.4	0.246	230624_at	solute carrier family 25, member 27	SLC25A27	0.0265678	0.0171092	0.0265678			1e-07
1557799_at	1e-07	240.2	503.2	0.477	1557799_at	chromosome 11 open reading frame 31	C11orf31	0.995734	0.724142	0.996956			1e-07
224579_at	1e-07	4202.5	1015.2	4.14	224579_at	CDNA FLJ32108 fis, clone OCBBF2001492		0.00116264	9.59009e-05	0.000508543			1e-07
217841_s_at	1e-07	2292.4	1311.3	1.748	217841_s_at	protein phosphatase methylesterase 1	PPME1	0.000154099	2.85289e-06	0.000154099		217841_s_at	1e-07
200747_s_at	1e-07	2040.6	4754.5	0.429	200747_s_at	nuclear mitotic apparatus protein 1	NUMA1	0.00128253	9.59009e-05	0.000589186			1e-07
237753_at	1e-07	137.5	28.2	4.876	237753_at	Transcribed locus		0.000318115	0.000218721	0.000318115			1e-07
220770_s_at	1e-07	318.8	694.7	0.459	220770_s_at	transposon-derived Buster3 transposase-like	LOC63920	7.65051e-05	8.77811e-07	7.65051e-05	220770_s_at		1e-07
202162_s_at	1e-07	483.7	289.8	1.669	202162_s_at	CCR4-NOT transcription complex, subunit 8	CNOT8	0.999958	0.938776	0.999958			1e-07
227044_at	1e-07	344.9	704	0.49	227044_at	TBC1 domain family, member 22A	TBC1D22A	0.361053	0.264068	0.361053			1e-07
1554351_a_at	1e-07	259	110.5	2.344	1554351_a_at	TIP41, TOR signalling pathway regulator-like (S. cerevisiae)	TIPRL	0.999976	1	0.999976			1e-07
200815_s_at	1e-07	970.1	504.6	1.923	200815_s_at	platelet-activating factor acetylhydrolase, isoform Ib, alpha subunit 45kDa	PAFAH1B1	0.309799	0.0218099	0.313924			1e-07
238620_at	1e-07	321.7	904.6	0.356	238620_at	SMA3	SMA3	0.502956	0.0712265	0.502881			1e-07
209680_s_at	1e-07	469.1	148.8	3.153	209680_s_at	kinesin family member C1	KIFC1	0.00802005	0.0863169	0.0066067			1e-07
215054_at	1e-07	415.4	1517.8	0.274	215054_at	erythropoietin receptor	EPOR	0.959174	0.446653	0.959174			1e-07
227003_at	1e-07	4919.2	8322.6	0.591	227003_at	RAB28, member RAS oncogene family	RAB28	0.999975	1	1			1e-07
1562583_s_at	1e-07	84.6	317.1	0.267	1562583_s_at	hypothetical protein LOC646405 /// hypothetical protein LOC651239	LOC646405 /// LOC651239	0.438177	0.591491	0.439716			1e-07
205801_s_at	1e-07	280.8	65.1	4.313	205801_s_at	RAS guanyl releasing protein 3 (calcium and DAG-regulated)	RASGRP3	0.0161256	0.00309953	0.0161256			1e-07
236151_at	1e-07	18.8	86.2	0.218	236151_at	KIAA1853	KIAA1853	0.992611	0.938776	0.992611			1e-07
242028_at	1e-07	585.2	1313.9	0.445	242028_at	Zinc finger protein 564	ZNF564	0.902618	0.308317	0.899946			1e-07
213488_at	1e-07	238.6	789.1	0.302	213488_at	sushi, nidogen and EGF-like domains 1	SNED1	2.87044e-05	7.9801e-08	1.14001e-08	213488_at		1e-07
228664_at	1e-07	91	324.3	0.281	228664_at			3.05612e-05	4.38905e-07	3.05612e-05	228664_at		1e-07
203145_at	1e-07	686	267.8	2.562	203145_at	sperm associated antigen 5	SPAG5	0.000463258	0.00127767	0.000463258			1e-07
202784_s_at	1e-07	214.9	88.4	2.431	202784_s_at	nicotinamide nucleotide transhydrogenase	NNT	0.999932	0.938776	0.999932			1e-07
210059_s_at	1e-07	786	315	2.495	210059_s_at	mitogen-activated protein kinase 13	MAPK13	5.66442e-05	4.38905e-07	4.73106e-07		210059_s_at	1e-07
230927_at	1e-07	115.4	261.1	0.442	230927_at	Transcribed locus, weakly similar to NP_060312.1 hypothetical protein FLJ20489 [Homo sapiens]		0.444023	0.591491	0.444023			1e-07
227935_s_at	1e-07	494.8	201.7	2.453	227935_s_at	polycomb group ring finger 5	PCGF5	0.000122427	2.85289e-06	0.000122427		227935_s_at	1e-07
210337_s_at	1e-07	299.7	81.6	3.673	210337_s_at	ATP citrate lyase	ACLY	0.999975	1	1			1e-07
204357_s_at	1e-07	114.5	35.5	3.225	204357_s_at	LIM domain kinase 1	LIMK1	0.644482	0.148429	0.644482			1e-07
213195_at	1e-07	304	748.7	0.406	213195_at	hypothetical protein LOC201229	LOC201229	0.0364827	0.0245361	0.0364827			1e-07
218134_s_at	1e-07	3426.2	5443.3	0.629	218134_s_at	RNA binding motif protein 22	RBM22	0.999863	0.773516	0.999863			1e-07
207467_x_at	1e-07	1992.2	955.8	2.084	207467_x_at	calpastatin	CAST	0.473417	0.113885	0.474087			1e-07
204635_at	1e-07	638.4	1886.4	0.338	204635_at	ribosomal protein S6 kinase, 90kDa, polypeptide 5	RPS6KA5	0.076361	0.161721	0.0781726			1e-07
242380_at	1e-07	116.9	262.4	0.446	242380_at	Chaperonin containing TCP1, subunit 8 (theta)	CCT8	0.274202	0.103982	0.274202			1e-07
213726_x_at	1e-07	3534.7	1428.1	2.475	213726_x_at	tubulin, beta 2C	TUBB2C	0.989805	0.677423	0.989805			1e-07
223305_at	1e-07	549.2	1076.7	0.51	223305_at	HSPC244	MGC13379	0.0193587	0.0150964	0.0181934			1e-07
208813_at	1e-07	666.1	265.4	2.51	208813_at	glutamic-oxaloacetic transaminase 1, soluble (aspartate aminotransferase 1)	GOT1	0.759245	0.332658	0.75449			1e-07
205339_at	1e-07	1768.1	621.5	2.845	205339_at	SCL/TAL1 interrupting locus	STIL	5.01532e-05	8.77811e-07	2.83104e-07		205339_at	1e-07
204033_at	1e-07	1025	318.9	3.214	204033_at	thyroid hormone receptor interactor 13	TRIP13	6.78797e-05	1.17573e-05	6.78797e-05			1e-07
218263_s_at	1e-07	5905.1	9612.9	0.614	218263_s_at	zinc finger, BED-type containing 5	ZBED5	0.999827	0.880707	0.999986			1e-07
202468_s_at	1e-07	1019.4	1947.5	0.523	202468_s_at	catenin (cadherin-associated protein), alpha-like 1	CTNNAL1	0.000255491	0.00127767	3.4703e-05			1e-07
201521_s_at	1e-07	695.4	267	2.604	201521_s_at	nuclear cap binding protein subunit 2, 20kDa	NCBP2	0.759245	0.358579	0.75449			1e-07
217820_s_at	1e-07	3359.6	1558.9	2.155	217820_s_at	enabled homolog (Drosophila)	ENAH	0.861958	0.264068	0.858082			1e-07
232313_at	1e-07	46.2	557.2	0.083	232313_at	transmembrane protein 132C	TMEM132C	0.000145479	4.75481e-06	0.000145479	232313_at		1e-07
212454_x_at	1e-07	5936.1	11686.4	0.508	212454_x_at	Heterogeneous nuclear ribonucleoprotein D-like	HNRPDL	0.000778768	9.59009e-05	0.000271379			1e-07
221014_s_at	1e-07	500.6	1125.2	0.445	221014_s_at	RAB33B, member RAS oncogene family /// RAB33B, member RAS oncogene family	RAB33B	0.550117	0.225242	0.550117			1e-07
205125_at	1e-07	402.2	858.7	0.468	205125_at	phospholipase C, delta 1	PLCD1	0.00116257	0.000357907	0.00116257			1e-07
202352_s_at	1e-07	1927.9	1028.6	1.874	202352_s_at	proteasome (prosome, macropain) 26S subunit, non-ATPase, 12	PSMD12	0.00342169	0.000564093	0.0022942			1e-07
205167_s_at	1e-07	168.8	31.4	5.376	205167_s_at	cell division cycle 25C	CDC25C	0.00801971	0.0428051	0.00801971			1e-07
1556067_a_at	1e-07	225.8	61.4	3.678	1556067_a_at	jumonji domain containing 3	JMJD3	0.93372	0.724142	0.93372			1e-07
201018_at	1e-07	1471.1	4627.7	0.318	201018_at	eukaryotic translation initiation factor 1A, X-linked	EIF1AX	0.0284438	0.00185043	0.0277359			1e-07
201336_at	1e-07	3262.9	5738.9	0.569	201336_at	vesicle-associated membrane protein 3 (cellubrevin)	VAMP3	0.000301261	2.57757e-05	4.88164e-05			1e-07
204873_at	1e-07	689.5	1516.8	0.455	204873_at	peroxisome biogenesis factor 1	PEX1	0.997142	0.773516	0.997142			1e-07
230329_s_at	1e-07	485.6	1008.1	0.482	230329_s_at	nudix (nucleoside diphosphate linked moiety X)-type motif 6	NUDT6	0.973432	0.332658	0.973432			1e-07
242734_x_at	1e-07	37.3	162.6	0.229	242734_x_at	galactose-1-phosphate uridylyltransferase	GALT	4.43574e-05	1.99502e-07	4.43574e-05	242734_x_at		1e-07
221503_s_at	1e-07	585.9	259.3	2.26	221503_s_at	karyopherin alpha 3 (importin alpha 4)	KPNA3	0.953706	0.633244	0.953706			1e-07
1570414_x_at	1e-07	149.7	699	0.214	1570414_x_at	hypothetical protein FLJ13197	FLJ13197	0.00110663	9.59009e-05	0.0004718			1e-07
225253_s_at	1e-07	698.9	278.6	2.509	225253_s_at	methyltransferase like 2B /// methyltransferase like 2A	METTL2B /// METTL2A	0.97433	0.633244	0.975187			1e-07
203968_s_at	1e-07	190.4	71.2	2.674	203968_s_at	CDC6 cell division cycle 6 homolog (S. cerevisiae)	CDC6	0.0110263	0.225242	0.0110263			1e-07
222573_s_at	1e-07	275.6	130.6	2.11	222573_s_at	salvador homolog 1 (Drosophila)	SAV1	0.999979	1	0.999979			1e-07
239002_at	1e-07	413.6	94.6	4.372	239002_at	asp (abnormal spindle)-like, microcephaly associated (Drosophila)	ASPM	3.68611e-05	7.9801e-08	6.08008e-08		239002_at	1e-07
223257_at	1e-07	356.6	778.9	0.458	223257_at	KIAA1333	KIAA1333	0.582174	0.244012	0.582174			1e-07
212425_at	1e-07	444.8	1007.9	0.441	212425_at	Secretory carrier membrane protein 1	SCAMP1	0.999366	0.825663	0.999807			1e-07
219431_at	1e-07	434.3	858.9	0.506	219431_at	Rho GTPase activating protein 10	ARHGAP10	0.315044	0.552059	0.315044			1e-07
200962_at	1e-07	1649.1	4501.4	0.366	200962_at	ribosomal protein L31 /// similar to ribosomal protein L31	RPL31 /// LOC653773	0.341817	0.0863169	0.345428			1e-07
217225_x_at	1e-07	7327	4147	1.767	217225_x_at	NODAL modulator 2	NOMO2	4.17189e-05	8.77811e-07	1.18751e-07		217225_x_at	1e-07
226361_at	1e-07	665.8	1159.9	0.574	226361_at	transmembrane protein 42	TMEM42	0.0382963	0.0245361	0.0381399			1e-07
226710_at	1e-07	479.9	1137.5	0.422	226710_at	similar to RIKEN cDNA C030006K11 gene	MGC70857	0.0270267	0.244012	0.0270267			1e-07
209166_s_at	1e-07	1258.8	603.7	2.085	209166_s_at	mannosidase, alpha, class 2B, member 1	MAN2B1	0.0032721	0.00185043	0.00216455			1e-07
227908_at	1e-07	797.2	368	2.166	227908_at	TBC1 domain family, member 24	TBC1D24	0.000269974	0.000564093	3.89723e-05			1e-07
211981_at	1e-07	370.8	80.3	4.618	211981_at	collagen, type IV, alpha 1	COL4A1	0.999979	1	1			1e-07
209533_s_at	1e-07	679.3	336.8	2.017	209533_s_at	phospholipase A2-activating protein	PLAA	0.619352	0.148429	0.6165			1e-07
201566_x_at	1e-07	1496.8	4590.2	0.326	201566_x_at	inhibitor of DNA binding 2, dominant negative helix-loop-helix protein /// inhibitor of DNA binding 2B, dominant negative helix-loop-helix protein	ID2 /// ID2B	0.980988	0.938776	0.980988			1e-07
213305_s_at	1e-07	597.9	297.1	2.012	213305_s_at	protein phosphatase 2, regulatory subunit B (B56), gamma isoform	PPP2R5C	0.997832	0.773516	0.998752			1e-07
201473_at	1e-07	486.1	1446.9	0.336	201473_at	jun B proto-oncogene	JUNB	0.00116264	0.161721	0.000508543			1e-07
1557801_x_at	1e-07	209.9	463.6	0.453	1557801_x_at	chromosome 11 open reading frame 31	C11orf31	0.880616	0.332658	0.880616			1e-07
239336_at	1e-07	55.5	434.6	0.128	239336_at	Thrombospondin 1	THBS1	6.78696e-05	2.85289e-06	6.78696e-05	239336_at		1e-07
203276_at	1e-07	510.2	169.9	3.003	203276_at	lamin B1	LMNB1	0.0701818	0.386162	0.0717081			1e-07
238204_at	1e-07	65.3	280.3	0.233	238204_at	Leiomodin 1 (smooth muscle)	LMOD1	2.52956e-05	6.65008e-09	2.52956e-05	238204_at		1e-07
227148_at	1e-07	378.6	2048.5	0.185	227148_at	pleckstrin homology domain containing, family H (with MyTH4 domain) member 2	PLEKHH2	3.25417e-05	2.66003e-08	2.85004e-08	227148_at		1e-07
238497_at	1e-07	221.9	564.6	0.393	238497_at	transmembrane protein 136	TMEM136	0.0265682	0.00498356	0.0257592			1e-07
207170_s_at	1e-07	1920.2	3864.2	0.497	207170_s_at	LETM1 domain containing 1	LETMD1	0.754608	0.17599	0.754608			1e-07
222646_s_at	1e-07	2387.5	660.1	3.617	222646_s_at	ERO1-like (S. cerevisiae)	ERO1L	3.68611e-05	7.9801e-08	6.08008e-08		222646_s_at	1e-07
205839_s_at	1e-07	363.1	1111.8	0.327	205839_s_at	benzodiazapine receptor (peripheral) associated protein 1	BZRAP1	0.375015	0.103982	0.375015			1e-07
201300_s_at	1e-07	2020.5	9450.8	0.214	201300_s_at	prion protein (p27-30) (Creutzfeldt-Jakob disease, Gerstmann-Strausler-Scheinker syndrome, fatal familial insomnia)	PRNP	0.000228673	1.7636e-05	2.7329e-05			1e-07
1552378_s_at	1e-07	420.1	70.9	5.925	1552378_s_at	retinol dehydrogenase 10 (all-trans)	RDH10	0.00299045	0.00670618	0.00192346			1e-07
230505_at	1e-07	226.7	69.8	3.248	230505_at	hypothetical protein LOC145474	LOC145474	0.11358	0.0171092	0.11358			1e-07
212709_at	1e-07	977.3	1730.2	0.565	212709_at	nucleoporin 160kDa	NUP160	0.806996	0.514841	0.802321			1e-07
214831_at	1e-07	190.4	59.4	3.205	214831_at	ELK4, ETS-domain protein (SRF accessory protein 1)	ELK4	0.593709	0.938776	0.593709			1e-07
215812_s_at	1e-07	488.5	129.6	3.769	215812_s_at		SLC6A8 /// SLC6A10P /// LOC653562	0.105255	0.0102008	0.105255			1e-07
244788_at	1e-07	115.4	379.3	0.304	244788_at	Homo sapiens, clone IMAGE:4344826, mRNA		5.01532e-05	1.99502e-07	2.83104e-07	244788_at		1e-07
237315_at	1e-07	173.5	564	0.308	237315_at	Transcribed locus		0.811031	0.332658	0.811031			1e-07
228925_at	1e-07	667.6	1618.6	0.412	228925_at	Transmembrane protein 116	TMEM116	0.998116	0.773516	0.998974			1e-07
211993_at	1e-07	1001.7	308.5	3.247	211993_at	WNK lysine deficient protein kinase 1 /// WNK lysine deficient protein kinase 1	WNK1	0.000740036	0.000168247	0.000249666			1e-07
218585_s_at	1e-07	819.1	221.2	3.703	218585_s_at	denticleless homolog (Drosophila)	DTL	0.00249173	0.0102008	0.00150789			1e-07
216905_s_at	1e-07	695.2	233.8	2.973	216905_s_at	suppression of tumorigenicity 14 (colon carcinoma)	ST14	6.7883e-05	4.38905e-07	9.46212e-07		216905_s_at	1e-07
208621_s_at	1e-07	414.8	74.9	5.538	208621_s_at	villin 2 (ezrin)	VIL2	0.32832	0.161721	0.32832			1e-07
235045_at	1e-07	520.3	1080.8	0.481	235045_at	RNA binding motif protein 7	RBM7	0.998203	0.825663	0.99904			1e-07
201286_at	1e-07	831.7	245.2	3.392	201286_at	syndecan 1	SDC1	0.000108991	7.6077e-06	4.31495e-06		201286_at	1e-07
226844_at	1e-07	1048.5	3025.6	0.347	226844_at	MOB1, Mps One Binder kinase activator-like 2B (yeast)	MOBKL2B	0.00709421	0.00889859	0.00570365			1e-07
202959_at	1e-07	846.2	1882.6	0.449	202959_at	methylmalonyl Coenzyme A mutase	MUT	0.0682093	0.0218099	0.0682093			1e-07
224615_x_at	1e-07	609.3	273.1	2.231	224615_x_at	histocompatibility (minor) 13	HM13	0.999047	0.938776	0.999047			1e-07
226633_at	1e-07	1115.9	2526.4	0.442	226633_at	RAB8B, member RAS oncogene family	RAB8B	8.61589e-05	1.63022e-06	2.12328e-06	226633_at		1e-07
231807_at	1e-07	2434.1	5866.4	0.415	231807_at	KIAA1217	KIAA1217	0.999969	0.938776	1			1e-07
235004_at	1e-07	510.2	3592.5	0.142	235004_at	RNA binding motif protein 24	RBM24	0.000115523	1.17573e-05	0.000115523			1e-07
235178_x_at	1e-07	119.8	18	6.656	235178_x_at	establishment of cohesion 1 homolog 2 (S. cerevisiae)	ESCO2	9.41312e-05	4.75481e-06	9.41312e-05		235178_x_at	1e-07
218332_at	1e-07	587.7	9765.8	0.06	218332_at	brain expressed, X-linked 1	BEX1	0.341817	0.0384521	0.341817			1e-07
208977_x_at	1e-07	2977.4	1233.8	2.413	208977_x_at	tubulin, beta 2C	TUBB2C	0.997391	0.724142	0.998396			1e-07
208657_s_at	1e-07	371.2	125.2	2.965	208657_s_at	septin 9	2010-09-09	0.999398	1	0.999823			1e-07
203811_s_at	1e-07	70.2	13.3	5.278	203811_s_at	DnaJ (Hsp40) homolog, subfamily B, member 4	DNAJB4	0.999978	1	0.999978			1e-07
230644_at	1e-07	54.2	623.3	0.087	230644_at	leucine rich repeat and fibronectin type III domain containing 5	LRFN5	0.000354541	5.15514e-05	0.000354541			1e-07
243707_at	1e-07	123.5	409.3	0.302	243707_at	Transcribed locus, strongly similar to NP_510964.1 mitochondrial ribosomal protein S21 [Mus musculus]		0.00128249	0.000127868	0.00128249			1e-07
200913_at	1e-07	729.7	338.8	2.154	200913_at	protein phosphatase 1G (formerly 2C), magnesium-dependent, gamma isoform	PPM1G	0.841405	0.332658	0.837128			1e-07
225910_at	1e-07	1015.1	2008.9	0.505	225910_at	hypothetical protein LOC284019	LOC284019	0.00054256	0.00427162	0.000147492			1e-07
205585_at	1e-07	132.4	53.3	2.484	205585_at	ets variant gene 6 (TEL oncogene)	ETV6	0.968537	0.938776	0.969079			1e-07
221593_s_at	1e-07	3597.1	6203.3	0.58	221593_s_at	ribosomal protein L31	RPL31	0.999854	0.880707	0.999991			1e-07
1554067_at	1e-07	355.9	872.4	0.408	1554067_at	hypothetical protein FLJ32549	FLJ32549	0.889245	0.191294	0.886113			1e-07
201694_s_at	1e-07	3724.6	10611.1	0.351	201694_s_at	early growth response 1	EGR1	0.052335	0.0712265	0.0529568			1e-07
227889_at	1e-07	889.1	3592	0.248	227889_at	acyltransferase like 1	AYTL1	0.250079	0.332658	0.250079			1e-07
225336_at	1e-07	4545.4	8064.2	0.564	225336_at			0.999485	0.773516	0.999866			1e-07
219659_at	1e-07	30.6	219	0.14	219659_at	ATPase, aminophospholipid transporter-like, Class I, type 8A, member 2	ATP8A2	0.00904992	0.0784699	0.00904992			1e-07
243671_at	1e-07	558.4	1166	0.479	243671_at	Transcribed locus, weakly similar to NP_997383.1 FLJ44955 protein [Homo sapiens]		0.995545	0.633244	0.996784			1e-07
1555772_a_at	1e-07	156.4	31.3	4.997	1555772_a_at	cell division cycle 25A	CDC25A	0.000703061	0.0218099	0.000703061			1e-07
212915_at	1e-07	619.3	4173.9	0.148	212915_at	PDZ domain containing RING finger 3	PDZRN3	3.46378e-05	1.99502e-07	4.18005e-08	212915_at		1e-07
228039_at	1e-07	831.1	1464.5	0.567	228039_at	DEAD (Asp-Glu-Ala-Asp) box polypeptide 46	DDX46	0.999699	0.880707	0.999951			1e-07
36553_at	1e-07	1190.1	2400.2	0.496	36553_at	acetylserotonin O-methyltransferase-like /// similar to N-acetylserotonin O-methyltransferase-like protein (ASMTL)	ASMTL /// LOC650657	0.00342169	0.00670618	0.0022942			1e-07
203951_at	1e-07	82.7	583.9	0.142	203951_at	calponin 1, basic, smooth muscle	CNN1	2.22767e-05	9.50012e-10	2.22767e-05	203951_at		1e-07
226783_at	1e-07	463.2	1159.4	0.4	226783_at	alanine-glyoxylate aminotransferase 2-like 2	AGXT2L2	0.00754447	0.0193408	0.00754447			1e-07
223167_s_at	1e-07	986.1	1750.4	0.563	223167_s_at	ubiquitin specific peptidase 25	USP25	0.63059	0.724142	0.627505			1e-07
212694_s_at	1e-07	1107.2	358.2	3.091	212694_s_at	propionyl Coenzyme A carboxylase, beta polypeptide	PCCB	0.0643946	0.00498356	0.0656402			1e-07
201812_s_at	1e-07	2613.8	7240	0.361	201812_s_at	translocase of outer mitochondrial membrane 7 homolog (yeast) /// hypothetical protein LOC201725	TOMM7 /// LOC201725	2.22779e-05	9.50012e-10	9.50012e-10	201812_s_at		1e-07
241972_at	1e-07	150.1	403.6	0.372	241972_at	hypothetical LOC401588	LOC401588	0.426523	0.225242	0.426523			1e-07
218123_at	1e-07	2742.7	1211.5	2.264	218123_at	chromosome 21 open reading frame 59	C21orf59	0.00680727	0.00185043	0.00542633			1e-07
211085_s_at	1e-07	85.9	17.6	4.881	211085_s_at	serine/threonine kinase 4 /// serine/threonine kinase 4	STK4	0.92149	0.285479	0.919582			1e-07
233113_at	1e-07	18.1	109.3	0.166	233113_at	Homo sapiens, clone IMAGE:5759975, mRNA		0.000255333	0.00127767	0.000255333			1e-07
213122_at	1e-07	165.7	739.5	0.224	213122_at	TSPY-like 5	TSPYL5	5.01481e-05	7.9801e-08	5.01481e-05	213122_at		1e-07
201198_s_at	1e-07	1512.6	530.6	2.851	201198_s_at	proteasome (prosome, macropain) 26S subunit, non-ATPase, 1	PSMD1	0.77287	0.207691	0.768088			1e-07
225883_at	1e-07	295.2	986.1	0.299	225883_at	ATG16 autophagy related 16-like 2 (S. cerevisiae)	ATG16L2	0.0106037	0.00309953	0.00917898			1e-07
203030_s_at	1e-07	10.1	38.9	0.26	203030_s_at	protein tyrosine phosphatase, receptor type, N polypeptide 2	PTPRN2	2.3711e-05	6.65008e-09	2.3711e-05	203030_s_at		1e-07
216348_at	1e-07	529.7	904.1	0.586	216348_at	ribosomal protein S17 /// similar to 40S ribosomal protein S17	RPS17 /// LOC402057	5.66442e-05	8.77811e-07	4.73106e-07	216348_at		1e-07
220102_at	1e-07	157.7	704.4	0.224	220102_at	forkhead box L2	FOXL2	4.17146e-05	7.9801e-08	4.17146e-05	220102_at		1e-07
212657_s_at	1e-07	403.4	78.9	5.113	212657_s_at	interleukin 1 receptor antagonist	IL1RN	4.43689e-05	1.99502e-07	1.60552e-07		212657_s_at	1e-07
227040_at	1e-07	1439.4	2776.8	0.518	227040_at	similar to RIKEN cDNA 8030451K01	RP11-50D16.3	0.983874	0.446653	0.985169			1e-07
213476_x_at	1e-07	1234.3	493.6	2.501	213476_x_at	tubulin, beta 3	TUBB3	0.999979	1	1			1e-07
227809_at	1e-07	352.3	812.5	0.434	227809_at	Zinc finger CCCH-type containing 6	ZC3H6	0.032526	0.00670618	0.0320442			1e-07
222458_s_at	1e-07	71.7	15.8	4.538	222458_s_at	chromosome 1 open reading frame 108	C1orf108	0.999979	1	0.999979			1e-07
201475_x_at	1e-07	957.4	529.4	1.808	201475_x_at	methionine-tRNA synthetase	MARS	0.999771	0.880707	0.999973			1e-07
230708_at	1e-07	235.5	1180.6	0.199	230708_at	Prickle-like 1 (Drosophila)	PRICKLE1	0.00802005	0.00670618	0.0066067			1e-07
212379_at	1e-07	275	126.7	2.17	212379_at	phosphoribosylglycinamide formyltransferase, phosphoribosylglycinamide synthetase, phosphoribosylaminoimidazole synthetase	GART	0.998779	0.773516	0.998779			1e-07
207165_at	1e-07	1094.3	232.8	4.701	207165_at	hyaluronan-mediated motility receptor (RHAMM)	HMMR	0.000255491	0.000168247	3.4703e-05			1e-07
1555326_a_at	1e-07	94.4	19.7	4.792	1555326_a_at	ADAM metallopeptidase domain 9 (meltrin gamma)	ADAM9	0.999961	1	0.999961			1e-07
227157_at	1e-07	807.4	1500.7	0.538	227157_at	coiled-coil domain containing 111	CCDC111	0.00739176	0.00889859	0.00599254			1e-07
201490_s_at	1e-07	76.2	14.1	5.404	201490_s_at	peptidylprolyl isomerase F (cyclophilin F)	PPIF	0.999923	0.880707	0.999923			1e-07
1553961_s_at	1e-07	333.2	722.1	0.461	1553961_s_at	sorting nexin family member 21	SNX21	5.01507e-05	4.38905e-07	5.01507e-05	1553961_s_at		1e-07
200660_at	1e-07	2376.1	753.7	3.153	200660_at	S100 calcium binding protein A11 (calgizzarin)	S100A11	0.990581	0.880707	0.992009			1e-07
218039_at	1e-07	5047.1	1348	3.744	218039_at	nucleolar and spindle associated protein 1	NUSAP1	5.01532e-05	8.77811e-07	2.83104e-07		218039_at	1e-07
226363_at	1e-07	687.1	1609	0.427	226363_at	ATP-binding cassette, sub-family C (CFTR/MRP), member 5	ABCC5	0.138041	0.0475613	0.138041			1e-07
201531_at	2e-07	1480.6	4404.2	0.336	201531_at	zinc finger protein 36, C3H type, homolog (mouse)	ZFP36	0.0009531	0.0275405	0.000374579			2e-07
205337_at	2e-07	15.7	138.9	0.113	205337_at	dopachrome tautomerase (dopachrome delta-isomerase, tyrosine-related protein 2)	DCT	0.0133628	0.00127767	0.0133628			2e-07
236518_at	2e-07	155.5	555.4	0.28	236518_at	KIAA1984	KIAA1984	0.968538	0.677423	0.968538			2e-07
230198_at	2e-07	241.8	511.2	0.473	230198_at	WD repeat domain 37	WDR37	0.63059	0.148429	0.627505			2e-07
219158_s_at	2e-07	873.4	363.1	2.405	219158_s_at	NMDA receptor regulated 1	NARG1	0.735582	0.191294	0.730957			2e-07
1555872_a_at	2e-07	485.7	1488.3	0.326	1555872_a_at	hypothetical protein MGC21881 /// hypothetical LOC441408 /// hypothetical LOC441417 /// similar to hypothetical protein MGC21881	RP11-262H14.4 /// LOC441408 /// LOC441417 /// LOC653444	0.986116	0.552059	0.986116			2e-07
223729_at	2e-07	171.8	558.7	0.307	223729_at	cat eye syndrome chromosome region, candidate 2	CECR2	0.520682	0.285479	0.52016			2e-07
213119_at	2e-07	616.3	266	2.317	213119_at	solute carrier family 36 (proton/amino acid symporter), member 1	SLC36A1	0.000193331	1.7636e-05	1.8739e-05			2e-07
229515_at	2e-07	607.2	1196.2	0.508	229515_at	PRKC, apoptosis, WT1, regulator	PAWR	0.485224	0.244012	0.485597			2e-07
213729_at	2e-07	2895.5	1648.8	1.756	213729_at	PRP40 pre-mRNA processing factor 40 homolog A (yeast)	PRPF40A	0.479318	0.207691	0.479318			2e-07
238803_at	2e-07	93.4	344.8	0.271	238803_at	HECT domain containing 2	HECTD2	0.0829423	0.0308454	0.0829423			2e-07
229804_x_at	2e-07	887.5	1791	0.496	229804_x_at	COBW domain containing 1 /// COBW domain containing 2 /// COBW domain containing 3 /// COBW domain containing 6	CBWD1 /// CBWD2 /// CBWD3 /// CBWD6	0.93179	0.825663	0.930358			2e-07
241792_x_at	2e-07	995.4	2914.7	0.342	241792_x_at	Cisplatin resistance-associated overexpressed protein	CROP	0.759245	0.479738	0.75449			2e-07
211767_at	2e-07	79.6	16.7	4.766	211767_at	GINS complex subunit 4 (Sld5 homolog) /// GINS complex subunit 4 (Sld5 homolog)	GINS4	0.0589835	0.0712265	0.0589835			2e-07
217969_at	2e-07	2099.2	4094.1	0.513	217969_at	chromosome 11 open reading frame2	C11orf2	0.000602199	5.15514e-05	0.000176699			2e-07
231987_at	2e-07	255.2	663.2	0.385	231987_at	Hypothetical protein DKFZp586C0721	DKFZp586C0721	2.22742e-05	9.50012e-10	2.22742e-05			2e-07
208987_s_at	2e-07	1042.1	449.8	2.317	208987_s_at	F-box and leucine-rich repeat protein 11	FBXL11	0.0428119	0.0057917	0.0428119			2e-07
218148_at	2e-07	43	239.1	0.18	218148_at	centromere protein T	CENPT	2.22729e-05	9.50012e-10	2.22729e-05			2e-07
226498_at	2e-07	158.2	20.5	7.717	226498_at	Fms-related tyrosine kinase 1 (vascular endothelial growth factor/vascular permeability factor receptor)	FLT1	0.999297	1	0.999297			2e-07
1560496_at	2e-07	58.9	182.3	0.323	1560496_at	Homo sapiens, clone IMAGE:5587905, mRNA		0.00506971	0.308317	0.00506971			2e-07
1554520_at	2e-07	116.2	366.3	0.317	1554520_at	hypothetical locus LOC283861	LOC283861	0.0173587	0.00670618	0.0173587			2e-07
204966_at	2e-07	50.9	11.3	4.504	204966_at	brain-specific angiogenesis inhibitor 2	BAI2	0.999965	1	0.999965			2e-07
209026_x_at	2e-07	3995.9	1291.7	3.094	209026_x_at	tubulin, beta	TUBB	0.998718	0.825663	0.998718			2e-07
222262_s_at	2e-07	486.7	260.5	1.868	222262_s_at	ethanolamine kinase 1	ETNK1	0.000241726	0.00185043	0.000241726			2e-07
243363_at	2e-07	154.1	864.2	0.178	243363_at	hypothetical protein LOC641518	LOC641518	0.952984	0.415491	0.952984			2e-07
209373_at	2e-07	376.9	52.1	7.234	209373_at	mal, T-cell differentiation protein-like	MALL	0.826641	0.358579	0.822154			2e-07
225887_at	2e-07	1086.1	617.7	1.758	225887_at	chromosome 13 open reading frame 23	C13orf23	0.0358948	0.0712265	0.0358948			2e-07
1556063_s_at	2e-07	89.3	262.9	0.34	1556063_s_at	hypothetical protein LOC283012	LOC283012	0.668997	0.244012	0.668997			2e-07
203922_s_at	2e-07	156.9	45	3.487	203922_s_at	cytochrome b-245, beta polypeptide (chronic granulomatous disease)	CYBB	0.064394	0.124562	0.064394			2e-07
48031_r_at	2e-07	295.8	887.4	0.333	48031_r_at	chromosome 5 open reading frame 4	C5orf4	8.11913e-05	7.6077e-06	8.11913e-05			2e-07
240182_at	2e-07	95.5	458.8	0.208	240182_at	Major histocompatibility complex, class I, A	HLA-A	0.00197459	0.00127767	0.00109614			2e-07
200768_s_at	2e-07	5000.8	10264	0.487	200768_s_at	methionine adenosyltransferase II, alpha	MAT2A	0.0607473	0.0645491	0.0618096			2e-07
232077_s_at	2e-07	57.1	298.4	0.191	232077_s_at	yippee-like 3 (Drosophila)	YPEL3	0.00163321	0.0010522	0.00163321			2e-07
227508_at	2e-07	409.4	203.7	2.01	227508_at	CDNA FLJ40982 fis, clone UTERU2014601		0.0899486	0.113885	0.0923358			2e-07
1569057_s_at	2e-07	228.5	90.2	2.533	1569057_s_at	melanoma inhibitory activity family, member 3	MIA3	0.999975	1	0.999975			2e-07
213224_s_at	2e-07	494.5	940	0.526	213224_s_at	hypothetical protein LOC92482	LOC92482	3.05661e-05	7.9801e-08	1.80502e-08			2e-07
224953_at	2e-07	731.4	1963.3	0.373	224953_at	Yip1 domain family, member 5	YIPF5	7.20745e-05	4.38905e-07	1.16946e-06			2e-07
202350_s_at	2e-07	934.1	5580.8	0.167	202350_s_at	matrilin 2	MATN2	8.61589e-05	4.38905e-07	2.12328e-06			2e-07
219289_at	2e-07	545.6	261.6	2.086	219289_at	HEAT repeat containing 3	HEATR3	0.844963	0.285479	0.840746			2e-07
203353_s_at	2e-07	2405	3894.2	0.618	203353_s_at	methyl-CpG binding domain protein 1	MBD1	0.999854	0.724142	0.999991			2e-07
201368_at	2e-07	7728.2	25663.5	0.301	201368_at	zinc finger protein 36, C3H type-like 2	ZFP36L2	0.309799	0.0428051	0.313924			2e-07
232164_s_at	2e-07	1665.7	311.7	5.344	232164_s_at	epiplakin 1	EPPK1	0.0829456	0.0584015	0.0850452			2e-07
229157_at	2e-07	352.7	1688.6	0.209	229157_at	Amiloride binding protein 1 (amine oxidase (copper-containing))	ABP1	0.9923	0.938776	0.993707			2e-07
226204_at	2e-07	818.3	1625.4	0.503	226204_at	chromosome 22 open reading frame 29	C22orf29	0.997391	0.825663	0.998396			2e-07
225724_at	2e-07	1692.1	3562.8	0.475	225724_at	hypothetical protein FLJ31306	FLJ31306	0.0256695	0.00364651	0.0256695			2e-07
201893_x_at	2e-07	1248.4	6395.3	0.195	201893_x_at	decorin	DCN	2.22779e-05	9.50012e-10	9.50012e-10			2e-07
237137_at	2e-07	151.4	754.2	0.201	237137_at	small Cajal body-specific RNA 2	SCARNA2	0.987616	0.677423	0.987616			2e-07
228254_at	2e-07	1162	2603.4	0.446	228254_at	Transcribed locus		0.71079	0.148429	0.706401			2e-07
209375_at	2e-07	972	1638.5	0.593	209375_at	xeroderma pigmentosum, complementation group C	XPC	0.409168	0.0784699	0.411391			2e-07
217791_s_at	2e-07	1042.4	401.5	2.596	217791_s_at	aldehyde dehydrogenase 18 family, member A1	ALDH18A1	0.868386	0.514841	0.864662			2e-07
219978_s_at	2e-07	426.8	123.9	3.445	219978_s_at	nucleolar and spindle associated protein 1	NUSAP1	0.0284434	0.161721	0.0284434			2e-07
202912_at	2e-07	4493.3	1086.5	4.136	202912_at	adrenomedullin	ADM	2.52984e-05	2.66003e-08	3.80005e-09			2e-07
231940_at	2e-07	1395.4	2695	0.518	231940_at	zinc finger protein 529	ZNF529	0.668997	0.207691	0.6652			2e-07
1552742_at	2e-07	32	224.8	0.142	1552742_at	potassium voltage-gated channel, subfamily H (eag-related), member 8	KCNH8	0.616528	0.308317	0.616528			2e-07
226066_at	2e-07	2242.1	6184.8	0.363	226066_at	microphthalmia-associated transcription factor	MITF	7.20745e-05	2.85289e-06	1.16946e-06			2e-07
201236_s_at	2e-07	2196.2	6042	0.363	201236_s_at	BTG family, member 2	BTG2	0.508867	0.880707	0.508643			2e-07
228528_at	2e-07	381.5	1706.8	0.224	228528_at	CDNA FLJ41270 fis, clone BRAMY2036387		0.352763	0.0218099	0.352763			2e-07
226936_at	2e-07	919.3	316.8	2.902	226936_at	chromosome 6 open reading frame 173	C6orf173	0.997269	0.773516	0.998295			2e-07
223992_x_at	2e-07	29.7	206.5	0.144	223992_x_at	zinc finger, CW type with PWWP domain 1	ZCWPW1	0.000416392	7.6077e-06	0.000416392			2e-07
213503_x_at	2e-07	17647.8	6748.6	2.615	213503_x_at	annexin A2	ANXA2	0.0408268	0.0116581	0.0408132			2e-07
221210_s_at	2e-07	71.3	16.6	4.295	221210_s_at	N-acetylneuraminate pyruvate lyase (dihydrodipicolinate synthase) /// N-acetylneuraminate pyruvate lyase (dihydrodipicolinate synthase)	NPL	0.939253	0.446653	0.939253			2e-07
1558706_a_at	2e-07	85.7	398.3	0.215	1558706_a_at	Atonal homolog 8 (Drosophila)	ATOH8	0.0110261	0.0218099	0.0110261			2e-07
1556066_at	2e-07	319.8	81.8	3.91	1556066_at	jumonji domain containing 3	JMJD3	0.0807042	0.0384521	0.0807042			2e-07
204168_at	2e-07	4275.8	2012.9	2.124	204168_at	microsomal glutathione S-transferase 2	MGST2	3.9219e-05	1.63022e-06	8.55011e-08			2e-07
238154_at	2e-07	387.1	945.4	0.409	238154_at	Centrosomal protein 70kDa	CEP70	0.826641	0.415491	0.822154			2e-07
204732_s_at	2e-07	265.9	563.9	0.472	204732_s_at	tripartite motif-containing 23	TRIM23	8.61507e-05	2.85289e-06	8.61507e-05			2e-07
236780_at	2e-07	129.4	357.3	0.362	236780_at	Transcribed locus		0.148079	0.0218099	0.148079			2e-07
205895_s_at	2e-07	363.2	210.2	1.728	205895_s_at	nucleolar and coiled-body phosphoprotein 1	NOLC1	0.997142	0.773516	0.998188			2e-07
206115_at	2e-07	592.6	2246	0.264	206115_at	early growth response 3	EGR3	0.414935	0.446653	0.414935			2e-07
201418_s_at	2e-07	3080.9	1433.1	2.15	201418_s_at	SRY (sex determining region Y)-box 4	SOX4	5.66442e-05	8.77811e-07	4.73106e-07			2e-07
209737_at	2e-07	208.7	603.4	0.346	209737_at	membrane associated guanylate kinase, WW and PDZ domain containing 2	MAGI2	0.000102793	2.85289e-06	0.000102793			2e-07
201914_s_at	2e-07	2185.4	1009	2.166	201914_s_at	SEC63-like (S. cerevisiae)	SEC63	0.987132	0.415491	0.988523			2e-07
226136_at	2e-07	189.8	508.9	0.373	226136_at			3.05628e-05	4.38905e-07	3.05628e-05			2e-07
208722_s_at	2e-07	1046.2	1764.5	0.593	208722_s_at	anaphase promoting complex subunit 5	ANAPC5	0.000122432	1.17573e-05	5.96987e-06			2e-07
203227_s_at	2e-07	1171	3416.2	0.343	203227_s_at	tetraspanin 31	TSPAN31	0.000740036	0.000357907	0.000249666			2e-07
221769_at	2e-07	190.2	570.2	0.334	221769_at	splA/ryanodine receptor domain and SOCS box containing 3	SPSB3	0.000953068	5.15514e-05	0.000953068			2e-07
218297_at	2e-07	763.1	1829.3	0.417	218297_at	chromosome 10 open reading frame 97	C10orf97	0.269288	0.0275405	0.273875			2e-07
220295_x_at	2e-07	174.8	54.1	3.231	220295_x_at	DEP domain containing 1	DEPDC1	9.69453e-05	2.85289e-06	3.05999e-06			2e-07
212583_at	2e-07	220.8	447.6	0.493	212583_at	aquarius homolog (mouse)	AQR	0.00100196	0.000699476	0.000404925			2e-07
225522_at	2e-07	1366	723.6	1.888	225522_at	AP2 associated kinase 1	AAK1	0.497044	0.0863169	0.497119			2e-07
226797_at	2e-07	3076.6	5573.1	0.552	226797_at	Non-metastatic cells 1, protein (NM23A) expressed in	NME1	0.999965	1	1			2e-07
230298_at	2e-07	651.9	1343.5	0.485	230298_at	similar to metallo-beta-lactamase superfamily protein	LOC153364	0.740409	0.591491	0.740409			2e-07
209709_s_at	2e-07	298.8	67	4.46	209709_s_at	hyaluronan-mediated motility receptor (RHAMM)	HMMR	0.00260881	0.0077379	0.00160399			2e-07
218674_at	2e-07	512	971.2	0.527	218674_at	hypothetical protein FLJ13611	FLJ13611	0.508867	0.0584015	0.508643			2e-07
218737_at	2e-07	486.2	229.5	2.119	218737_at	sno, strawberry notch homolog 1 (Drosophila)	SBNO1	0.000451138	0.000564093	0.000451138			2e-07
1556121_at	2e-07	495.1	1029.2	0.481	1556121_at	Nucleosome assembly protein 1-like 1	NAP1L1	0.000335896	0.000357907	6.06459e-05			2e-07
226932_at	2e-07	395.5	1962	0.202	226932_at	Sarcospan (Kras oncogene-associated gene)	SSPN	7.65089e-05	8.77811e-07	1.43737e-06			2e-07
225810_at	2e-07	666.9	1401.8	0.476	225810_at	myotubularin related protein 10	MTMR10	0.000819359	7.08832e-05	0.000294629			2e-07
1569788_at	2e-07	43.1	267.6	0.161	1569788_at	ST8 alpha-N-acetyl-neuraminide alpha-2,8-sialyltransferase 1	ST8SIA1	0.0170432	0.0527498	0.0170432			2e-07
229923_at	2e-07	204.4	516.6	0.396	229923_at	zinc finger, DHHC-type containing 21	ZDHHC21	0.284164	0.148429	0.284164			2e-07
225512_at	2e-07	1620.9	3574.8	0.453	225512_at	zinc finger and BTB domain containing 38	ZBTB38	6.7883e-05	8.77811e-07	9.46212e-07			2e-07
211794_at	2e-07	114.5	21.1	5.427	211794_at	FYN binding protein (FYB-120/130)	FYB	0.0336189	0.0218099	0.0331984			2e-07
242056_at	2e-07	1053.1	2481.5	0.424	242056_at	tripartite motif-containing 45	TRIM45	0.999863	0.825663	0.999992			2e-07
217213_at	2e-07	14.2	100.4	0.141	217213_at	solute carrier family 6 (neurotransmitter transporter, noradrenalin), member 2	SLC6A2	0.333688	0.479738	0.333688			2e-07
224894_at	2e-07	4857	9407.1	0.516	224894_at	Yes-associated protein 1, 65kDa	YAP1	0.0149691	0.0428051	0.0136353			2e-07
214829_at	2e-07	223.2	875.9	0.255	214829_at	aminoadipate-semialdehyde synthase	AASS	0.00575919	0.00220857	0.00575919			2e-07
208736_at	2e-07	3972.4	1730.7	2.295	208736_at	actin related protein 2/3 complex, subunit 3, 21kDa	ARPC3	0.988974	0.633244	0.990394			2e-07
201590_x_at	2e-07	15486.3	5597.1	2.767	201590_x_at	annexin A2	ANXA2	0.169589	0.0344743	0.174028			2e-07
200828_s_at	2e-07	1581.3	807.8	1.958	200828_s_at	zinc finger protein 207	ZNF207	0.999978	1	0.999978			2e-07
200916_at	2e-07	2741	913.3	3.001	200916_at	transgelin 2	TAGLN2	0.912433	0.264068	0.910141			2e-07
212219_at	2e-07	1588.9	792.1	2.006	212219_at	proteasome (prosome, macropain) activator subunit 4	PSME4	0.982641	0.938776	0.98389			2e-07
223130_s_at	2e-07	2106.8	4951.9	0.425	223130_s_at	myosin regulatory light chain interacting protein	MYLIP	0.602307	0.285479	0.599825			2e-07
204875_s_at	2e-07	1047.9	222.4	4.712	204875_s_at	GDP-mannose 4,6-dehydratase	GMDS	0.00575945	0.00220857	0.00442613			2e-07
231995_at	2e-07	819.3	1550.6	0.528	231995_at	chromosome 9 open reading frame 82	C9orf82	0.999958	1	1			2e-07
214481_at	2e-07	109.7	23.5	4.668	214481_at	histone 1, H2am	HIST1H2AM	0.00134649	9.59009e-05	0.00134649			2e-07
210087_s_at	2e-07	293.5	79.8	3.678	210087_s_at	myelin protein zero-like 1	MPZL1	0.987616	0.552059	0.987616			2e-07
216321_s_at	2e-07	1123.7	4031.9	0.279	216321_s_at	nuclear receptor subfamily 3, group C, member 1 (glucocorticoid receptor)	NR3C1	0.00739176	0.000564093	0.00599254			2e-07
231031_at	2e-07	62.7	307.1	0.204	231031_at			0.000182724	3.68225e-05	0.000182724			2e-07
209550_at	2e-07	469.9	1908.5	0.246	209550_at	necdin homolog (mouse)	NDN	2.22767e-05	9.50012e-10	2.22767e-05			2e-07
229097_at	2e-07	627.6	202.7	3.096	229097_at	diaphanous homolog 3 (Drosophila)	DIAPH3	0.00273075	0.0193408	0.00273075			2e-07
214126_at	2e-07	253.3	124.3	2.038	214126_at	Mitochondrial carrier triple repeat 1	MCART1	0.946061	0.677423	0.945353			2e-07
205062_x_at	2e-07	343.5	621	0.553	205062_x_at	AT rich interactive domain 4A (RBP1-like)	ARID4A	0.000953036	0.000860893	0.000953036			2e-07
53071_s_at	2e-07	1034.5	1815.7	0.57	53071_s_at	hypothetical protein FLJ22222	FLJ22222	0.883543	0.191294	0.880234			2e-07
214426_x_at	2e-07	960.2	540.9	1.775	214426_x_at	chromatin assembly factor 1, subunit A (p150)	CHAF1A	2.22779e-05	9.50012e-10	9.50012e-10			2e-07
205943_at	2e-07	140.7	34.2	4.114	205943_at	tryptophan 2,3-dioxygenase	TDO2	0.0219353	0.0784699	0.0219353			2e-07
226353_at	2e-07	2962.1	1548.6	1.913	226353_at	signal peptide peptidase-like 2A	SPPL2A	0.000374204	3.68225e-05	7.47669e-05			2e-07
213741_s_at	2e-07	493.4	264.5	1.865	213741_s_at	karyopherin alpha 1 (importin alpha 5)	KPNA1	0.730712	0.0712265	0.730712			2e-07
230319_at	2e-07	70.5	1041.4	0.068	230319_at	CDNA FLJ36413 fis, clone THYMU2010816		0.037079	0.00889859	0.037079			2e-07
228069_at	2e-07	500	154.3	3.24	228069_at	family with sequence similarity 54, member A	FAM54A	6.01794e-05	2.85289e-06	6.02308e-07			2e-07
224960_at	2e-07	2341	1365.8	1.714	224960_at	SCY1-like 2 (S. cerevisiae)	SCYL2	0.00054256	0.000168247	0.000147492			2e-07
208308_s_at	2e-07	1883.5	570.6	3.301	208308_s_at	glucose phosphate isomerase	GPI	0.967474	0.285479	0.967956			2e-07
212683_at	2e-07	645.6	365.7	1.765	212683_at	KIAA0446 gene product	KIAA0446	0.00122124	0.00498356	0.000547621			2e-07
236270_at	2e-07	189.9	598	0.318	236270_at	nuclear factor of activated T-cells, cytoplasmic, calcineurin-dependent 4	NFATC4	8.11991e-05	4.75481e-06	1.75182e-06			2e-07
201298_s_at	2e-07	1824.6	722.2	2.526	201298_s_at	MOB1, Mps One Binder kinase activator-like 1B (yeast)	MOBK1B	0.0899486	0.0218099	0.0923358			2e-07
201393_s_at	2e-07	2411.2	842.3	2.863	201393_s_at	insulin-like growth factor 2 receptor	IGF2R	0.128478	0.0116581	0.132123			2e-07
218562_s_at	2e-07	297.4	170.3	1.746	218562_s_at	adducin 3 (gamma) /// transmembrane protein 57	ADD3 /// TMEM57	0.497044	0.386162	0.497044			2e-07
230774_at	2e-07	168.4	341	0.494	230774_at	zinc binding alcohol dehydrogenase, domain containing 1	ZADH1	0.995348	0.938776	0.995348			2e-07
236283_x_at	2e-07	759.8	1335.6	0.569	236283_x_at	p21 (CDKN1A)-activated kinase 2	PAK2	0.999784	0.938776	0.999976			2e-07
227536_at	2e-07	1338.3	2619.3	0.511	227536_at	Zinc finger CCCH-type containing 13	ZC3H13	0.000861889	0.000168247	0.000319526			2e-07
219901_at	2e-07	154.3	66.9	2.306	219901_at	FYVE, RhoGEF and PH domain containing 6	FGD6	0.99926	0.880707	0.99926			2e-07
238066_at	2e-07	94.3	517.5	0.182	238066_at	retinol binding protein 7, cellular	RBP7	0.000108976	1.63022e-06	0.000108976			2e-07
226529_at	2e-07	2737.9	7224.8	0.379	226529_at	transmembrane protein 106B	TMEM106B	0.00128253	0.00364651	0.000589186			2e-07
1554108_at	2e-07	122.4	400.2	0.306	1554108_at			0.00465225	0.0245361	0.00465225			2e-07
220044_x_at	2e-07	12791.1	26354.2	0.485	220044_x_at	cisplatin resistance-associated overexpressed protein	CROP	0.999837	0.773516	0.999987			2e-07
201110_s_at	2e-07	340.1	1662.5	0.205	201110_s_at	thrombospondin 1	THBS1	2.5297e-05	6.65008e-09	2.5297e-05			2e-07
238768_at	2e-07	420.4	734.5	0.572	238768_at	hypothetical LOC388969	LOC388969	2.22779e-05	9.50012e-10	9.50012e-10			2e-07
212744_at	2e-07	940.2	1802.9	0.521	212744_at	Bardet-Biedl syndrome 4	BBS4	0.905146	0.225242	0.905146			2e-07
232663_s_at	2e-07	189.8	525.8	0.361	232663_s_at	similar to ubiquitin-associated protein 1 (predicted)	LOC390595	0.0999568	0.0308454	0.102723			2e-07
207956_x_at	2e-07	959.7	1887.1	0.509	207956_x_at	androgen-induced proliferation inhibitor	APRIN	6.7883e-05	2.57757e-05	9.46212e-07			2e-07
208693_s_at	2e-07	4608.9	1983.3	2.324	208693_s_at	glycyl-tRNA synthetase	GARS	0.000354569	3.68225e-05	6.73948e-05			2e-07
226037_s_at	2e-07	913.3	2412.2	0.379	226037_s_at	TAF9B RNA polymerase II, TATA box binding protein (TBP)-associated factor, 31kDa /// similar to TBP-associated factor 9L	TAF9B /// LOC653068	0.0155384	0.0057917	0.0142231			2e-07
240396_at	3e-07	25.9	171.2	0.151	240396_at	Interleukin 20 receptor, alpha	IL20RA	0.669	0.825663	0.669			3e-07
235561_at	3e-07	155.7	518.4	0.3	235561_at	Transcribed locus		6.39188e-05	4.38905e-07	6.39188e-05			3e-07
228128_x_at	3e-07	158.5	1405.4	0.113	228128_x_at	pregnancy-associated plasma protein A, pappalysin 1	PAPPA	0.000301236	2.57757e-05	0.000301236			3e-07
1568838_at	3e-07	245.6	1480.5	0.166	1568838_at	Full-length cDNA clone CS0DF033YE17 of Fetal brain of Homo sapiens (human)		0.93745	0.724142	0.936296			3e-07
215211_at	3e-07	81.9	645.2	0.127	215211_at	Clone 23832 mRNA sequence		0.0682074	0.0171092	0.0682074			3e-07
212176_at	3e-07	5997.4	12133.3	0.494	212176_at	chromosome 6 open reading frame 111	C6orf111	0.993469	0.514841	0.99484			3e-07
212712_at	3e-07	371.1	164.2	2.26	212712_at	calmodulin regulated spectrin-associated protein 1	CAMSAP1	0.0701812	0.00670618	0.0701812			3e-07
207168_s_at	3e-07	10081.7	5900.3	1.709	207168_s_at	H2A histone family, member Y	H2AFY	0.000488425	1.7636e-05	0.000122418			3e-07
206228_at	3e-07	120.2	2815	0.043	206228_at	paired box gene 2	PAX2	0.0358943	0.0218099	0.0358943			3e-07
224892_at	3e-07	3272.3	5311	0.616	224892_at	pallidin homolog (mouse)	PLDN	0.325647	0.191294	0.325647			3e-07
230201_at	3e-07	485.4	933.6	0.52	230201_at	Transcribed locus		0.988084	0.386162	0.988084			3e-07
219588_s_at	3e-07	364.8	130.5	2.795	219588_s_at	leucine zipper protein 5	LUZP5	0.309799	0.308317	0.313924			3e-07
229956_at	3e-07	133.9	325.4	0.411	229956_at	Transcribed locus		0.294295	0.0245361	0.294295			3e-07
209815_at	3e-07	2342.9	7892	0.297	209815_at	patched homolog (Drosophila)	PTCH	0.158595	0.479738	0.162872			3e-07
1555360_a_at	3e-07	211.9	80.5	2.632	1555360_a_at	DnaJ (Hsp40) homolog, subfamily C, member 11	DNAJC11	0.999897	0.880707	0.999897			3e-07
204027_s_at	3e-07	457.7	788.1	0.581	204027_s_at	methyltransferase like 1	METTL1	0.999485	0.938776	0.999485			3e-07
214336_s_at	3e-07	136	64.2	2.118	214336_s_at	coatomer protein complex, subunit alpha	COPA	0.999863	1	0.999863			3e-07
212731_at	3e-07	1590	3326.7	0.478	212731_at	ankyrin repeat domain 46	ANKRD46	0.910051	0.161721	0.907664			3e-07
229636_at	3e-07	58.2	280.3	0.208	229636_at	marapsin 2	MPN2	0.0106033	0.00427162	0.0106033			3e-07
206030_at	3e-07	22.3	147.2	0.151	206030_at	aspartoacylase (Canavan disease)	ASPA	3.0543e-05	2.66003e-08	3.0543e-05			3e-07
202619_s_at	3e-07	457.7	145.6	3.144	202619_s_at	procollagen-lysine, 2-oxoglutarate 5-dioxygenase 2	PLOD2	0.999817	1	0.999817			3e-07
227298_at	3e-07	414.7	806.6	0.514	227298_at	hypothetical gene supported by AK095117	FLJ37798	0.455753	0.0384521	0.455753			3e-07
238454_at	3e-07	73.3	435	0.169	238454_at	zinc finger protein 540	ZNF540	0.00171318	0.000357907	0.000897585			3e-07
204237_at	3e-07	1213.5	4700.9	0.258	204237_at	GULP, engulfment adaptor PTB domain containing 1	GULP1	0.000301249	1.7636e-05	0.000301249			3e-07
202526_at	3e-07	143	334.1	0.428	202526_at	SMAD, mothers against DPP homolog 4 (Drosophila)	SMAD4	0.526583	0.103982	0.526583			3e-07
208540_x_at	3e-07	1114.5	481.2	2.316	208540_x_at	S100 calcium binding protein A11 (calgizzarin)	S100A11	0.910051	0.591491	0.907664			3e-07
214435_x_at	3e-07	1653.6	853.3	1.938	214435_x_at	v-ral simian leukemia viral oncogene homolog A (ras related)	RALA	0.000163145	0.000451275	1.25174e-05			3e-07
1555543_a_at	3e-07	136.8	32.1	4.262	1555543_a_at	chloride channel CLIC-like 1	CLCC1	0.999979	1	0.999979			3e-07
204759_at	3e-07	1954.1	5984.1	0.327	204759_at	regulator of chromosome condensation (RCC1) and BTB (POZ) domain containing protein 2	RCBTB2	0.837793	0.207691	0.83346			3e-07
1555888_at	3e-07	376.7	780.6	0.483	1555888_at	E3 ubiquitin protein ligase, HECT domain containing, 1	EDD1	0.990581	0.880707	0.992009			3e-07
204755_x_at	3e-07	55.7	361.1	0.154	204755_x_at	hepatic leukemia factor	HLF	4.17058e-05	7.9801e-08	4.17058e-05			3e-07
219682_s_at	3e-07	199.9	842.8	0.237	219682_s_at	T-box 3 (ulnar mammary syndrome)	TBX3	2.87044e-05	2.66003e-08	1.14001e-08			3e-07
225320_at	3e-07	777.7	441.5	1.761	225320_at	coiled-coil domain containing 109A	CCDC109A	0.40342	0.103982	0.405774			3e-07
202550_s_at	3e-07	2030.9	1155.1	1.758	202550_s_at	VAMP (vesicle-associated membrane protein)-associated protein B and C	VAPB	0.000269974	5.15514e-05	3.89723e-05			3e-07
211180_x_at	3e-07	130.8	39.5	3.311	211180_x_at	runt-related transcription factor 1 (acute myeloid leukemia 1; aml1 oncogene)	RUNX1	0.00216839	0.000699476	0.00216839			3e-07
227980_at	3e-07	3001.3	5023.7	0.597	227980_at	HLA complex group 12	HCG12	0.999971	1	1			3e-07
218146_at	3e-07	2405.5	4195	0.573	218146_at	glycosyltransferase 8 domain containing 1	GLT8D1	0.205417	0.0784699	0.210163			3e-07
203439_s_at	3e-07	426.1	115.2	3.699	203439_s_at	stanniocalcin 2	STC2	3.254e-05	8.77811e-07	3.254e-05			3e-07
225472_at	3e-07	924.2	1801.7	0.513	225472_at	HLA-B associated transcript 4	BAT4	0.624984	0.113885	0.622014			3e-07
209658_at	3e-07	4435.9	9006.4	0.493	209658_at	CDC16 cell division cycle 16 homolog (S. cerevisiae)	CDC16	0.997508	0.880707	0.998492			3e-07
212949_at	3e-07	174.2	35.9	4.852	212949_at	barren homolog 1 (Drosophila)	BRRN1	0.00105307	0.00262268	0.00105307			3e-07
1555833_a_at	3e-07	1000.3	447.6	2.235	1555833_a_at	CDNA FLJ38849 fis, clone MESAN2008936		0.197089	0.0275405	0.197089			3e-07
230292_at	3e-07	583.9	1986.5	0.294	230292_at	hypothetical protein LOC644250	LOC644250	0.18897	0.00889859	0.193615			3e-07
228771_at	3e-07	883.1	3101.7	0.285	228771_at	adrenergic, beta, receptor kinase 2	ADRBK2	0.877636	0.308317	0.874156			3e-07
204603_at	3e-07	169.4	38.4	4.411	204603_at	exonuclease 1	EXO1	0.000514815	0.00154202	0.000514815			3e-07
202534_x_at	3e-07	1743.4	841.8	2.071	202534_x_at	dihydrofolate reductase /// similar to Dihydrofolate reductase	DHFR /// LOC643509	0.00054256	0.000564093	0.000147492			3e-07
225190_x_at	3e-07	9690.3	17951.3	0.54	225190_x_at	ribosomal protein L35a	RPL35A	2.52984e-05	6.65008e-09	3.80005e-09			3e-07
209285_s_at	3e-07	1939.1	4066.9	0.477	209285_s_at	chromosome 3 open reading frame 63	C3orf63	0.331003	0.0712265	0.3348			3e-07
217879_at	3e-07	842.7	507.9	1.659	217879_at	cell division cycle 27	CDC27	0.0807049	0.0077379	0.0827084			3e-07
210559_s_at	3e-07	580.7	153.5	3.783	210559_s_at	cell division cycle 2, G1 to S and G2 to M	CDC2	0.0492403	0.161721	0.0492403			3e-07
223370_at	3e-07	1284.7	2406.2	0.534	223370_at	pleckstrin homology domain containing, family A (phosphoinositide binding specific) member 3	PLEKHA3	0.467522	0.0475613	0.468339			3e-07
201399_s_at	3e-07	779.6	291.7	2.673	201399_s_at	translocation associated membrane protein 1	TRAM1	0.999973	1	1			3e-07
240409_at	3e-07	218	937.3	0.233	240409_at	hypothetical protein LOC283507	LOC283507	0.841406	0.332658	0.841406			3e-07
229796_at	3e-07	2351.3	1025.2	2.294	229796_at	sine oculis homeobox homolog 4 (Drosophila)	SIX4	2.37427e-05	6.65008e-09	1.90002e-09			3e-07
230676_s_at	3e-07	88.9	38.1	2.333	230676_s_at	transmembrane protein 19	TMEM19	0.988536	0.724142	0.989952			3e-07
229984_at	3e-07	501	1100	0.455	229984_at	DTW domain containing 1	DTWD1	0.0434908	0.0218099	0.0434908			3e-07
202405_at	3e-07	967.9	1773.8	0.546	202405_at	TIA1 cytotoxic granule-associated RNA binding protein-like 1	TIAL1	0.652726	0.207691	0.649213			3e-07
200825_s_at	3e-07	2252.7	1149.6	1.96	200825_s_at	hypoxia up-regulated 1	HYOU1	0.279163	0.0428051	0.283659			3e-07
231120_x_at	3e-07	39.9	271.3	0.147	231120_x_at	protein kinase (cAMP-dependent, catalytic) inhibitor beta	PKIB	0.738003	0.148429	0.738003			3e-07
AFFX-HUMISGF3A/M97935_MB_at	3e-07	115.4	30.3	3.809	AFFX-HUMISGF3A/M97935_MB_at	signal transducer and activator of transcription 1, 91kDa	STAT1	0.999784	0.773516	0.999976			3e-07
1554452_a_at	3e-07	465.4	112	4.155	1554452_a_at	hypoxia-inducible protein 2	HIG2	0.983267	0.724142	0.983267			3e-07
203994_s_at	3e-07	85.5	446.1	0.192	203994_s_at	chromosome 21 open reading frame 2	C21orf2	0.000819331	0.00309953	0.000819331			3e-07
207016_s_at	3e-07	463.7	3681.7	0.126	207016_s_at	aldehyde dehydrogenase 1 family, member A2	ALDH1A2	0.000115523	1.7636e-05	0.000115523			3e-07
212132_at	3e-07	6669.8	3836.5	1.739	212132_at	LSM14 homolog A (SCD6, S. cerevisiae)	LSM14A	2.22779e-05	9.50012e-10	9.50012e-10			3e-07
226100_at	3e-07	2845.4	4727.3	0.602	226100_at	myeloid/lymphoid or mixed-lineage leukemia 5 (trithorax homolog, Drosophila)	MLL5	0.999953	0.938776	1			3e-07
204754_at	3e-07	124.1	422.3	0.294	204754_at	hepatic leukemia factor	HLF	3.68611e-05	4.38905e-07	6.08008e-08			3e-07
237098_at	3e-07	11.3	37.8	0.299	237098_at	Chromosome 1 open reading frame 21	C1orf21	0.18497	0.633244	0.18497			3e-07
208658_at	3e-07	3272.8	1557.6	2.101	208658_at	protein disulfide isomerase family A, member 4	PDIA4	7.65089e-05	7.6077e-06	1.43737e-06			3e-07
37005_at	3e-07	956.4	2896.7	0.33	37005_at	neuroblastoma, suppression of tumorigenicity 1	NBL1	0.000269974	0.000281213	3.89723e-05			3e-07
235227_at	3e-07	351.4	856.1	0.41	235227_at	CDNA clone IMAGE:5287121		0.848469	0.13606	0.848469			3e-07
209291_at	3e-07	6330.7	26863.2	0.236	209291_at	inhibitor of DNA binding 4, dominant negative helix-loop-helix protein	ID4	0.426524	0.225242	0.428342			3e-07
228636_at	3e-07	201.2	31.3	6.428	228636_at	basic helix-loop-helix domain containing, class B, 5	BHLHB5	0.00357739	0.000564093	0.00243029			3e-07
203571_s_at	3e-07	32.7	172.7	0.189	203571_s_at	chromosome 10 open reading frame 116	C10orf116	2.22679e-05	9.50012e-10	2.22679e-05			3e-07
216521_s_at	3e-07	178.9	43.9	4.075	216521_s_at	BRCA1/BRCA2-containing complex, subunit 3	BRCC3	0.985032	0.285479	0.985032			3e-07
225729_at	3e-07	639.8	1137.3	0.563	225729_at	chromosome 6 open reading frame 89	C6orf89	4.17189e-05	2.66003e-08	1.18751e-07			3e-07
210427_x_at	3e-07	15438	5572.9	2.77	210427_x_at	annexin A2	ANXA2	0.169589	0.0384521	0.174028			3e-07
200758_s_at	3e-07	1743.3	966.5	1.804	200758_s_at	nuclear factor (erythroid-derived 2)-like 1	NFE2L1	0.999978	1	1			3e-07
217234_s_at	3e-07	1609.1	364.6	4.413	217234_s_at	villin 2 (ezrin)	VIL2	0.00285798	0.0218099	0.00181156			3e-07
1569241_a_at	3e-07	138.3	29.9	4.625	1569241_a_at	Zinc finger protein 93	ZNF93	0.00626371	0.0344743	0.00626371			3e-07
236770_at	3e-07	52.3	301.6	0.173	236770_at	hypothetical protein LOC283507	LOC283507	0.435257	0.386162	0.435257			3e-07
205407_at	3e-07	218.9	867	0.252	205407_at	reversion-inducing-cysteine-rich protein with kazal motifs	RECK	2.52984e-05	6.65008e-09	3.80005e-09			3e-07
203531_at	3e-07	3366.3	5873.9	0.573	203531_at	cullin 5	CUL5	0.923639	0.479738	0.921827			3e-07
35846_at	3e-07	331.5	712.2	0.465	35846_at	thyroid hormone receptor, alpha (erythroblastic leukemia viral (v-erb-a) oncogene homolog, avian)	THRA	0.00148366	0.000127868	0.000729911			3e-07
204749_at	3e-07	111.2	669.1	0.166	204749_at	nucleosome assembly protein 1-like 3	NAP1L3	2.6949e-05	7.9801e-08	2.6949e-05			3e-07
230448_at	3e-07	242	87.3	2.772	230448_at	hypothetical protein MGC15523	MGC15523	0.00031814	0.000127868	5.44613e-05			3e-07
211931_s_at	3e-07	10166.6	5003.8	2.032	211931_s_at	heterogeneous nuclear ribonucleoprotein A3 pseudogene 1 /// heterogeneous nuclear ribonucleoprotein A3 /// heterogeneous nuclear ribonucleoprotein A3 pseudogene /// similar to heterogeneous nuclear ribonucleoprotein A3	HNRPA3P1 /// HNRPA3 /// LOC643689 /// LOC647474	0.000374204	7.6077e-06	7.47669e-05			3e-07
201540_at	3e-07	915.8	4333.1	0.211	201540_at	four and a half LIM domains 1	FHL1	3.25417e-05	6.65008e-09	2.85004e-08			3e-07
216610_at	3e-07	18	91	0.198	216610_at	solute carrier family 6 (neurotransmitter transporter, noradrenalin), member 2	SLC6A2	0.993605	1	0.993605			3e-07
210101_x_at	3e-07	916.2	367.6	2.492	210101_x_at	SH3-domain GRB2-like endophilin B1	SH3GLB1	0.99995	1	1			3e-07
201662_s_at	4e-07	2071.9	849.2	2.44	201662_s_at	acyl-CoA synthetase long-chain family member 3	ACSL3	0.0186714	0.0245361	0.0174763			4e-07
234307_s_at	4e-07	80.6	413.8	0.195	234307_s_at	kinesin family member 26A	KIF26A	0.00116257	0.0010522	0.00116257			4e-07
228109_at	4e-07	184.1	531.1	0.347	228109_at	Ras protein-specific guanine nucleotide-releasing factor 2	RASGRF2	0.0176789	0.0102008	0.0176789			4e-07
223741_s_at	4e-07	140	522.5	0.268	223741_s_at	tweety homolog 2 (Drosophila)	TTYH2	0.00128249	0.00262268	0.00128249			4e-07
204400_at	4e-07	160.7	812.8	0.198	204400_at	embryonal Fyn-associated substrate	EFS	2.87044e-05	6.65008e-09	1.14001e-08			4e-07
208199_s_at	4e-07	83.5	35.8	2.332	208199_s_at	zinc finger protein 161 homolog (mouse)	ZFP161	0.999961	1	0.999961			4e-07
208079_s_at	4e-07	2021.7	575.9	3.511	208079_s_at	aurora kinase A	AURKA	2.22779e-05	9.50012e-10	9.50012e-10			4e-07
238893_at	4e-07	395.9	900	0.44	238893_at	hypothetical protein LOC338758	LOC338758	0.544247	0.446653	0.543137			4e-07
217893_s_at	4e-07	919.5	309.7	2.969	217893_s_at	chromosome 1 open reading frame 108	C1orf108	0.705703	0.124562	0.701374			4e-07
224604_at	4e-07	2371.3	7483.6	0.317	224604_at	HCV F-transactivated protein 1	LOC401152	0.000108991	1.17573e-05	4.31495e-06			4e-07
223395_at	4e-07	241.4	1488.7	0.162	223395_at	ABI gene family, member 3 (NESH) binding protein	ABI3BP	2.22779e-05	9.50012e-10	9.50012e-10			4e-07
214456_x_at	4e-07	250.9	19	13.205	214456_x_at	serum amyloid A1	SAA1	0.000285218	0.000564093	4.36606e-05			4e-07
211630_s_at	4e-07	1132.3	620.5	1.825	211630_s_at	glutathione synthetase /// glutathione synthetase	GSS	0.28921	0.113885	0.293599			4e-07
226458_at	4e-07	1064.8	1907.7	0.558	226458_at	CDNA FLJ30340 fis, clone BRACE2007411		0.613695	0.285479	0.613695			4e-07
217506_at	4e-07	135.8	818.6	0.166	217506_at	Hypothetical gene supported by BC041875; BX648984	LOC400642	3.92148e-05	2.66003e-08	3.92148e-05			4e-07
227751_at	4e-07	249.7	549.8	0.454	227751_at	Programmed cell death 5	PDCD5	0.000301261	5.15514e-05	4.88164e-05			4e-07
202543_s_at	4e-07	1726.5	770.3	2.241	202543_s_at	glia maturation factor, beta	GMFB	0.000102798	2.57757e-05	0.000102798			4e-07
210334_x_at	4e-07	183.9	53.1	3.463	210334_x_at	baculoviral IAP repeat-containing 5 (survivin)	BIRC5	0.0015568	0.00185043	0.0015568			4e-07
202583_s_at	4e-07	268.1	133	2.016	202583_s_at	RAN binding protein 9	RANBP9	0.999979	1	0.999979			4e-07
215369_at	4e-07	30.4	160.1	0.19	215369_at	Hypothetical gene supported by AK023162	LOC90120	0.0607449	0.0245361	0.0607449			4e-07
226893_at	4e-07	1016.1	575.4	1.766	226893_at	CDNA FLJ31718 fis, clone NT2RI2006647		3.68592e-05	2.66003e-08	3.68592e-05			4e-07
226612_at	4e-07	119.7	492.1	0.243	226612_at	similar to CG4502-PA	FLJ25076	0.00680712	0.0102008	0.00680712			4e-07
228559_at	4e-07	538.1	230.2	2.338	228559_at	Chromosome 16 open reading frame 60	C16orf60	0.00237936	0.0218099	0.00237936			4e-07
207941_s_at	4e-07	12941.4	21430.4	0.604	207941_s_at	RNA binding motif protein 39	RBM39	0.999846	0.880707	0.999989			4e-07
227404_s_at	4e-07	5609.7	18655.6	0.301	227404_s_at	Early growth response 1	EGR1	0.00273083	0.000699476	0.00170516			4e-07
231395_at	4e-07	33	163.9	0.201	231395_at			0.144678	0.332658	0.144678			4e-07
213653_at	4e-07	1823.7	3930.7	0.464	213653_at	methyltransferase like 3	METTL3	0.999332	0.825663	0.999332			4e-07
204132_s_at	4e-07	256.5	114.7	2.236	204132_s_at	forkhead box O3A	FOXO3A	0.999979	1	0.999979			4e-07
228387_at	4e-07	555.6	1764.3	0.315	228387_at	MRNA; cDNA DKFZp686B0610 (from clone DKFZp686B0610)		0.00653063	0.00262268	0.00516031			4e-07
212125_at	4e-07	85.7	20.6	4.16	212125_at	Ran GTPase activating protein 1	RANGAP1	0.999953	1	0.999953			4e-07
1555797_a_at	4e-07	595.7	253.4	2.351	1555797_a_at	actin related protein 2/3 complex, subunit 5, 16kDa	ARPC5	0.999973	1	0.999973			4e-07
1555760_a_at	4e-07	528.4	255.2	2.071	1555760_a_at	RNA binding motif protein 15	RBM15	0.315044	0.358579	0.315044			4e-07
203105_s_at	4e-07	807.9	470.8	1.716	203105_s_at	dynamin 1-like	DNM1L	0.997728	0.633244	0.997728			4e-07
225852_at	4e-07	3189.1	1825.1	1.747	225852_at	ankyrin repeat domain 17	ANKRD17	0.00408337	0.00185043	0.00287944			4e-07
229362_at	4e-07	127.3	264.5	0.481	229362_at	Hypothetical protein FLJ32312	FLJ32312	0.00141349	0.0057917	0.00141349			4e-07
239024_at	4e-07	360.6	778	0.463	239024_at	Solute carrier family 12 (potassium/chloride transporters), member 8	SLC12A8	0.000187937	0.00220857	0.000187937			4e-07
214698_at	4e-07	259.9	119.9	2.168	214698_at	ROD1 regulator of differentiation 1 (S. pombe)	ROD1	0.0653301	0.103982	0.0653301			4e-07
228037_at	4e-07	203.5	451.8	0.45	228037_at	Retinoic acid receptor, alpha	RARA	0.0123839	0.00364651	0.0123839			4e-07
222033_s_at	4e-07	372.2	164.4	2.264	222033_s_at	Fms-related tyrosine kinase 1 (vascular endothelial growth factor/vascular permeability factor receptor)	FLT1	0.995348	1	0.996604			4e-07
212430_at	4e-07	286	147	1.946	212430_at	RNA binding motif protein 38 /// RNA binding motif protein 38	RBM38	0.999366	0.825663	0.999366			4e-07
40149_at	4e-07	346.3	791.9	0.437	40149_at	SH2B adaptor protein 1	SH2B1	0.000115523	1.7636e-05	0.000115523			4e-07
226015_at	4e-07	1556	2645.5	0.588	226015_at	zinc finger protein 12	ZNF12	0.000778768	0.000357907	0.000271379			4e-07
221045_s_at	4e-07	491.6	1714.9	0.287	221045_s_at	period homolog 3 (Drosophila)	PER3	0.00408327	0.0245361	0.00408327			4e-07
201950_x_at	4e-07	755.6	442.5	1.708	201950_x_at	capping protein (actin filament) muscle Z-line, beta	CAPZB	0.999979	1	1			4e-07
203688_at	4e-07	994.4	1814.5	0.548	203688_at	polycystic kidney disease 2 (autosomal dominant)	PKD2	2.22779e-05	9.50012e-10	9.50012e-10			4e-07
227893_at	4e-07	227.2	499.6	0.455	227893_at	chromosome 9 open reading frame 130	C9orf130	0.00600689	0.0218099	0.00600689			4e-07
231312_at	4e-07	322.8	663.3	0.487	231312_at	Transcribed locus		0.999969	1	0.999969			4e-07
223054_at	4e-07	1535.8	851.2	1.804	223054_at	DnaJ (Hsp40) homolog, subfamily B, member 11	DNAJB11	0.999398	0.938776	0.999398			4e-07
202250_s_at	4e-07	590	1217.6	0.485	202250_s_at	WD repeat domain 42A	WDR42A	0.0186711	0.00889859	0.0186711			4e-07
213627_at	4e-07	1513.7	3218.8	0.47	213627_at	melanoma antigen family D, 2	MAGED2	0.461633	0.161721	0.462597			4e-07
219442_at	4e-07	302.5	752.6	0.402	219442_at	chromosome 16 open reading frame 67	C16orf67	0.134802	0.0584015	0.138603			4e-07
1554507_at	4e-07	10.3	100.2	0.103	1554507_at	N-acetylated alpha-linked acidic dipeptidase 2	NAALAD2	6.38617e-05	7.6077e-06	6.38617e-05			4e-07
1558987_at	4e-07	28.7	191.5	0.15	1558987_at	hypothetical protein FLJ40473	FLJ40473	0.666311	0.264068	0.666311			4e-07
213310_at	4e-07	1135.6	554.8	2.047	213310_at	Eukaryotic translation initiation factor 2C, 2	EIF2C2	2.52984e-05	2.66003e-08	3.80005e-09			4e-07
241301_at	4e-07	145.3	52.2	2.784	241301_at	RAB22A, member RAS oncogene family	RAB22A	0.00575945	0.0171092	0.00442613			4e-07
200011_s_at	4e-07	3831.6	1587.5	2.414	200011_s_at	ADP-ribosylation factor 3 /// ADP-ribosylation factor 3	ARF3	0.00905047	0.000699476	0.00762458			4e-07
204000_at	4e-07	1490	4179.7	0.356	204000_at	guanine nucleotide binding protein (G protein), beta 5	GNB5	0.781707	0.225242	0.776927			4e-07
210874_s_at	4e-07	53.3	188.6	0.283	210874_s_at	N-acetyltransferase 6	NAT6	0.0010531	0.000127868	0.000437307			4e-07
201153_s_at	4e-07	2387.2	4445.1	0.537	201153_s_at	muscleblind-like (Drosophila)	MBNL1	2.37427e-05	6.65008e-09	1.90002e-09			4e-07
229797_at	4e-07	360.2	1690.5	0.213	229797_at	mucolipin 3	MCOLN3	0.00237943	0.00309953	0.00141661			4e-07
219238_at	4e-07	477.8	907.2	0.527	219238_at	GDNF family receptor alpha 1 /// phosphatidylinositol glycan anchor biosynthesis, class V	GFRA1 /// PIGV	0.00485733	0.000860893	0.00358393			4e-07
226548_at	4e-07	877.6	264	3.324	226548_at	SH3-binding domain kinase 1	SBK1	3.05661e-05	7.9801e-08	1.80502e-08			4e-07
243786_at	5e-07	135.6	64.2	2.112	243786_at	zinc finger, DHHC-type containing 20	ZDHHC20	0.0309415	0.00670618	0.0309415			5e-07
205904_at	5e-07	832.2	2984	0.279	205904_at	MHC class I polypeptide-related sequence A	MICA	0.855319	0.415491	0.851299			5e-07
204170_s_at	5e-07	5033.4	1635	3.079	204170_s_at	CDC28 protein kinase regulatory subunit 2	CKS2	0.00031814	0.00185043	5.44613e-05			5e-07
219093_at	5e-07	57.5	436.9	0.132	219093_at	hypothetical protein FLJ20701 /// hypothetical protein FLJ20701	FLJ20701	2.22754e-05	9.50012e-10	2.22754e-05			5e-07
222421_at	5e-07	2553.5	1292.1	1.976	222421_at	ubiquitin-conjugating enzyme E2H (UBC8 homolog, yeast)	UBE2H	0.740408	0.479738	0.735748			5e-07
226110_at	5e-07	3613.4	6895.4	0.524	226110_at	protein prenyltransferase alpha subunit repeat containing 1	PTAR1	0.999699	0.724142	0.999951			5e-07
228750_at	5e-07	139.6	517.2	0.27	228750_at	Collagen, type XIV, alpha 1 (undulin)	COL14A1	2.37427e-05	6.65008e-09	1.90002e-09			5e-07
236649_at	5e-07	968.4	2673.5	0.362	236649_at	DTW domain containing 1	DTWD1	0.0899486	0.0584015	0.0923358			5e-07
238439_at	5e-07	364.8	66.9	5.453	238439_at	ankyrin repeat domain 22	ANKRD22	0.000394828	0.000127868	0.000394828			5e-07
202856_s_at	5e-07	519.1	157.3	3.3	202856_s_at	solute carrier family 16, member 3 (monocarboxylic acid transporter 4)	SLC16A3	0.155037	0.17599	0.159254			5e-07
1554807_a_at	5e-07	155.9	21.4	7.285	1554807_a_at	spire homolog 1 (Drosophila)	SPIRE1	0.897419	0.264068	0.897419			5e-07
236783_at	5e-07	85.6	479.5	0.179	236783_at	Kv channel interacting protein 4	KCNIP4	4.17146e-05	4.38905e-07	4.17146e-05			5e-07
1556678_a_at	5e-07	157.4	408.8	0.385	1556678_a_at	Hypothetical protein LOC284371	LOC284371	0.148079	0.113885	0.148079			5e-07
212927_at	5e-07	647.1	1118.5	0.579	212927_at	SMC5 structural maintenance of chromosomes 5-like 1 (yeast)	SMC5L1	0.052335	0.0132848	0.0529568			5e-07
202709_at	5e-07	719.2	3017.1	0.238	202709_at	fibromodulin	FMOD	0.000906441	2.57757e-05	0.000346135			5e-07
239050_s_at	5e-07	898.7	1963.7	0.458	239050_s_at	CDNA FLJ13202 fis, clone NT2RP3004503		0.763836	0.446653	0.759067			5e-07
224896_s_at	5e-07	797.3	363.1	2.196	224896_s_at	tubulin tyrosine ligase	TTL	0.759245	0.103982	0.75449			5e-07
209439_s_at	5e-07	601.2	1083.2	0.555	209439_s_at	phosphorylase kinase, alpha 2 (liver)	PHKA2	0.000514835	5.15514e-05	0.000134475			5e-07
225156_at	5e-07	2189.2	836.3	2.618	225156_at	elongation factor 1 homolog (S. cerevisiae)	ELOF1	0.000115523	8.77811e-07	0.000115523			5e-07
236396_at	5e-07	119.4	612.8	0.195	236396_at	Transcribed locus		3.92148e-05	7.9801e-08	3.92148e-05			5e-07
227183_at	5e-07	185	852.6	0.217	227183_at	Hypothetical protein DKFZp586C0721	DKFZp586C0721	2.22767e-05	9.50012e-10	2.22767e-05			5e-07
226687_at	5e-07	601.9	1319.8	0.456	226687_at	PRP40 pre-mRNA processing factor 40 homolog A (yeast)	PRPF40A	0.375016	0.0193408	0.375016			5e-07
230867_at	5e-07	15.9	118.9	0.134	230867_at	hypothetical protein LOC131873	LOC131873	8.11404e-05	2.85289e-06	8.11404e-05			5e-07
230083_at	5e-07	2306.5	5781.4	0.399	230083_at	Full length insert cDNA clone YI48C03		0.966381	1	0.966802			5e-07
224695_at	5e-07	1544	783.3	1.971	224695_at	chromosome 2 open reading frame 29	C2orf29	0.772871	0.386162	0.772871			5e-07
225665_at	5e-07	2155	6284.8	0.343	225665_at	sterile alpha motif and leucine zipper containing kinase AZK	ZAK	2.22779e-05	9.50012e-10	9.50012e-10			5e-07
218302_at	5e-07	1466.7	498.1	2.945	218302_at	presenilin enhancer 2 homolog (C. elegans)	PSENEN	0.0200674	0.00364651	0.0189337			5e-07
205005_s_at	5e-07	314.6	817.9	0.385	205005_s_at	N-myristoyltransferase 2	NMT2	0.000172679	2.57757e-05	1.43651e-05			5e-07
238646_at	5e-07	278.2	672.1	0.414	238646_at	Transcribed locus		0.976874	0.386162	0.976874			5e-07
207869_s_at	5e-07	16.5	121.6	0.136	207869_s_at	calcium channel, voltage-dependent, alpha 1G subunit	CACNA1G	0.000108971	2.85289e-06	0.000108971			5e-07
206493_at	5e-07	119.6	482.5	0.248	206493_at	integrin, alpha 2b (platelet glycoprotein IIb of IIb/IIIa complex, antigen CD41)	ITGA2B	0.636168	0.225242	0.636168			5e-07
218637_at	5e-07	664.3	1507.5	0.441	218637_at	Impact homolog (mouse)	IMPACT	0.162207	0.13606	0.16654			5e-07
222423_at	5e-07	3643	7623.8	0.478	222423_at	Nedd4 family interacting protein 1	NDFIP1	0.877636	0.17599	0.874156			5e-07
225794_s_at	5e-07	4507.1	8932.5	0.505	225794_s_at	chromosome 22 open reading frame 32	C22orf32	0.987132	0.724142	0.988523			5e-07
203845_at	5e-07	633.2	1621.7	0.39	203845_at	p300/CBP-associated factor	PCAF	0.151532	0.0150964	0.155686			5e-07
228328_at	5e-07	779.3	1777.5	0.438	228328_at	CDNA FLJ33653 fis, clone BRAMY2024715		0.155037	0.17599	0.159254			5e-07
210652_s_at	5e-07	226.4	74.4	3.043	210652_s_at	chromosome 1 open reading frame 34	C1orf34	0.213951	0.880707	0.218723			5e-07
228506_at	5e-07	177.6	573.7	0.31	228506_at	chromosome 10 open reading frame 86	C10orf86	0.000953005	0.000699476	0.000953005			5e-07
208190_s_at	5e-07	775.4	397.3	1.952	208190_s_at	lipolysis stimulated lipoprotein receptor	LSR	0.325648	0.17599	0.329533			5e-07
202441_at	5e-07	3000.6	5877.5	0.511	202441_at	SPFH domain family, member 1	SPFH1	0.998116	0.880707	0.998974			5e-07
209243_s_at	5e-07	17	154.2	0.11	209243_s_at	paternally expressed 3	PEG3	2.22604e-05	9.50012e-10	2.22604e-05			5e-07
218567_x_at	5e-07	960.2	503.6	1.907	218567_x_at	dipeptidyl-peptidase 3	DPP3	5.66442e-05	8.77811e-07	4.73106e-07			5e-07
AFFX-HUMGAPDH/M33197_M_at	5e-07	9470.2	2323.1	4.077	AFFX-HUMGAPDH/M33197_M_at	glyceraldehyde-3-phosphate dehydrogenase	GAPDH	0.955125	0.308317	0.954912			5e-07
221213_s_at	5e-07	704.8	1673.8	0.421	221213_s_at	suppressor of hairy wing homolog 4 (Drosophila)	SUHW4	0.0138839	0.00364651	0.0138839			5e-07
1564383_s_at	5e-07	17.1	93.8	0.182	1564383_s_at	FLJ35934 protein	FLJ35934	0.000154044	1.17573e-05	0.000154044			5e-07
238865_at	5e-07	574.3	3826.4	0.15	238865_at	MRNA; cDNA DKFZp686J06116 (from clone DKFZp686J06116)		0.193004	0.0344743	0.197679			5e-07
1557118_a_at	5e-07	168.3	503.1	0.335	1557118_a_at	CDNA clone IMAGE:4812643		0.880617	0.225242	0.880617			5e-07
201710_at	5e-07	187.1	34.8	5.376	201710_at	v-myb myeloblastosis viral oncogene homolog (avian)-like 2	MYBL2	0.0701812	0.0384521	0.0701812			5e-07
202964_s_at	5e-07	430.5	187.4	2.297	202964_s_at	regulatory factor X, 5 (influences HLA class II expression)	RFX5	0.830411	0.479738	0.825972			5e-07
226276_at	5e-07	1619.1	618	2.62	226276_at	transmembrane protein 167	TMEM167	0.254812	0.0193408	0.259502			5e-07
225312_at	6e-07	1718.9	4375	0.393	225312_at	COMM domain containing 6	COMMD6	2.22779e-05	9.50012e-10	9.50012e-10			6e-07
223467_at	6e-07	4062	23543.2	0.173	223467_at	RAS, dexamethasone-induced 1	RASD1	0.955125	0.880707	0.954912			6e-07
227159_at	6e-07	166.8	315.8	0.528	227159_at	GH3 domain containing	GHDC	3.68592e-05	1.63022e-06	3.68592e-05			6e-07
204817_at	6e-07	946.4	291.3	3.249	204817_at	extra spindle poles like 1 (S. cerevisiae)	ESPL1	8.11991e-05	7.6077e-06	1.75182e-06			6e-07
205588_s_at	6e-07	722.7	405	1.784	205588_s_at	FGFR1 oncogene partner /// chromosome 9 open reading frame 4	FGFR1OP /// C9orf4	0.138042	0.161721	0.141918			6e-07
222681_at	6e-07	935.6	1526.8	0.613	222681_at	chromosome 3 open reading frame 9	C3orf9	0.40342	0.148429	0.405774			6e-07
224774_s_at	6e-07	372.9	116.4	3.204	224774_s_at	neuron navigator 1	NAV1	0.0114639	0.0116581	0.0100483			6e-07
204092_s_at	6e-07	687.2	192.5	3.57	204092_s_at	aurora kinase A	AURKA	0.000571661	0.000860893	0.000161552			6e-07
236314_at	6e-07	205.3	1269.4	0.162	236314_at	Transcribed locus, weakly similar to NP_055301.1 neuronal thread protein AD7c-NTP [Homo sapiens]		0.102581	0.0057917	0.10544			6e-07
223235_s_at	6e-07	583.6	3420.6	0.171	223235_s_at	SPARC related modular calcium binding 2	SMOC2	2.69505e-05	2.66003e-08	6.65008e-09			6e-07
218009_s_at	6e-07	1949.3	590	3.304	218009_s_at	protein regulator of cytokinesis 1	PRC1	0.000216272	0.000218721	2.41645e-05			6e-07
218451_at	6e-07	961.1	473.2	2.031	218451_at	CUB domain containing protein 1	CDCP1	5.01532e-05	8.77811e-07	2.83104e-07			6e-07
218573_at	6e-07	317.5	1167.9	0.272	218573_at	melanoma antigen family H, 1	MAGEH1	6.7883e-05	1.63022e-06	9.46212e-07			6e-07
225368_at	6e-07	7754.5	3011.8	2.575	225368_at	Homeodomain interacting protein kinase 2	HIPK2	3.46378e-05	7.9801e-08	4.18005e-08			6e-07
240806_at	6e-07	161.4	506.7	0.319	240806_at	Ribosomal protein L15	RPL15	0.042142	0.0116581	0.0422023			6e-07
230835_at	6e-07	34.6	183.3	0.189	230835_at	KIPV467	UNQ467	0.999914	1	0.999914			6e-07
226966_at	6e-07	165.8	384.7	0.431	226966_at	PRP40 pre-mRNA processing factor 40 homolog B (S. cerevisiae)	PRPF40B	0.00012971	7.08832e-05	0.00012971			6e-07
239350_at	6e-07	456.2	129.4	3.526	239350_at	MARVEL domain containing 3	MARVELD3	7.65089e-05	4.75481e-06	1.43737e-06			6e-07
1555874_x_at	6e-07	451.7	1136.1	0.398	1555874_x_at	hypothetical protein MGC21881	RP11-262H14.4	0.999047	0.773516	0.999047			6e-07
210754_s_at	6e-07	442.2	191.4	2.31	210754_s_at	v-yes-1 Yamaguchi sarcoma viral related oncogene homolog	LYN	0.966381	0.386162	0.966802			6e-07
1554915_a_at	6e-07	223.9	122.7	1.825	1554915_a_at	2'-phosphodiesterase	2'-PDE	0.965825	0.479738	0.965825			6e-07
214804_at	6e-07	238.3	103	2.314	214804_at			0.0133674	0.17599	0.0133674			6e-07
1553538_s_at	6e-07	72773.5	41740.7	1.743	1553538_s_at			0.00260881	0.00154202	0.00160399			6e-07
235590_at	6e-07	258.3	575.4	0.449	235590_at	Chromosome 10 open reading frame 6	C10orf6	0.953706	0.773516	0.953414			6e-07
228842_at	6e-07	156.5	292.9	0.534	228842_at	hypothetical protein LOC646509	LOC646509	3.25382e-05	6.65008e-09	3.25382e-05			6e-07
215358_x_at	6e-07	283.4	798.8	0.355	215358_x_at	zinc finger protein 37B	ZNF37B	0.160393	0.0218099	0.160393			6e-07
212462_at	6e-07	1658.3	3070.7	0.54	212462_at	MYST histone acetyltransferase (monocytic leukemia) 4	MYST4	0.00626399	0.0171092	0.00490514			6e-07
212665_at	6e-07	1037.2	2214.6	0.468	212665_at	TCDD-inducible poly(ADP-ribose) polymerase	TIPARP	8.61589e-05	4.75481e-06	2.12328e-06			6e-07
228131_at	6e-07	848	2150.4	0.394	228131_at	Excision repair cross-complementing rodent repair deficiency, complementation group 1 (includes overlapping antisense sequence)	ERCC1	0.663607	0.191294	0.663607			6e-07
236051_at	6e-07	18	82.6	0.218	236051_at	Transcribed locus		0.00128208	0.0132848	0.00128208			6e-07
230960_at	6e-07	73.4	261	0.281	230960_at	Transcribed locus		0.585065	0.161721	0.585065			6e-07
38158_at	6e-07	1084.3	299.9	3.616	38158_at	extra spindle poles like 1 (S. cerevisiae)	ESPL1	5.33056e-05	4.38905e-07	3.68605e-07			6e-07
208650_s_at	6e-07	6551	2116.1	3.096	208650_s_at	CD24 molecule /// hypothetical protein LOC647456	CD24 /// LOC647456	0.22713	0.0948071	0.231912			6e-07
212472_at	6e-07	418.4	183.1	2.285	212472_at	microtubule associated monoxygenase, calponin and LIM domain containing 2	MICAL2	0.999626	0.880707	0.999626			6e-07
222563_s_at	6e-07	111.9	36.8	3.041	222563_s_at	tankyrase, TRF1-interacting ankyrin-related ADP-ribose polymerase 2	TNKS2	0.999626	0.880707	0.999626			6e-07
211749_s_at	6e-07	641	322.6	1.987	211749_s_at	vesicle-associated membrane protein 3 (cellubrevin) /// vesicle-associated membrane protein 3 (cellubrevin)	VAMP3	0.999979	1	1			6e-07
222675_s_at	6e-07	562.7	187.5	3.001	222675_s_at	BAI1-associated protein 2-like 1	BAIAP2L1	0.000122432	3.68225e-05	5.96987e-06			6e-07
243362_s_at	6e-07	172.6	1328.9	0.13	243362_s_at	hypothetical protein LOC641518	LOC641518	0.975203	0.514841	0.975203			6e-07
205394_at	6e-07	375.4	97.1	3.866	205394_at	CHK1 checkpoint homolog (S. pombe)	CHEK1	0.000463275	0.00220857	0.000111283			6e-07
238587_at	6e-07	194.5	47.4	4.103	238587_at	Cbl-interacting protein Sts-1	STS-1	0.00739129	0.191294	0.00739129			6e-07
243176_at	6e-07	433.9	729.6	0.595	243176_at	CDNA FLJ30090 fis, clone BNGH41000015		0.999664	0.880707	0.999664			6e-07
1554794_a_at	6e-07	79.3	23.6	3.36	1554794_a_at	ubiquitin protein ligase E3C	UBE3C	0.999537	0.880707	0.999537			6e-07
1556009_at	6e-07	694.4	265.9	2.612	1556009_at	peroxisome biogenesis factor 13	PEX13	3.68611e-05	7.9801e-08	6.08008e-08			6e-07
227001_at	6e-07	659.9	1714.6	0.385	227001_at	NIPA-like domain containing 2	NPAL2	0.00013741	1.17573e-05	0.00013741			6e-07
212863_x_at	6e-07	4990.9	3050.3	1.636	212863_x_at	C-terminal binding protein 1	CTBP1	0.352763	0.0948071	0.356174			6e-07
211714_x_at	6e-07	5309.2	1785.5	2.974	211714_x_at	tubulin, beta /// tubulin, beta	TUBB	0.998367	0.825663	0.999162			6e-07
221208_s_at	6e-07	1009.7	2864.3	0.353	221208_s_at	chromosome 11 open reading frame 61	C11orf61	0.213951	0.0132848	0.218723			6e-07
203029_s_at	6e-07	64.8	383.3	0.169	203029_s_at	protein tyrosine phosphatase, receptor type, N polypeptide 2	PTPRN2	2.5297e-05	6.65008e-09	2.5297e-05			6e-07
227249_at	6e-07	1292.7	514.4	2.513	227249_at	NudE nuclear distribution gene E homolog 1 (A. nidulans)	NDE1	0.00770027	0.00220857	0.00629346			6e-07
228569_at	6e-07	1207	2635.4	0.458	228569_at	poly(A) polymerase alpha	PAPOLA	0.0807049	0.00670618	0.0827084			6e-07
202533_s_at	6e-07	56.8	13.3	4.271	202533_s_at	dihydrofolate reductase /// similar to Dihydrofolate reductase /// similar to Dihydrofolate reductase	DHFR /// LOC643509 /// LOC653874	0.998893	0.938776	0.998893			6e-07
210319_x_at	6e-07	453.9	5089.1	0.089	210319_x_at	msh homeobox homolog 2 (Drosophila)	MSX2	0.690201	0.446653	0.686076			6e-07
201340_s_at	6e-07	1810	473.8	3.82	201340_s_at	ectodermal-neural cortex (with BTB-like domain)	ENC1	5.33029e-05	2.85289e-06	5.33029e-05			6e-07
214095_at	6e-07	611.4	293.8	2.081	214095_at	serine hydroxymethyltransferase 2 (mitochondrial)	SHMT2	5.33056e-05	2.85289e-06	3.68605e-07			6e-07
1558293_at	6e-07	241.8	606.8	0.398	1558293_at	KIAA1107	KIAA1107	0.544247	0.332658	0.544247			6e-07
213645_at	6e-07	1919.2	6527.2	0.294	213645_at	enolase superfamily member 1	ENOSF1	0.590832	0.773516	0.588609			6e-07
210854_x_at	6e-07	746.1	215.4	3.464	210854_x_at	solute carrier family 6 (neurotransmitter transporter, creatine), member 8	SLC6A8	0.201228	0.0218099	0.205954			6e-07
201992_s_at	7e-07	674.3	343.4	1.964	201992_s_at	kinesin family member 5B	KIF5B	0.953706	0.880707	0.953414			7e-07
230187_s_at	7e-07	370	1405.2	0.263	230187_s_at	Full-length cDNA clone CS0DI042YD07 of Placenta Cot 25-normalized of Homo sapiens (human)		0.158595	0.0475613	0.162872			7e-07
236885_at	7e-07	397.1	111.2	3.571	236885_at	hypothetical protein LOC92312	LOC92312	0.00155684	0.0010522	0.000782628			7e-07
242065_x_at	7e-07	394.5	667.2	0.591	242065_x_at	isopentenyl-diphosphate delta isomerase 1	IDI1	0.279162	0.161721	0.279162			7e-07
213664_at	7e-07	553.5	2036.7	0.272	213664_at	solute carrier family 1 (neuronal/epithelial high affinity glutamate transporter, system Xag), member 1	SLC1A1	0.0477494	0.13606	0.0481217			7e-07
214078_at	7e-07	22.3	190.9	0.117	214078_at	P21 (CDKN1A)-activated kinase 3	PAK3	3.25277e-05	6.65008e-09	3.25277e-05			7e-07
201780_s_at	7e-07	1070.7	1948.9	0.549	201780_s_at	ring finger protein 13	RNF13	0.000602177	9.59009e-05	0.000602177			7e-07
201943_s_at	7e-07	1157.4	418.3	2.767	201943_s_at	carboxypeptidase D	CPD	0.00171318	0.000699476	0.000897585			7e-07
227622_at	7e-07	1140.3	2127.3	0.536	227622_at	PCF11, cleavage and polyadenylation factor subunit, homolog (S. cerevisiae)	PCF11	0.987616	0.514841	0.987616			7e-07
203791_at	7e-07	3426.6	5756.3	0.595	203791_at	Dmx-like 1	DMXL1	0.999817	0.773516	0.999984			7e-07
219487_at	7e-07	467	1297.2	0.36	219487_at	Bardet-Biedl syndrome 10	BBS10	0.0448753	0.0218099	0.0450884			7e-07
241823_at	7e-07	375	883.7	0.424	241823_at	Transcribed locus		0.999914	1	0.999914			7e-07
222740_at	7e-07	1257.4	350.5	3.587	222740_at	ATPase family, AAA domain containing 2	ATAD2	0.000354555	0.000860893	0.000354555			7e-07
201449_at	7e-07	2798.9	5992.2	0.467	201449_at	TIA1 cytotoxic granule-associated RNA binding protein	TIA1	0.999181	0.825663	0.999705			7e-07
206095_s_at	7e-07	3028.8	5274.1	0.574	206095_s_at	FUS interacting protein (serine/arginine-rich) 1 /// similar to FUS interacting protein (serine-arginine rich) 1	FUSIP1 /// LOC642558	0.897419	0.264068	0.89456			7e-07
210978_s_at	7e-07	185.1	62	2.985	210978_s_at	transgelin 2	TAGLN2	0.999979	1	0.999979			7e-07
210659_at	7e-07	108.7	42	2.588	210659_at	chemokine-like receptor 1	CMKLR1	0.209657	0.191294	0.209657			7e-07
242253_at	7e-07	115.7	257.8	0.449	242253_at			0.0101946	0.0428051	0.0101946			7e-07
229090_at	7e-07	357.4	723.2	0.494	229090_at	hypothetical protein LOC220930	LOC220930	0.0507691	0.00427162	0.0513064			7e-07
236103_at	7e-07	89.4	282.1	0.317	236103_at	Transcribed locus		0.144681	0.0645491	0.144681			7e-07
217871_s_at	7e-07	5041.7	2097.7	2.403	217871_s_at	macrophage migration inhibitory factor (glycosylation-inhibiting factor)	MIF	0.999854	1	0.999854			7e-07
201468_s_at	7e-07	3881.7	643.5	6.032	201468_s_at	NAD(P)H dehydrogenase, quinone 1	NQO1	0.000122432	1.63022e-06	5.96987e-06			7e-07
222629_at	7e-07	735.2	1512.7	0.486	222629_at	REV1-like (yeast)	REV1L	0.946061	0.415491	0.945353			7e-07
207549_x_at	7e-07	795.5	403.7	1.971	207549_x_at	CD46 molecule, complement regulatory protein	CD46	0.99493	0.773516	0.996219			7e-07
40837_at	7e-07	890.8	2962.8	0.301	40837_at	transducin-like enhancer of split 2 (E(sp1) homolog, Drosophila)	TLE2	0.0119163	0.00309953	0.0105075			7e-07
225293_at	7e-07	3437.5	19025.9	0.181	225293_at	collagen, type XXVII, alpha 1	COL27A1	0.579279	0.207691	0.577323			7e-07
226140_s_at	7e-07	601.6	1890.8	0.318	226140_s_at	OTU domain containing 1	OTUD1	8.11991e-05	4.38905e-07	1.75182e-06			7e-07
205564_at	7e-07	42.6	235.7	0.181	205564_at	P antigen family, member 4 (prostate associated)	PAGE4	2.22729e-05	9.50012e-10	2.22729e-05			7e-07
233058_at	7e-07	266.5	86.4	3.084	233058_at	Chloride channel CLIC-like 1	CLCC1	0.00739176	0.00670618	0.00599254			7e-07
227788_at	7e-07	352.6	125	2.821	227788_at	CDNA FLJ34165 fis, clone FCBBF3014770		0.00680697	0.00364651	0.00680697			7e-07
1557322_at	7e-07	247.3	524.9	0.471	1557322_at	zinc finger protein 230	ZNF230	0.999796	0.880707	0.999796			7e-07
228594_at	7e-07	1892.9	3261.6	0.58	228594_at	hypothetical protein FLJ30596	FLJ30596	0.999969	1	1			7e-07
242819_at	7e-07	172.7	601.3	0.287	242819_at	BET1 homolog (S. cerevisiae)	BET1	0.156809	0.0384521	0.156809			7e-07
240259_at	7e-07	48	319.9	0.15	240259_at	hypothetical protein LOC646919 /// hypothetical protein LOC650220	LOC646919 /// LOC650220	0.000354528	3.68225e-05	0.000354528			7e-07
219747_at	7e-07	298.2	1416.3	0.211	219747_at	chromosome 4 open reading frame 31	C4orf31	0.205417	0.0384521	0.205417			7e-07
205620_at	7e-07	39.9	153.5	0.26	205620_at	coagulation factor X	F10	3.25295e-05	7.9801e-08	3.25295e-05			7e-07
239349_at	7e-07	134.1	644.7	0.208	239349_at	C1q and tumor necrosis factor related protein 7	C1QTNF7	0.000667796	0.000357907	0.000667796			7e-07
239063_at	7e-07	158.2	325.4	0.486	239063_at	CDNA FLJ39803 fis, clone SPLEN2007794		0.998718	0.773516	0.998718			7e-07
217398_x_at	7e-07	13514.6	3801.6	3.555	217398_x_at	glyceraldehyde-3-phosphate dehydrogenase	GAPDH	0.93745	0.308317	0.936296			7e-07
227708_at	7e-07	967.3	2875.3	0.336	227708_at	eukaryotic translation elongation factor 1 alpha 1	EEF1A1	0.00128249	0.000218721	0.00128249			7e-07
227909_at	7e-07	520.7	2042.4	0.255	227909_at	hypothetical protein MGC39606 /// hypothetical protein LOC644596	MGC39606 /// LOC644596	0.254812	0.244012	0.259502			7e-07
239569_at	7e-07	59.2	331	0.179	239569_at	hypothetical gene supported by AK056047; AK056281; AK123838	FLJ31485	0.0101948	0.00309953	0.0101948			7e-07
241386_at	7e-07	48.3	199.8	0.242	241386_at			2.22742e-05	9.50012e-10	2.22742e-05			7e-07
1554510_s_at	8e-07	782.3	381.2	2.052	1554510_s_at	growth hormone inducible transmembrane protein	GHITM	0.99994	1	0.999999			8e-07
219310_at	8e-07	120.9	497.1	0.243	219310_at	chromosome 20 open reading frame 39	C20orf39	0.162206	0.0527498	0.162206			8e-07
219855_at	8e-07	76.7	346.6	0.221	219855_at	nudix (nucleoside diphosphate linked moiety X)-type motif 11	NUDT11	5.32893e-05	1.99502e-07	5.32893e-05			8e-07
202005_at	8e-07	1504.7	541.6	2.778	202005_at	suppression of tumorigenicity 14 (colon carcinoma)	ST14	6.39219e-05	1.17573e-05	7.57159e-07			8e-07
236312_at	8e-07	208.1	88.5	2.351	236312_at	Transcribed locus, weakly similar to NP_071385.1 hypothetical protein FLJ20958 [Homo sapiens]		7.2071e-05	2.85289e-06	7.2071e-05			8e-07
1555137_a_at	8e-07	53.7	10	5.37	1555137_a_at	FYVE, RhoGEF and PH domain containing 6	FGD6	0.999807	1	0.999807			8e-07
221735_at	8e-07	639.4	1344.7	0.475	221735_at	WD repeat domain 48	WDR48	0.000204501	7.08832e-05	2.13059e-05			8e-07
235656_s_at	8e-07	75.5	230.7	0.327	235656_s_at	Transcribed locus, weakly similar to XP_209041.2 PREDICTED: similar to KIAA1503 protein [Homo sapiens]		0.325646	0.191294	0.325646			8e-07
204137_at	8e-07	415.3	1206.4	0.344	204137_at	G protein-coupled receptor 137B	GPR137B	0.000228664	7.6077e-06	0.000228664			8e-07
205433_at	8e-07	29	299	0.097	205433_at	butyrylcholinesterase	BCHE	6.78596e-05	1.63022e-06	6.78596e-05			8e-07
235031_at	8e-07	250	569.1	0.439	235031_at	Testis expressed sequence 10	TEX10	0.380648	0.0584015	0.3835			8e-07
209714_s_at	8e-07	287.4	88.6	3.244	209714_s_at	cyclin-dependent kinase inhibitor 3 (CDK2-associated dual specificity phosphatase)	CDKN3	0.0948547	0.308317	0.0948547			8e-07
235759_at	8e-07	93.5	309	0.303	235759_at	Transcribed locus, strongly similar to NP_071746.1 EF hand calcium binding protein 1; synaptotagmin interacting protein 1; neuronal calcium binding protein [Homo sapiens]		3.25382e-05	6.65008e-09	3.25382e-05			8e-07
242731_x_at	8e-07	251.8	607	0.415	242731_x_at	Transcribed locus		0.749921	0.207691	0.745205			8e-07
221985_at	8e-07	1217	504.3	2.413	221985_at	kelch-like 24 (Drosophila)	KLHL24	0.00835144	0.00498356	0.00693273			8e-07
227288_at	8e-07	1074.6	1931.9	0.556	227288_at	Transcribed locus, strongly similar to XP_068632.2 PREDICTED: hypothetical protein XP_068632 [Homo sapiens]		0.969572	0.358579	0.970171			8e-07
223570_at	8e-07	265.3	71	3.737	223570_at	MCM10 minichromosome maintenance deficient 10 (S. cerevisiae)	MCM10	0.00216839	0.00889859	0.00216839			8e-07
209318_x_at	8e-07	860	3291.6	0.261	209318_x_at	pleiomorphic adenoma gene-like 1	PLAGL1	0.000488425	1.17573e-05	0.000122418			8e-07
1555866_a_at	8e-07	475.7	960.7	0.495	1555866_a_at	hexosaminidase (glycosyl hydrolase family 20, catalytic domain) containing	HEXDC	0.0555817	0.00670618	0.0563763			8e-07
238625_at	8e-07	940.8	6774.2	0.139	238625_at	chromosome 1 open reading frame 168	C1orf168	0.989396	1	0.990821			8e-07
219556_at	8e-07	270.6	92	2.941	219556_at	chromosome 16 open reading frame 59	C16orf59	4.17189e-05	2.85289e-06	1.18751e-07			8e-07
226269_at	8e-07	265.7	934.7	0.284	226269_at	ganglioside-induced differentiation-associated protein 1	GDAP1	0.000602199	9.59009e-05	0.000176699			8e-07
227804_at	8e-07	481.6	225	2.14	227804_at	TLC domain containing 1	TLCD1	0.000193322	1.17573e-05	0.000193322			8e-07
220966_x_at	8e-07	2646.5	1507.1	1.756	220966_x_at	actin related protein 2/3 complex, subunit 5-like /// actin related protein 2/3 complex, subunit 5-like	ARPC5L	8.11991e-05	7.6077e-06	1.75182e-06			8e-07
223115_at	8e-07	420.9	729.5	0.577	223115_at	cofactor required for Sp1 transcriptional activation, subunit 6, 77kDa	CRSP6	0.977674	0.386162	0.977674			8e-07
209309_at	8e-07	52.3	286.5	0.183	209309_at	alpha-2-glycoprotein 1, zinc	AZGP1	0.209656	0.113885	0.209656			8e-07
236428_at	8e-07	140.8	457.8	0.308	236428_at	Transcribed locus		0.0434898	0.00427162	0.0434898			8e-07
219787_s_at	8e-07	2581.1	886.7	2.911	219787_s_at	epithelial cell transforming sequence 2 oncogene	ECT2	2.69505e-05	2.66003e-08	6.65008e-09			8e-07
213008_at	8e-07	548.2	180.6	3.035	213008_at	KIAA1794	KIAA1794	0.00163326	0.00427162	0.00163326			8e-07
226892_at	8e-07	504.7	246.3	2.049	226892_at	chromosome 10 open reading frame 12	C10orf12	0.00179654	0.000218721	0.00179654			8e-07
228031_at	8e-07	1425.7	800.2	1.782	228031_at	chromosome 20 open reading frame 121	C20orf121	3.05628e-05	7.9801e-08	3.05628e-05			8e-07
219173_at	8e-07	155.6	994.2	0.157	219173_at	myosin XVB pseudogene	MYO15B	4.43666e-05	7.9801e-08	4.43666e-05			8e-07
1557132_at	8e-07	23.9	168.2	0.142	1557132_at	WD repeat domain 17	WDR17	0.0625454	0.386162	0.0625454			8e-07
200029_at	8e-07	10970.5	21759.1	0.504	200029_at	ribosomal protein L19 /// ribosomal protein L19	RPL19	2.87044e-05	6.65008e-09	1.14001e-08			8e-07
228503_at	8e-07	48.1	304.3	0.158	228503_at	CDNA: FLJ22648 fis, clone HSI07329		0.00110652	5.15514e-05	0.00110652			8e-07
1557984_s_at	8e-07	149	32.5	4.585	1557984_s_at	hypothetical protein FLJ21908	FLJ21908	0.841405	0.0948071	0.837128			8e-07
230595_at	8e-07	33.7	228.8	0.147	230595_at	hypothetical locus LOC572558	LOC572558	3.05512e-05	2.66003e-08	3.05512e-05			8e-07
203690_at	9e-07	827.8	1569.3	0.527	203690_at	tubulin, gamma complex associated protein 3	TUBGCP3	8.61548e-05	1.99502e-07	8.61548e-05			9e-07
202626_s_at	9e-07	1207.6	559.1	2.16	202626_s_at	v-yes-1 Yamaguchi sarcoma viral related oncogene homolog /// v-yes-1 Yamaguchi sarcoma viral related oncogene homolog	LYN	6.39188e-05	1.63022e-06	6.39188e-05			9e-07
231968_at	9e-07	2973	1628.9	1.825	231968_at	CDNA: FLJ21763 fis, clone COLF6967		6.7883e-05	2.85289e-06	9.46212e-07			9e-07
208873_s_at	9e-07	7604.4	13127.9	0.579	208873_s_at	receptor accessory protein 5	REEP5	0.999784	0.825663	0.999976			9e-07
237719_x_at	9e-07	90.6	786.7	0.115	237719_x_at	R7 binding protein	R7BP	0.723324	0.880707	0.723324			9e-07
221841_s_at	9e-07	1554.2	5564.1	0.279	221841_s_at	Kruppel-like factor 4 (gut)	KLF4	0.00260873	0.00498356	0.00260873			9e-07
212836_at	9e-07	1376.1	769.7	1.788	212836_at	polymerase (DNA-directed), delta 3, accessory subunit	POLD3	0.0223264	0.0102008	0.0223264			9e-07
218793_s_at	9e-07	1207.9	5684.6	0.212	218793_s_at	sex comb on midleg-like 1 (Drosophila)	SCML1	0.105255	0.0275405	0.105255			9e-07
201343_at	9e-07	6246.8	2803.9	2.228	201343_at	ubiquitin-conjugating enzyme E2D 2 (UBC4/5 homolog, yeast)	UBE2D2	9.69453e-05	7.6077e-06	3.05999e-06			9e-07
218463_s_at	9e-07	1176	2032.6	0.579	218463_s_at	MUS81 endonuclease homolog (S. cerevisiae)	MUS81	0.105256	0.0475613	0.108207			9e-07
211698_at	9e-07	2873.2	5507.2	0.522	211698_at	CREBBP/EP300 inhibitor 1 /// CREBBP/EP300 inhibitor 1	CRI1	0.0572636	0.0116581	0.0581463			9e-07
238554_at	9e-07	435.3	883.7	0.493	238554_at	cytochrome b5 type B (outer mitochondrial membrane)	CYB5B	0.999664	0.825663	0.999939			9e-07
220625_s_at	9e-07	148.2	10.5	14.114	220625_s_at	E74-like factor 5 (ets domain transcription factor)	ELF5	0.00243486	0.000860893	0.00243486			9e-07
244335_at	9e-07	55	163.4	0.337	244335_at	Transcribed locus		0.652727	0.207691	0.652727			9e-07
226980_at	9e-07	339.8	66.4	5.117	226980_at	DEP domain containing 1B	DEPDC1B	0.00802005	0.0150964	0.0066067			9e-07
226203_at	9e-07	828.1	1410.4	0.587	226203_at	CDNA clone IMAGE:5299888		8.61589e-05	2.85289e-06	2.12328e-06			9e-07
228243_at	9e-07	382	906	0.422	228243_at	PAX interacting (with transcription-activation domain) protein 1	PAXIP1	0.93745	0.225242	0.936296			9e-07
221664_s_at	9e-07	1206.6	535.8	2.252	221664_s_at	F11 receptor	F11R	0.00575932	0.00127767	0.00575932			9e-07
1553603_s_at	9e-07	187.3	87	2.153	1553603_s_at	ADP-ribosylation factor-like 6 interacting protein 2	ARL6IP2	0.999626	0.938776	0.999925			9e-07
203848_at	9e-07	1302.8	2458.1	0.53	203848_at	A kinase (PRKA) anchor protein 8	AKAP8	0.977673	0.332658	0.9787			9e-07
218067_s_at	9e-07	7384.4	15734.5	0.469	218067_s_at	hypothetical protein FLJ10154	FLJ10154	0.420721	0.0475613	0.422677			9e-07
215239_x_at	9e-07	254.4	530.3	0.48	215239_x_at	zinc finger protein 273	ZNF273	0.105256	0.13606	0.108207			9e-07
214264_s_at	9e-07	980.5	496.4	1.975	214264_s_at	chromosome 14 open reading frame 143	C14orf143	5.01532e-05	4.75481e-06	2.83104e-07			9e-07
225575_at	9e-07	729.8	2133	0.342	225575_at	leukemia inhibitory factor receptor alpha	LIFR	2.52984e-05	6.65008e-09	3.80005e-09			9e-07
205250_s_at	9e-07	1078.6	2402.6	0.449	205250_s_at	centrosomal protein 290kDa	CEP290	0.985031	0.386162	0.986365			9e-07
202120_x_at	1e-06	680	364.1	1.868	202120_x_at	adaptor-related protein complex 2, sigma 1 subunit	AP2S1	0.999682	0.938776	0.999946			1e-06
1558956_s_at	1e-06	5237.5	10334.5	0.507	1558956_s_at	intraflagellar transport 80 homolog (Chlamydomonas)	IFT80	0.999827	0.880707	0.999986			1e-06
207833_s_at	1e-06	45.9	8.5	5.4	207833_s_at	holocarboxylase synthetase (biotin-(proprionyl-Coenzyme A-carboxylase (ATP-hydrolysing)) ligase)	HLCS	0.997832	0.773516	0.997832			1e-06
1569648_at	1e-06	222.5	978.1	0.227	1569648_at	dapper, antagonist of beta-catenin, homolog 2 (Xenopus laevis)	DACT2	0.935607	0.773516	0.935607			1e-06
207696_at	1e-06	3.3	17.9	0.184	207696_at	fucosyltransferase 9 (alpha (1,3) fucosyltransferase)	FUT9	0.423592	0.479738	0.423592			1e-06
206675_s_at	1e-06	79.5	21	3.786	206675_s_at	SKI-like	SKIL	0.0852315	0.0428051	0.0852315			1e-06
233625_x_at	1e-06	899.8	1450.6	0.62	233625_x_at	cleavage and polyadenylation specific factor 3-like	CPSF3L	0.000193314	4.75481e-06	0.000193314			1e-06
222790_s_at	1e-06	1264.5	2615.1	0.484	222790_s_at	round spermatid basic protein 1	RSBN1	0.950759	0.552059	0.950305			1e-06
204215_at	1e-06	805.6	1866.5	0.432	204215_at	chromosome 7 open reading frame 23	C7orf23	0.00506995	0.000357907	0.00506995			1e-06
230178_s_at	1e-06	729.4	1679.7	0.434	230178_s_at	CDNA FLJ38461 fis, clone FEBRA2020977		0.162207	0.0475613	0.16654			1e-06
211700_s_at	1e-06	117.1	1041.5	0.112	211700_s_at	trophinin /// trophinin	TRO	0.00025546	4.75481e-06	0.00025546			1e-06
201464_x_at	1e-06	4190.2	8935.4	0.469	201464_x_at	v-jun sarcoma virus 17 oncogene homolog (avian)	JUN	0.000861889	0.000860893	0.000319526			1e-06
228811_at	1e-06	286.8	612.4	0.468	228811_at	Transcribed locus, weakly similar to XP_209041.2 PREDICTED: similar to KIAA1503 protein [Homo sapiens]		0.023949	0.0218099	0.023949			1e-06
220751_s_at	1e-06	71.1	436.4	0.163	220751_s_at	chromosome 5 open reading frame 4	C5orf4	2.22779e-05	9.50012e-10	9.50012e-10			1e-06
204455_at	1e-06	99.7	24	4.154	204455_at	dystonin	DST	0.00327184	0.00364651	0.00327184			1e-06
209825_s_at	1e-06	604.9	223.3	2.709	209825_s_at	uridine-cytidine kinase 2	UCK2	0.00980023	0.00364651	0.00837222			1e-06
202998_s_at	1e-06	707.7	285.3	2.481	202998_s_at	lysyl oxidase-like 2	LOXL2	0.998653	0.773516	0.999367			1e-06
1560652_at	1e-06	47.9	221.5	0.216	1560652_at	MRNA; cDNA DKFZp686L0310 (from clone DKFZp686L0310)		4.71653e-05	7.9801e-08	4.71653e-05			1e-06
224699_s_at	1e-06	1407.6	659	2.136	224699_s_at	family with sequence similarity 62 (C2 domain containing) member B	FAM62B	0.193004	0.0527498	0.197679			1e-06
202347_s_at	1e-06	3260.9	1841.2	1.771	202347_s_at	huntingtin interacting protein 2	HIP2	7.20745e-05	4.38905e-07	1.16946e-06			1e-06
209240_at	1e-06	11468.6	21188.1	0.541	209240_at	O-linked N-acetylglucosamine (GlcNAc) transferase (UDP-N-acetylglucosamine:polypeptide-N-acetylglucosaminyl transferase)	OGT	0.883543	0.191294	0.880234			1e-06
226118_at	1e-06	379.6	172.7	2.198	226118_at	centromere protein O	CENPO	0.000204484	0.000281213	0.000204484			1e-06
201427_s_at	1e-06	4859.4	19987.8	0.243	201427_s_at	selenoprotein P, plasma, 1	SEPP1	0.000301261	4.75481e-06	4.88164e-05			1e-06
218437_s_at	1e-06	1518.2	3474.7	0.437	218437_s_at	leucine zipper transcription factor-like 1	LZTFL1	0.663607	0.113885	0.659901			1e-06
230895_at	1e-06	125.7	14.9	8.436	230895_at			0.000427776	5.15514e-05	0.000427776			1e-06
211240_x_at	1e-06	2254.6	1165	1.935	211240_x_at	catenin (cadherin-associated protein), delta 1	CTNND1	0.77287	0.148429	0.768088			1e-06
207177_at	1e-06	16.3	80.3	0.203	207177_at	prostaglandin F receptor (FP)	PTGFR	2.22567e-05	9.50012e-10	2.22567e-05			1e-06
214942_at	1e-06	108.9	30.7	3.547	214942_at	RNA binding motif protein 34	RBM34	5.3292e-05	1.7636e-05	5.3292e-05			1e-06
204318_s_at	1e-06	263.4	78	3.377	204318_s_at	G-2 and S-phase expressed 1	GTSE1	0.0691898	0.264068	0.0691898			1e-06
236434_at	1.1e-06	9	28.7	0.314	236434_at	pescadillo homolog 1, containing BRCT domain (zebrafish)	PES1	0.0492252	0.514841	0.0492252			1.1e-06
211896_s_at	1.1e-06	442.9	2162.4	0.205	211896_s_at	decorin	DCN	2.22779e-05	9.50012e-10	9.50012e-10			1.1e-06
210236_at	1.1e-06	317.1	140.8	2.252	210236_at	protein tyrosine phosphatase, receptor type, f polypeptide (PTPRF), interacting protein (liprin), alpha 1	PPFIA1	0.0434903	0.0645491	0.0434903			1.1e-06
229145_at	1.1e-06	1882.4	3772.9	0.499	229145_at	chromosome 10 open reading frame 104	C10orf104	0.0133676	0.0010522	0.0119888			1.1e-06
239355_at	1.1e-06	580.3	1032.9	0.562	239355_at	Germ cell-less homolog 1 (Drosophila)	GMCL1	0.0215509	0.0102008	0.0204864			1.1e-06
204317_at	1.1e-06	62.4	18.3	3.41	204317_at	G-2 and S-phase expressed 1	GTSE1	0.532479	0.479738	0.532479			1.1e-06
217604_at	1.1e-06	829.9	1590.7	0.522	217604_at	Transcribed locus		0.997728	0.825663	0.997728			1.1e-06
206383_s_at	1.1e-06	378.5	187.4	2.02	206383_s_at	Ras-GTPase activating protein SH3 domain-binding protein 2	G3BP2	0.700575	0.479738	0.69631			1.1e-06
221041_s_at	1.1e-06	324.6	135.3	2.399	221041_s_at	solute carrier family 17 (anion/sugar transporter), member 5	SLC17A5	0.987132	0.386162	0.988523			1.1e-06
1553284_s_at	1.1e-06	59.1	20.1	2.94	1553284_s_at	leishmanolysin-like (metallopeptidase M8 family)	LMLN	0.975204	0.446653	0.975204			1.1e-06
202902_s_at	1.1e-06	531.2	151.8	3.499	202902_s_at	cathepsin S	CTSS	0.0336189	0.0102008	0.0331984			1.1e-06
203253_s_at	1.1e-06	1212.1	2360.1	0.514	203253_s_at	Histidine acid phosphatase domain containing 1	HISPPD1	0.0395446	0.0218099	0.0395446			1.1e-06
219313_at	1.1e-06	743.2	2375.4	0.313	219313_at	GRAM domain containing 1C	GRAMD1C	0.514776	0.938776	0.514776			1.1e-06
223088_x_at	1.1e-06	1224.6	551.1	2.222	223088_x_at	enoyl Coenzyme A hydratase domain containing 1	ECHDC1	0.0215509	0.0057917	0.0204864			1.1e-06
223540_at	1.1e-06	409.6	117.8	3.477	223540_at	poliovirus receptor-related 4	PVRL4	7.20745e-05	1.63022e-06	1.16946e-06			1.1e-06
222275_at	1.1e-06	474.4	895.4	0.53	222275_at			0.000778768	0.00185043	0.000271379			1.1e-06
238959_at	1.1e-06	200.5	59.7	3.358	238959_at	La ribonucleoprotein domain family, member 4	LARP4	0.768378	0.191294	0.768378			1.1e-06
203087_s_at	1.1e-06	1159.6	522.7	2.218	203087_s_at	kinesin heavy chain member 2	KIF2	0.0128677	0.000860893	0.0114773			1.1e-06
203936_s_at	1.1e-06	805.3	181.1	4.447	203936_s_at	matrix metallopeptidase 9 (gelatinase B, 92kDa gelatinase, 92kDa type IV collagenase)	MMP9	0.000163145	0.000281213	1.25174e-05			1.1e-06
242425_at	1.1e-06	182.1	384.7	0.473	242425_at	V-raf-1 murine leukemia viral oncogene homolog 1	RAF1	0.754614	0.552059	0.754614			1.1e-06
212568_s_at	1.1e-06	614.7	286.2	2.148	212568_s_at	dihydrolipoamide S-acetyltransferase (E2 component of pyruvate dehydrogenase complex)	DLAT	0.71079	0.191294	0.706401			1.1e-06
1564139_at	1.1e-06	194.1	416.2	0.466	1564139_at	hypothetical protein LOC144571	LOC144571	6.39188e-05	4.75481e-06	6.39188e-05			1.1e-06
212333_at	1.1e-06	3835.2	1840.3	2.084	212333_at	family with sequence similarity 98, member A	FAM98A	0.00445525	0.0150964	0.00445525			1.1e-06
229785_at	1.1e-06	343.9	633.5	0.543	229785_at	KRIT1, ankyrin repeat containing	KRIT1	0.0539379	0.0193408	0.0539379			1.1e-06
243521_at	1.1e-06	438.1	890.1	0.492	243521_at	Transcribed locus, strongly similar to NP_009087.1 zinc finger, X-linked, duplicated A [Homo sapiens]		0.663608	0.552059	0.663608			1.1e-06
203213_at	1.2e-06	2578.6	639.3	4.033	203213_at	cell division cycle 2, G1 to S and G2 to M	CDC2	0.000740036	0.00220857	0.000249666			1.2e-06
204477_at	1.2e-06	302.7	154	1.966	204477_at	RAB interacting factor	RABIF	0.00869462	0.0193408	0.00869462			1.2e-06
1553672_at	1.2e-06	177.7	70.1	2.535	1553672_at	enabled homolog (Drosophila)	ENAH	0.00025547	5.15514e-05	0.00025547			1.2e-06
226328_at	1.2e-06	58.2	14.9	3.906	226328_at	Kruppel-like factor 16	KLF16	0.999745	0.880707	0.999745			1.2e-06
200606_at	1.2e-06	8408.5	3064	2.744	200606_at	desmoplakin	DSP	3.46378e-05	2.66003e-08	4.18005e-08			1.2e-06
235318_at	1.2e-06	62.1	252.7	0.246	235318_at	fibrillin 1	FBN1	2.22767e-05	9.50012e-10	2.22767e-05			1.2e-06
206896_s_at	1.2e-06	63.9	264.6	0.241	206896_s_at	guanine nucleotide binding protein (G protein), gamma 7	GNG7	0.000193322	0.000451275	0.000193322			1.2e-06
217994_x_at	1.2e-06	916.7	1457.7	0.629	217994_x_at	cleavage and polyadenylation specific factor 3-like	CPSF3L	8.61589e-05	8.77811e-07	2.12328e-06			1.2e-06
226193_x_at	1.2e-06	2954.5	1490.6	1.982	226193_x_at	COBW domain containing 6	CBWD6	0.00163331	0.000357907	0.000838458			1.2e-06
227727_at	1.2e-06	178.5	752.2	0.237	227727_at	MAS-related GPR, member F	MRGPRF	2.22742e-05	9.50012e-10	2.22742e-05			1.2e-06
219223_at	1.2e-06	725.2	298	2.434	219223_at	chromosome 9 open reading frame 7	C9orf7	9.69453e-05	7.6077e-06	3.05999e-06			1.2e-06
212322_at	1.2e-06	4098	1987.6	2.062	212322_at	sphingosine-1-phosphate lyase 1	SGPL1	7.20745e-05	2.85289e-06	1.16946e-06			1.2e-06
228839_s_at	1.2e-06	1146.2	1955	0.586	228839_s_at	hypothetical gene supported by AF064843; AK025716 /// hypothetical protein LOC642361 /// hypothetical protein LOC646509	LOC439994 /// LOC642361 /// LOC646509	0.0144179	0.124562	0.0130673			1.2e-06
38157_at	1.2e-06	440.7	796	0.554	38157_at	dom-3 homolog Z (C. elegans)	DOM3Z	0.173359	0.0384521	0.177846			1.2e-06
225026_at	1.2e-06	619.4	1227.3	0.505	225026_at	chromodomain helicase DNA binding protein 6	CHD6	0.0207976	0.0132848	0.0207976			1.2e-06
232060_at	1.2e-06	173.6	711.9	0.244	232060_at	Receptor tyrosine kinase-like orphan receptor 1	ROR1	0.00260881	0.000357907	0.00160399			1.2e-06
214140_at	1.2e-06	480.8	212.8	2.259	214140_at	solute carrier family 25 (mitochondrial carrier; Graves disease autoantigen), member 16	SLC25A16	2.37427e-05	6.65008e-09	1.90002e-09			1.2e-06
201991_s_at	1.2e-06	8099.2	5224.4	1.55	201991_s_at	kinesin family member 5B /// immediate early response 2	KIF5B /// IER2	0.444024	0.591491	0.445421			1.2e-06
201071_x_at	1.2e-06	12589.4	19785.5	0.636	201071_x_at	splicing factor 3b, subunit 1, 155kDa	SF3B1	0.964105	0.285479	0.964397			1.2e-06
225180_at	1.2e-06	1600.4	5292.1	0.302	225180_at	tetratricopeptide repeat domain 14	TTC14	0.00575945	0.00185043	0.00442613			1.2e-06
236623_at	1.3e-06	89	297.6	0.299	236623_at	ATPase, Na+/K+ transporting, alpha 1 polypeptide	ATP1A1	0.0110261	0.00309953	0.0110261			1.3e-06
223698_at	1.3e-06	271	732.4	0.37	223698_at	solute carrier family 25, member 36	SLC25A36	0.993736	0.514841	0.995095			1.3e-06
234192_s_at	1.3e-06	905.7	1904.6	0.476	234192_s_at	G kinase anchoring protein 1	GKAP1	0.889245	0.332658	0.886113			1.3e-06
207943_x_at	1.3e-06	565	1935.9	0.292	207943_x_at	pleiomorphic adenoma gene-like 1	PLAGL1	0.0215506	0.0116581	0.0215506			1.3e-06
218765_at	1.3e-06	423.9	852.7	0.497	218765_at	SID1 transmembrane family, member 2	SIDT2	0.0200674	0.0344743	0.0189337			1.3e-06
226316_at	1.3e-06	1293	2906.9	0.445	226316_at	CDNA clone IMAGE:5295896		0.720837	0.0863169	0.716341			1.3e-06
223322_at	1.3e-06	875.7	430.4	2.035	223322_at	Ras association (RalGDS/AF-6) domain family 5	RASSF5	0.000475661	0.000168247	0.000475661			1.3e-06
208920_at	1.3e-06	281	593.8	0.473	208920_at	sorcin	SRI	2.22754e-05	9.50012e-10	2.22754e-05			1.3e-06
202593_s_at	1.3e-06	112.9	21	5.376	202593_s_at	membrane interacting protein of RGS16	MIR16	0.999979	1	0.999979			1.3e-06
220658_s_at	1.3e-06	64.8	9.8	6.612	220658_s_at	aryl hydrocarbon receptor nuclear translocator-like 2	ARNTL2	0.0763603	0.0308454	0.0763603			1.3e-06
200721_s_at	1.3e-06	760.5	438.6	1.734	200721_s_at	ARP1 actin-related protein 1 homolog A, centractin alpha (yeast)	ACTR1A	0.999903	0.938776	0.999997			1.3e-06
226177_at	1.3e-06	3744	7183	0.521	226177_at	glycolipid transfer protein	GLTP	0.99347	1	0.99347			1.3e-06
226238_at	1.3e-06	384.7	680.7	0.565	226238_at	methylmalonyl CoA epimerase	MCEE	0.000703061	0.000281213	0.000703061			1.3e-06
226341_at	1.3e-06	305.6	689.3	0.443	226341_at	CDNA clone IMAGE:4820809		0.122364	0.0384521	0.125844			1.3e-06
235603_at	1.3e-06	393.5	767.4	0.513	235603_at	heterogeneous nuclear ribonucleoprotein U (scaffold attachment factor A)	HNRPU	0.426524	0.591491	0.426524			1.3e-06
201025_at	1.3e-06	1287.4	688.5	1.87	201025_at	eukaryotic translation initiation factor 5B	EIF5B	5.33056e-05	1.63022e-06	3.68605e-07			1.3e-06
224752_at	1.3e-06	1283.7	789.7	1.626	224752_at	hypothetical protein LOC641845 /// hypothetical protein LOC647087	LOC641845 /// LOC647087	0.993193	0.724142	0.994574			1.3e-06
225677_at	1.3e-06	840.4	1736.5	0.484	225677_at	B-cell receptor-associated protein 29	BCAP29	2.37427e-05	6.65008e-09	1.90002e-09			1.3e-06
217646_at	1.3e-06	298.8	674	0.443	217646_at	surfeit 1	SURF1	0.998586	0.591491	0.998586			1.3e-06
204663_at	1.3e-06	317.4	979.8	0.324	204663_at	malic enzyme 3, NADP(+)-dependent, mitochondrial /// protease, serine, 23	ME3 /// PRSS23	0.000108991	1.17573e-05	4.31495e-06			1.3e-06
204714_s_at	1.3e-06	138.5	29.1	4.759	204714_s_at	coagulation factor V (proaccelerin, labile factor)	F5	0.00923248	0.00309953	0.00923248			1.3e-06
225832_s_at	1.3e-06	148.2	51.9	2.855	225832_s_at	diacylglycerol lipase beta	DAGLBETA	0.999943	0.880707	0.999943			1.3e-06
1554248_at	1.3e-06	247.2	495.4	0.499	1554248_at	zinc finger protein 638	ZNF638	0.995734	0.677423	0.995734			1.3e-06
202671_s_at	1.3e-06	1142.6	495	2.308	202671_s_at	pyridoxal (pyridoxine, vitamin B6) kinase	PDXK	0.000216272	1.7636e-05	2.41645e-05			1.3e-06
226915_s_at	1.3e-06	2148.3	1190.6	1.804	226915_s_at	actin related protein 2/3 complex, subunit 5-like	ARPC5L	7.65089e-05	1.99502e-07	1.43737e-06			1.3e-06
209475_at	1.3e-06	709.2	1283.5	0.553	209475_at	ubiquitin specific peptidase 15	USP15	0.082945	0.0245361	0.082945			1.3e-06
200968_s_at	1.3e-06	6847.4	2560.4	2.674	200968_s_at	peptidylprolyl isomerase B (cyclophilin B)	PPIB	0.970578	0.332658	0.971232			1.3e-06
1554441_a_at	1.3e-06	330.4	153.7	2.15	1554441_a_at	wings apart-like homolog (Drosophila)	WAPAL	0.999807	0.938776	0.999807			1.3e-06
203099_s_at	1.4e-06	205	58.5	3.504	203099_s_at	chromodomain protein, Y-like	CDYL	0.998203	0.677423	0.998203			1.4e-06
239598_s_at	1.4e-06	224.6	481.2	0.467	239598_s_at	acyltransferase like 1	AYTL1	0.0358939	0.103982	0.0358939			1.4e-06
213843_x_at	1.4e-06	580.8	149.8	3.877	213843_x_at	solute carrier family 6 (neurotransmitter transporter, creatine), member 8	SLC6A8	0.567657	0.0475613	0.567657			1.4e-06
238861_at	1.4e-06	79.7	270	0.295	238861_at	MRNA; clone CD 43T7		5.0143e-05	2.85289e-06	5.0143e-05			1.4e-06
201369_s_at	1.4e-06	659.7	2062.8	0.32	201369_s_at	zinc finger protein 36, C3H type-like 2	ZFP36L2	0.000703086	0.000451275	0.00022943			1.4e-06
231875_at	1.4e-06	609.7	156.9	3.886	231875_at	kinesin family member 21A	KIF21A	0.00408316	0.000860893	0.00408316			1.4e-06
204026_s_at	1.4e-06	4197	1345	3.12	204026_s_at	ZW10 interactor	ZWINT	0.000122432	0.000357907	5.96987e-06			1.4e-06
239113_at	1.4e-06	38.4	146	0.263	239113_at			0.740411	0.446653	0.740411			1.4e-06
203642_s_at	1.4e-06	843.2	218.7	3.856	203642_s_at	COBL-like 1	COBLL1	0.00342169	0.000127868	0.0022942			1.4e-06
208680_at	1.4e-06	8862.4	3277.6	2.704	208680_at	peroxiredoxin 1	PRDX1	0.162207	0.0584015	0.16654			1.4e-06
224674_at	1.4e-06	381.3	204.2	1.867	224674_at	tweety homolog 3 (Drosophila)	TTYH3	0.907624	0.633244	0.907624			1.4e-06
201614_s_at	1.4e-06	383.1	95.8	3.999	201614_s_at	RuvB-like 1 (E. coli)	RUVBL1	0.998516	0.633244	0.998516			1.4e-06
202553_s_at	1.4e-06	2410.8	4454	0.541	202553_s_at	SYF2 homolog, RNA splicing factor (S. cerevisiae)	SYF2	0.80291	0.191294	0.798208			1.4e-06
226625_at	1.4e-06	1180	4604.9	0.256	226625_at			0.000394844	3.68225e-05	8.27869e-05			1.4e-06
228698_at	1.4e-06	289.3	1012.8	0.286	228698_at	SRY (sex determining region Y)-box 7	SOX7	0.000514815	9.59009e-05	0.000514815			1.4e-06
207988_s_at	1.4e-06	5266	3273.3	1.609	207988_s_at	actin related protein 2/3 complex, subunit 2, 34kDa	ARPC2	0.0701818	0.00427162	0.0717081			1.4e-06
229160_at	1.4e-06	120.1	764	0.157	229160_at	melanoma associated antigen (mutated) 1-like 1	MUM1L1	2.52984e-05	2.66003e-08	3.80005e-09			1.4e-06
230179_at	1.4e-06	638.1	185.9	3.432	230179_at	hypothetical protein LOC285812	LOC285812	0.0607473	0.0863169	0.0618096			1.4e-06
209369_at	1.4e-06	1507.5	4025.8	0.374	209369_at	annexin A3	ANXA3	0.999512	0.938776	0.999878			1.4e-06
223057_s_at	1.4e-06	293.7	146.1	2.01	223057_s_at	exportin 5	XPO5	0.973432	0.446653	0.974241			1.4e-06
212410_at	1.4e-06	3259.9	5494.8	0.593	212410_at	EF-hand domain family, member A1	EFHA1	0.994709	0.514841	0.994709			1.4e-06
AFFX-HUMGAPDH/M33197_3_at	1.4e-06	24087.8	10724	2.246	AFFX-HUMGAPDH/M33197_3_at	glyceraldehyde-3-phosphate dehydrogenase	GAPDH	0.158595	0.0116581	0.162872			1.4e-06
228502_at	1.4e-06	11.5	91.8	0.125	228502_at	CDNA: FLJ22648 fis, clone HSI07329		0.00031786	1.17573e-05	0.00031786			1.4e-06
202395_at	1.5e-06	2158.8	949.5	2.274	202395_at	N-ethylmaleimide-sensitive factor	NSF	0.00980003	0.000564093	0.00980003			1.5e-06
201729_s_at	1.5e-06	899.1	467.2	1.924	201729_s_at	KIAA0100	KIAA0100	0.990581	0.514841	0.992009			1.5e-06
212958_x_at	1.5e-06	8449.5	25966	0.325	212958_x_at	peptidylglycine alpha-amidating monooxygenase	PAM	0.89202	0.386162	0.888978			1.5e-06
204478_s_at	1.5e-06	935	550.2	1.699	204478_s_at	RAB interacting factor	RABIF	2.22742e-05	9.50012e-10	2.22742e-05			1.5e-06
208938_at	1.5e-06	228.8	105.4	2.171	208938_at	papillary renal cell carcinoma (translocation-associated)	PRCC	0.999979	1	0.999979			1.5e-06
1565830_at	1.5e-06	125.4	468.7	0.268	1565830_at	Small Cajal body-specific RNA 9	SCARNA9	0.655459	0.161721	0.655459			1.5e-06
226519_s_at	1.5e-06	527	1070.5	0.492	226519_s_at	alanine-glyoxylate aminotransferase 2-like 2	AGXT2L2	0.00031814	7.08832e-05	5.44613e-05			1.5e-06
243456_at	1.5e-06	50.4	264.3	0.191	243456_at	zinc finger protein 214	ZNF214	0.375014	0.677423	0.375014			1.5e-06
243140_at	1.5e-06	78.9	591.1	0.133	243140_at	Actin, alpha 2, smooth muscle, aorta	ACTA2	2.22717e-05	9.50012e-10	2.22717e-05			1.5e-06
205476_at	1.5e-06	552.6	31.2	17.712	205476_at	chemokine (C-C motif) ligand 20	CCL20	2.52984e-05	6.65008e-09	3.80005e-09			1.5e-06
233750_s_at	1.5e-06	167.2	66.5	2.514	233750_s_at	chromosome 1 open reading frame 25	C1orf25	0.993193	0.386162	0.994574			1.5e-06
213243_at	1.5e-06	1276.8	2381.6	0.536	213243_at	vacuolar protein sorting 13B (yeast)	VPS13B	0.000514815	7.6077e-06	0.000514815			1.5e-06
203314_at	1.5e-06	580.8	1072.8	0.541	203314_at	GTP binding protein 6 (putative)	GTPBP6	0.236163	0.0344743	0.236163			1.5e-06
235443_at	1.5e-06	667.2	1456.7	0.458	235443_at	Creatine kinase, mitochondrial 2 (sarcomeric)	CKMT2	0.0682099	0.0384521	0.0696419			1.5e-06
238818_at	1.5e-06	166.2	337.4	0.493	238818_at	KIAA1429	KIAA1429	0.0149686	0.0193408	0.0149686			1.5e-06
233148_at	1.5e-06	28.2	85.3	0.331	233148_at	podocan	PODN	0.00010891	4.75481e-06	0.00010891			1.5e-06
221957_at	1.5e-06	398.2	194.5	2.047	221957_at	Pyruvate dehydrogenase kinase, isozyme 3	PDK3	0.000514815	9.59009e-05	0.000514815			1.5e-06
235266_at	1.5e-06	205.2	52.2	3.931	235266_at	ATPase family, AAA domain containing 2	ATAD2	0.284165	0.13606	0.28861			1.5e-06
204327_s_at	1.5e-06	651.5	1216.3	0.536	204327_s_at	zinc finger protein 202	ZNF202	0.907622	0.479738	0.905139			1.5e-06
229431_at	1.5e-06	318	654.1	0.486	229431_at	regulatory factor X-associated protein	RFXAP	0.00435941	0.0010522	0.00435941			1.5e-06
243973_at	1.5e-06	210.6	383.3	0.549	243973_at	Hypothetical protein LOC125893	LOC125893	0.882087	0.591491	0.882087			1.5e-06
222904_s_at	1.5e-06	442.9	101.5	4.364	222904_s_at	transmembrane channel-like 5	TMC5	0.00941807	0.0863169	0.00941807			1.5e-06
223716_s_at	1.6e-06	9569.3	15990.8	0.598	223716_s_at	zinc finger, RAN-binding domain containing 2	ZRANB2	0.977673	0.633244	0.9787			1.6e-06
224776_at	1.6e-06	2534.8	1216.9	2.083	224776_at	1-acylglycerol-3-phosphate O-acyltransferase 6 (lysophosphatidic acid acyltransferase, zeta)	AGPAT6	0.000819359	0.000218721	0.000294629			1.6e-06
202552_s_at	1.6e-06	1245.4	3148.9	0.396	202552_s_at	cysteine rich transmembrane BMP regulator 1 (chordin-like)	CRIM1	0.983267	0.386162	0.98454			1.6e-06
203238_s_at	1.6e-06	484.3	261.6	1.851	203238_s_at	Notch homolog 3 (Drosophila)	NOTCH3	0.99995	1	1			1.6e-06
207525_s_at	1.6e-06	1137.3	660.5	1.722	207525_s_at	GIPC PDZ domain containing family, member 1	GIPC1	0.000394828	0.000451275	0.000394828			1.6e-06
228652_at	1.6e-06	1801.1	3050.6	0.59	228652_at	zinc finger protein 776	ZNF776	0.999971	1	1			1.6e-06
222499_at	1.6e-06	674.2	375.3	1.796	222499_at	mitochondrial ribosomal protein S16	MRPS16	0.897419	0.633244	0.897419			1.6e-06
41113_at	1.6e-06	335.7	583.6	0.575	41113_at	zinc finger protein 500	ZNF500	0.000514835	7.08832e-05	0.000134475			1.6e-06
1554513_s_at	1.6e-06	56.8	12	4.733	1554513_s_at	coiled-coil domain containing 123	CCDC123	0.999919	0.938776	0.999919			1.6e-06
213858_at	1.6e-06	501.2	829.1	0.605	213858_at	zinc finger protein 250	ZNF250	0.99701	0.677423	0.99701			1.6e-06
227786_at	1.6e-06	302.6	711.7	0.425	227786_at	thyroid hormone receptor associated protein 6	THRAP6	0.0200671	0.00364651	0.0200671			1.6e-06
230787_at	1.6e-06	192.1	86.5	2.221	230787_at			0.000182732	7.6077e-06	1.64286e-05			1.6e-06
218275_at	1.6e-06	337.5	177.2	1.905	218275_at	solute carrier family 25 (mitochondrial carrier; dicarboxylate transporter), member 10	SLC25A10	0.000394828	0.000860893	0.000394828			1.6e-06
233445_at	1.6e-06	308.7	101.8	3.032	233445_at	BUB1 budding uninhibited by benzimidazoles 1 homolog (yeast)	BUB1	0.000269974	0.000451275	3.89723e-05			1.6e-06
235489_at	1.6e-06	234	916.7	0.255	235489_at	ras homolog gene family, member J	RHOJ	2.22767e-05	9.50012e-10	2.22767e-05			1.6e-06
200862_at	1.6e-06	1045.6	316.4	3.305	200862_at	24-dehydrocholesterol reductase	DHCR24	0.00770027	0.0116581	0.00629346			1.6e-06
222442_s_at	1.6e-06	603.4	271.2	2.225	222442_s_at	ADP-ribosylation factor-like 8B	ARL8B	0.999664	0.773516	0.999939			1.6e-06
225338_at	1.6e-06	1105.7	1983.3	0.558	225338_at	Zyg-11 homolog B (C. elegans)	ZYG11B	3.9219e-05	1.99502e-07	8.55011e-08			1.6e-06
209464_at	1.6e-06	188.1	73.9	2.545	209464_at	aurora kinase B	AURKB	0.0523328	0.308317	0.0523328			1.6e-06
218194_at	1.6e-06	6143.3	11071.3	0.555	218194_at	REX2, RNA exonuclease 2 homolog (S. cerevisiae)	REXO2	0.102581	0.17599	0.10544			1.6e-06
204872_at	1.6e-06	808.6	3327.8	0.243	204872_at	transducin-like enhancer of split 4 (E(sp1) homolog, Drosophila)	TLE4	0.00148366	3.68225e-05	0.000729911			1.6e-06
219510_at	1.6e-06	640.6	184.9	3.465	219510_at	polymerase (DNA directed), theta	POLQ	0.000154106	3.68225e-05	1.08748e-05			1.6e-06
215505_s_at	1.6e-06	118.5	31.7	3.738	215505_s_at	striatin, calmodulin binding protein 3	STRN3	0.811032	0.552059	0.811032			1.6e-06
219105_x_at	1.6e-06	2846.9	1183.9	2.405	219105_x_at	origin recognition complex, subunit 6 like (yeast)	ORC6L	3.05661e-05	4.38905e-07	1.80502e-08			1.6e-06
212902_at	1.6e-06	208.5	98.6	2.115	212902_at	SEC24 related gene family, member A (S. cerevisiae)	SEC24A	0.997142	0.633244	0.997142			1.6e-06
224367_at	1.7e-06	696.9	4215.6	0.165	224367_at	brain expressed X-linked 2 /// brain expressed X-linked 2	BEX2	0.508867	0.0584015	0.508643			1.7e-06
216863_s_at	1.7e-06	456	238.3	1.914	216863_s_at	MORC family CW-type zinc finger 2	MORC2	0.858665	0.124562	0.854716			1.7e-06
220917_s_at	1.7e-06	1554.4	2950.5	0.527	220917_s_at	WD repeat domain 19	WDR19	0.880615	0.264068	0.87722			1.7e-06
226088_at	1.7e-06	207.5	57.4	3.615	226088_at	zinc finger, DHHC-type containing 12	ZDHHC12	0.0774293	0.0645491	0.0774293			1.7e-06
227293_at	1.7e-06	407.2	710.3	0.573	227293_at	Ligand of numb-protein X 1	LNX1	0.000255491	1.7636e-05	3.4703e-05			1.7e-06
225635_s_at	1.7e-06	434.6	897.6	0.484	225635_s_at	Hypothetical gene supported by AK091718	LOC401504	8.61548e-05	2.85289e-06	8.61548e-05			1.7e-06
228135_at	1.7e-06	3000.9	5046.1	0.595	228135_at	chromosome 1 open reading frame 52	C1orf52	0.999771	0.880707	0.999771			1.7e-06
212581_x_at	1.7e-06	20296.5	7587.7	2.675	212581_x_at	glyceraldehyde-3-phosphate dehydrogenase	GAPDH	0.730712	0.0863169	0.726125			1.7e-06
230154_at	1.7e-06	306.3	626.3	0.489	230154_at	WW domain containing adaptor with coiled-coil	WAC	0.690202	0.264068	0.690202			1.7e-06
204112_s_at	1.7e-06	1075.4	3690.2	0.291	204112_s_at	histamine N-methyltransferase	HNMT	2.87044e-05	1.99502e-07	1.14001e-08			1.7e-06
227504_s_at	1.7e-06	481.3	917.2	0.525	227504_s_at	KIAA1276 protein	KIAA1276	0.0434903	0.0308454	0.0434903			1.7e-06
204510_at	1.7e-06	679.1	265.7	2.556	204510_at	CDC7 cell division cycle 7 (S. cerevisiae)	CDC7	0.0086948	0.0218099	0.00727187			1.7e-06
227184_at	1.7e-06	767.4	407.7	1.882	227184_at			4.43689e-05	4.38905e-07	1.60552e-07			1.7e-06
205796_at	1.7e-06	147	46.4	3.168	205796_at	t-complex 11 (mouse) like 1	TCP11L1	0.309799	0.0584015	0.309799			1.7e-06
201044_x_at	1.8e-06	13.3	36.5	0.364	201044_x_at	dual specificity phosphatase 1	DUSP1	2.22604e-05	9.50012e-10	2.22604e-05			1.8e-06
1559108_at	1.8e-06	73.6	15.8	4.658	1559108_at	Vacuolar protein sorting 53 (S. cerevisiae)	VPS53	0.000285172	0.000357907	0.000285172			1.8e-06
230380_at	1.8e-06	214.6	426.8	0.503	230380_at	THAP domain containing, apoptosis associated protein 2	THAP2	0.997269	0.552059	0.997269			1.8e-06
1557353_at	1.8e-06	279.7	684.8	0.408	1557353_at	CDNA FLJ38904 fis, clone NT2NE2001524		0.0653319	0.00889859	0.0653319			1.8e-06
232358_at	1.8e-06	128	297.5	0.43	232358_at	KIAA1328	KIAA1328	0.00575906	0.00427162	0.00575906			1.8e-06
226452_at	1.8e-06	1633.2	565.8	2.887	226452_at	pyruvate dehydrogenase kinase, isozyme 1	PDK1	0.00122124	0.000218721	0.000547621			1.8e-06
234992_x_at	1.8e-06	66	10.8	6.111	234992_x_at	epithelial cell transforming sequence 2 oncogene	ECT2	0.289209	0.13606	0.289209			1.8e-06
240247_at	1.8e-06	483.9	165.2	2.929	240247_at	Family with sequence similarity 7, member A2	FAM7A2	0.00148366	0.00154202	0.000729911			1.8e-06
227615_at	1.8e-06	626.1	1102	0.568	227615_at	Tuftelin interacting protein 11	TFIP11	0.781707	0.285479	0.781707			1.8e-06
204176_at	1.8e-06	440.3	891.8	0.494	204176_at	kelch-like 20 (Drosophila)	KLHL20	0.00312842	0.00498356	0.00204103			1.8e-06
225662_at	1.8e-06	3143.6	6702.1	0.469	225662_at	sterile alpha motif and leucine zipper containing kinase AZK	ZAK	0.00043933	5.15514e-05	0.000100996			1.8e-06
1552651_a_at	1.8e-06	136.6	45.7	2.989	1552651_a_at	ring finger and FYVE-like domain containing 1	RFFL	0.155037	0.00889859	0.155037			1.8e-06
226561_at	1.8e-06	345	800.9	0.431	226561_at	region containing hypothetical protein LOC285086; HIV-1 Rev binding protein	LOC649094	0.000354569	0.000357907	6.73948e-05			1.8e-06
230211_at	1.8e-06	105.9	379.2	0.279	230211_at	Transcribed locus		0.0020694	0.00154202	0.0020694			1.8e-06
203787_at	1.8e-06	730.6	1736	0.421	203787_at	single-stranded DNA binding protein 2	SSBP2	0.0012212	0.000564093	0.0012212			1.8e-06
206044_s_at	1.9e-06	420.8	203.9	2.064	206044_s_at	v-raf murine sarcoma viral oncogene homolog B1	BRAF	4.71774e-05	1.99502e-07	2.15653e-07			1.9e-06
210880_s_at	1.9e-06	60.3	245.1	0.246	210880_s_at	embryonal Fyn-associated substrate	EFS	2.22717e-05	9.50012e-10	2.22717e-05			1.9e-06
222101_s_at	1.9e-06	402.4	1355.3	0.297	222101_s_at	dachsous 1 (Drosophila)	DCHS1	6.01794e-05	7.9801e-08	6.02308e-07			1.9e-06
242605_at	1.9e-06	56.2	218.4	0.257	242605_at	Decorin	DCN	0.000861801	0.00127767	0.000861801			1.9e-06
226435_at	1.9e-06	314.8	1269.9	0.248	226435_at	papilin, proteoglycan-like sulfated glycoprotein	PAPLN	0.000145537	0.000218721	9.41177e-06			1.9e-06
229044_at	1.9e-06	337.6	675.2	0.5	229044_at			0.999854	1	0.999854			1.9e-06
213737_x_at	1.9e-06	6177.3	18522.6	0.334	213737_x_at		GOLGA8G /// GOLGA8D /// LOC388189 /// GOLGA8E /// GOLGA8C /// GOLGA8F	0.613694	0.0527498	0.610962			1.9e-06
235173_at	1.9e-06	260.3	474.3	0.549	235173_at	hypothetical LOC401093	LOC401093	2.5297e-05	2.66003e-08	2.5297e-05			1.9e-06
228333_at	1.9e-06	225.3	549.7	0.41	228333_at	Full length insert cDNA clone YT94E02		2.6949e-05	7.9801e-08	2.6949e-05			1.9e-06
236521_at	1.9e-06	237.5	743.4	0.319	236521_at	Transcribed locus		0.968538	0.552059	0.968538			1.9e-06
226312_at	1.9e-06	2517.6	4439.5	0.567	226312_at	rapamycin-insensitive companion of mTOR	RICTOR	0.647237	0.0948071	0.643826			1.9e-06
217938_s_at	1.9e-06	9588.6	5597.5	1.713	217938_s_at	potassium channel modulatory factor 1	KCMF1	2.22779e-05	9.50012e-10	9.50012e-10			1.9e-06
202790_at	1.9e-06	497.9	144.8	3.439	202790_at	claudin 7	CLDN7	0.116457	0.161721	0.119766			1.9e-06
208991_at	1.9e-06	3847.8	1730	2.224	208991_at	signal transducer and activator of transcription 3 (acute-phase response factor)	STAT3	0.786049	0.332658	0.781277			1.9e-06
211713_x_at	1.9e-06	763.2	258.7	2.95	211713_x_at	KIAA0101 /// KIAA0101	KIAA0101	0.00171318	0.00427162	0.000897585			1.9e-06
237223_at	1.9e-06	183.8	509.3	0.361	237223_at			0.998998	0.825663	0.999595			1.9e-06
219067_s_at	1.9e-06	895.3	1450	0.617	219067_s_at	chromosome 10 open reading frame 86	C10orf86	5.66442e-05	8.77811e-07	4.73106e-07			1.9e-06
227454_at	1.9e-06	1283.2	546.2	2.349	227454_at	TAO kinase 1	TAOK1	0.00327201	0.000860893	0.00327201			1.9e-06
201948_at	1.9e-06	2543.2	1420.1	1.791	201948_at	guanine nucleotide binding protein-like 2 (nucleolar)	GNL2	0.000172672	2.57757e-05	0.000172672			1.9e-06
211765_x_at	1.9e-06	22032.6	13619.5	1.618	211765_x_at	peptidylprolyl isomerase A (cyclophilin A) /// peptidylprolyl isomerase A (cyclophilin A)	PPIA	0.889245	0.479738	0.886113			1.9e-06
222409_at	1.9e-06	1140.3	450.4	2.532	222409_at	coronin, actin binding protein, 1C	CORO1C	0.99995	1	1			1.9e-06
218005_at	1.9e-06	2107.5	4339	0.486	218005_at	zinc finger protein 22 (KOX 15)	ZNF22	0.579279	0.0712265	0.577323			1.9e-06
1555355_a_at	1.9e-06	195.7	41.1	4.762	1555355_a_at	v-ets erythroblastosis virus E26 oncogene homolog 1 (avian)	ETS1	0.972508	0.677423	0.972508			1.9e-06
202393_s_at	2e-06	1854.7	3798	0.488	202393_s_at	Kruppel-like factor 10	KLF10	0.000193331	7.6077e-06	1.8739e-05			2e-06
204036_at	2e-06	750.7	2153.1	0.349	204036_at	endothelial differentiation, lysophosphatidic acid G-protein-coupled receptor, 2	EDG2	6.01794e-05	7.6077e-06	6.02308e-07			2e-06
213698_at	2e-06	538.2	1081.5	0.498	213698_at	zinc finger, MYM-type 6	ZMYM6	2.22779e-05	9.50012e-10	9.50012e-10			2e-06
202060_at	2e-06	1780.6	3235	0.55	202060_at	Ctr9, Paf1/RNA polymerase II complex component, homolog (S. cerevisiae)	CTR9	0.0086948	0.00364651	0.00727187			2e-06
212986_s_at	2e-06	554.5	322	1.722	212986_s_at	tousled-like kinase 2	TLK2	0.9923	0.332658	0.993707			2e-06
221820_s_at	2e-06	816.9	1457.2	0.561	221820_s_at	MYST histone acetyltransferase 1	MYST1	0.000335883	0.000127868	0.000335883			2e-06
204788_s_at	2e-06	671.5	1271.8	0.528	204788_s_at	protoporphyrinogen oxidase	PPOX	0.336393	0.0948071	0.340099			2e-06
1557117_at	2e-06	49.5	203.4	0.243	1557117_at	CDNA clone IMAGE:4812643		0.0899458	0.415491	0.0899458			2e-06
221258_s_at	2e-06	167.4	72.1	2.322	221258_s_at	kinesin family member 18A /// kinesin family member 18A	KIF18A	0.00260873	0.00889859	0.00260873			2e-06
221645_s_at	2e-06	2346.4	6730.5	0.349	221645_s_at	zinc finger protein 83	ZNF83	0.131614	0.0102008	0.135338			2e-06
241353_s_at	2e-06	618.3	1215.1	0.509	241353_s_at	hypothetical LOC402617	LOC402617	0.000122432	0.000218721	5.96987e-06			2e-06
225436_at	2e-06	709.7	328.6	2.16	225436_at	hypothetical protein from EUROIMAGE 588495	LOC58489	0.0785102	0.161721	0.0804177			2e-06
209583_s_at	2e-06	834.3	3218.3	0.259	209583_s_at	CD200 molecule	CD200	0.0028579	0.00262268	0.0028579			2e-06
201760_s_at	2e-06	3464.2	1803.5	1.921	201760_s_at	WD repeat and SOCS box-containing 2	WSB2	0.00575945	0.000699476	0.00442613			2e-06
234676_s_at	2.1e-06	36.2	115	0.315	234676_s_at	HemK methyltransferase family member 2	HEMK2	0.00211819	0.0077379	0.00211819			2.1e-06
221082_s_at	2.1e-06	252.1	126.5	1.993	221082_s_at	NDRG family member 3	NDRG3	0.99701	0.880707	0.99701			2.1e-06
221654_s_at	2.1e-06	2299.3	3656.7	0.629	221654_s_at	ubiquitin specific peptidase 3	USP3	0.999827	0.724142	0.999986			2.1e-06
241834_at	2.1e-06	183	711.5	0.257	241834_at	Full-length cDNA clone CS0DC013YI04 of Neuroblastoma Cot 25-normalized of Homo sapiens (human)		0.973432	0.633244	0.973432			2.1e-06
212271_at	2.1e-06	706.6	333.3	2.12	212271_at	mitogen-activated protein kinase 1	MAPK1	0.999715	1	0.999956			2.1e-06
221621_at	2.1e-06	212.9	455.8	0.467	221621_at	chromosome 17 open reading frame 86	C17orf86	0.915917	0.633244	0.915917			2.1e-06
230142_s_at	2.1e-06	585.2	1603.9	0.365	230142_s_at	cold inducible RNA binding protein	CIRBP	2.52984e-05	6.65008e-09	3.80005e-09			2.1e-06
207628_s_at	2.1e-06	1817	839.5	2.164	207628_s_at	Williams Beuren syndrome chromosome region 22	WBSCR22	0.520682	0.0428051	0.52016			2.1e-06
52159_at	2.1e-06	585.4	1109.5	0.528	52159_at	HemK methyltransferase family member 1	HEMK1	0.122364	0.0171092	0.125844			2.1e-06
201585_s_at	2.1e-06	1132.6	485.9	2.331	201585_s_at	splicing factor proline/glutamine-rich (polypyrimidine tract binding protein associated)	SFPQ	0.93179	0.148429	0.930358			2.1e-06
205498_at	2.1e-06	50	273.9	0.183	205498_at	growth hormone receptor	GHR	3.46322e-05	2.66003e-08	3.46322e-05			2.1e-06
239943_x_at	2.1e-06	87.7	301	0.291	239943_x_at	Phosphatidylinositol glycan, class L	PIGL	0.0077001	0.0010522	0.0077001			2.1e-06
204857_at	2.1e-06	114.4	30.2	3.788	204857_at	MAD1 mitotic arrest deficient-like 1 (yeast)	MAD1L1	0.999827	0.773516	0.999827			2.1e-06
212160_at	2.1e-06	4387.2	2722	1.612	212160_at	exportin, tRNA (nuclear export receptor for tRNAs)	XPOT	2.52984e-05	6.65008e-09	3.80005e-09			2.1e-06
209296_at	2.1e-06	5900.9	3131.4	1.884	209296_at	protein phosphatase 1B (formerly 2C), magnesium-dependent, beta isoform	PPM1B	8.61589e-05	8.77811e-07	2.12328e-06			2.1e-06
238822_at	2.1e-06	153.1	329.2	0.465	238822_at	Transcribed locus		0.0428119	0.0275405	0.0428119			2.1e-06
237299_at	2.1e-06	584.1	265.4	2.201	237299_at	Transcribed locus		4.43689e-05	1.99502e-07	1.60552e-07			2.1e-06
231789_at	2.1e-06	53.6	270.3	0.198	231789_at	protocadherin beta 15	PCDHB15	6.01734e-05	7.9801e-08	6.01734e-05			2.1e-06
217796_s_at	2.2e-06	1175.8	734.7	1.6	217796_s_at	nuclear protein localization 4 homolog (S. cerevisiae)	NPLOC4	7.20745e-05	2.85289e-06	1.16946e-06			2.2e-06
212888_at	2.2e-06	2126.2	3348.9	0.635	212888_at	Dicer1, Dcr-1 homolog (Drosophila)	DICER1	0.000394844	0.000281213	8.27869e-05			2.2e-06
225044_at	2.2e-06	1467.1	2432.3	0.603	225044_at	5'-nucleotidase, cytosolic III-like	NT5C3L	0.0523345	0.0712265	0.0523345			2.2e-06
222014_x_at	2.2e-06	1111.1	1800.5	0.617	222014_x_at	mitochondrial translation optimization 1 homolog (S. cerevisiae)	MTO1	0.995348	0.938776	0.996604			2.2e-06
200655_s_at	2.2e-06	15847.9	8341.4	1.9	200655_s_at	calmodulin 1 (phosphorylase kinase, delta)	CALM1	4.17189e-05	7.9801e-08	1.18751e-07			2.2e-06
212337_at	2.2e-06	1321.1	723.4	1.826	212337_at	hypothetical protein TI-227H /// taurine upregulated gene 1	TI-227H /// TUG1	0.999975	1	0.999975			2.2e-06
1552514_at	2.2e-06	31.6	214.4	0.147	1552514_at	WBP2 N-terminal like	WBP2NL	0.00221923	0.00185043	0.00221923			2.2e-06
243020_at	2.2e-06	321.1	734.3	0.437	243020_at	Family with sequence similarity 13, member A1	FAM13A1	0.725797	0.552059	0.725797			2.2e-06
201467_s_at	2.2e-06	261.8	37.9	6.908	201467_s_at	NAD(P)H dehydrogenase, quinone 1	NQO1	0.0742569	0.0102008	0.075973			2.2e-06
218684_at	2.2e-06	2394.5	1359.7	1.761	218684_at	leucine rich repeat containing 8 family, member D	LRRC8D	3.68611e-05	1.63022e-06	6.08008e-08			2.2e-06
207622_s_at	2.2e-06	135.5	33.4	4.057	207622_s_at	ATP-binding cassette, sub-family F (GCN20), member 2	ABCF2	0.999961	0.938776	0.999961			2.2e-06
1560342_at	2.2e-06	126.7	36.4	3.481	1560342_at	Zinc finger, AN1-type domain 3	ZFAND3	0.99994	0.938776	0.99994			2.2e-06
224742_at	2.2e-06	405.2	229.9	1.763	224742_at	abhydrolase domain containing 12	ABHD12	0.0863934	0.0527498	0.0863934			2.2e-06
238081_at	2.2e-06	82.6	264.1	0.313	238081_at	chromosome 4 open reading frame 12	C4orf12	8.11874e-05	7.6077e-06	8.11874e-05			2.2e-06
223649_s_at	2.2e-06	651.8	383.4	1.7	223649_s_at	CGI-69 protein	CGI-69	0.999771	1	0.999771			2.2e-06
206646_at	2.2e-06	79.7	322.4	0.247	206646_at	glioma-associated oncogene homolog 1 (zinc finger protein)	GLI1	0.000108981	5.15514e-05	0.000108981			2.2e-06
218124_at	2.3e-06	973.9	532.2	1.83	218124_at	retinol saturase (all-trans-retinol 13,14-reductase)	RETSAT	0.00666754	0.00262268	0.00666754			2.3e-06
222939_s_at	2.3e-06	153	16.6	9.217	222939_s_at	solute carrier family 16, member 10 (aromatic amino acid transporter)	SLC16A10	4.17189e-05	1.99502e-07	1.18751e-07			2.3e-06
205572_at	2.3e-06	321.6	72.3	4.448	205572_at	angiopoietin 2	ANGPT2	0.155037	0.0193408	0.159254			2.3e-06
1487_at	2.3e-06	642.2	372.2	1.725	1487_at	estrogen-related receptor alpha	ESRRA	0.00134653	0.00498356	0.00134653			2.3e-06
241745_at	2.3e-06	151.2	484	0.312	241745_at	Full-length cDNA clone CS0DI029YI16 of Placenta Cot 25-normalized of Homo sapiens (human)		0.075302	0.161721	0.075302			2.3e-06
215156_at	2.3e-06	320.7	715.7	0.448	215156_at	WD repeat domain 61	WDR61	0.184987	0.0275405	0.184987			2.3e-06
231508_s_at	2.3e-06	148.8	444.9	0.334	231508_s_at	Transcribed locus		0.99198	0.677423	0.99198			2.3e-06
213397_x_at	2.3e-06	388.7	1657.9	0.234	213397_x_at	ribonuclease, RNase A family, 4	RNASE4	0.000122432	1.7636e-05	5.96987e-06			2.3e-06
200890_s_at	2.3e-06	1527.9	690.3	2.213	200890_s_at	signal sequence receptor, alpha (translocon-associated protein alpha)	SSR1	0.0284438	0.0057917	0.0277359			2.3e-06
1557415_s_at	2.3e-06	147.7	356.7	0.414	1557415_s_at	leucine zipper-EF-hand containing transmembrane protein 2	LETM2	0.844963	0.446653	0.844963			2.3e-06
225389_at	2.3e-06	2122.5	4186.1	0.507	225389_at	BTB (POZ) domain containing 6	BTBD6	0.978449	0.446653	0.979514			2.3e-06
209763_at	2.3e-06	90.3	649.9	0.139	209763_at	chordin-like 1	CHRDL1	2.22779e-05	9.50012e-10	9.50012e-10			2.3e-06
204354_at	2.3e-06	1283.7	2294.1	0.56	204354_at	POT1 protection of telomeres 1 homolog (S. pombe)	POT1	0.997269	0.880707	0.998295			2.3e-06
212069_s_at	2.3e-06	315	175.5	1.795	212069_s_at	KIAA0515	KIAA0515	0.999967	1	0.999967			2.3e-06
212616_at	2.4e-06	4276.1	7154.9	0.598	212616_at	chromodomain helicase DNA binding protein 9	CHD9	0.858665	0.124562	0.858665			2.4e-06
207749_s_at	2.4e-06	732.6	312	2.348	207749_s_at	protein phosphatase 2 (formerly 2A), regulatory subunit B'', alpha	PPP2R3A	0.636169	0.191294	0.636169			2.4e-06
214077_x_at	2.4e-06	634.8	1361.1	0.466	214077_x_at	Meis1 homolog 3 (mouse) pseudogene 1	MEIS3P1	0.000108991	9.59009e-05	4.31495e-06			2.4e-06
221524_s_at	2.4e-06	663.9	141.2	4.702	221524_s_at	Ras-related GTP binding D	RRAGD	0.00197459	0.000564093	0.00109614			2.4e-06
201920_at	2.4e-06	2535.5	1433.6	1.769	201920_at	solute carrier family 20 (phosphate transporter), member 1	SLC20A1	0.000255491	2.57757e-05	3.4703e-05			2.4e-06
205648_at	2.4e-06	500.7	1500.2	0.334	205648_at	wingless-type MMTV integration site family member 2	WNT2	0.000602199	0.00185043	0.000176699			2.4e-06
48808_at	2.4e-06	648	253.7	2.554	48808_at	dihydrofolate reductase /// similar to Dihydrofolate reductase	DHFR /// LOC643509	0.231622	0.358579	0.2364			2.4e-06
1563776_at	2.4e-06	53.4	215.9	0.247	1563776_at	CDNA clone IMAGE:4837134		0.0121473	0.00889859	0.0121473			2.4e-06
225838_at	2.4e-06	1100.9	1963.6	0.561	225838_at	enhancer of polycomb homolog 2 (Drosophila)	EPC2	0.00285783	0.00309953	0.00285783			2.4e-06
219368_at	2.4e-06	92.7	373.7	0.248	219368_at	nucleosome assembly protein 1-like 2	NAP1L2	0.00128245	0.00498356	0.00128245			2.4e-06
210647_x_at	2.4e-06	435	875.4	0.497	210647_x_at	phospholipase A2, group VI (cytosolic, calcium-independent)	PLA2G6	0.0923779	0.0712265	0.0948606			2.4e-06
201096_s_at	2.4e-06	1534.4	592.2	2.591	201096_s_at	ADP-ribosylation factor 4	ARF4	0.999891	0.880707	0.999996			2.4e-06
225545_at	2.4e-06	3719	1967.4	1.89	225545_at	eukaryotic elongation factor-2 kinase	EEF2K	9.69453e-05	8.77811e-07	3.05999e-06			2.4e-06
226446_at	2.5e-06	1036.6	193.3	5.363	226446_at	hairy and enhancer of split 6 (Drosophila)	HES6	0.000216263	4.75481e-06	0.000216263			2.5e-06
222493_s_at	2.5e-06	300.2	180.3	1.665	222493_s_at	zinc finger, AN1-type domain 3	ZFAND3	0.996872	0.773516	0.996872			2.5e-06
244082_at	2.5e-06	167.7	313.5	0.535	244082_at	Fission 1 (mitochondrial outer membrane) homolog (S. cerevisiae)	FIS1	0.996092	0.880707	0.996092			2.5e-06
209000_s_at	2.5e-06	175.6	56.7	3.097	209000_s_at	septin 8	2010-09-08	0.971557	0.677423	0.971557			2.5e-06
224612_s_at	2.5e-06	419.3	264.2	1.587	224612_s_at	DnaJ (Hsp40) homolog, subfamily C, member 5	DNAJC5	0.790342	0.191294	0.785581			2.5e-06
224790_at	2.5e-06	314.1	133.3	2.356	224790_at	development and differentiation enhancing factor 1	DDEF1	0.999094	0.825663	0.999654			2.5e-06
207513_s_at	2.5e-06	1678.5	3107.7	0.54	207513_s_at	zinc finger protein 189	ZNF189	0.0829456	0.0171092	0.0850452			2.5e-06
243976_at	2.5e-06	402.8	770.9	0.523	243976_at	CDNA FLJ39332 fis, clone OCBBF2017069		0.587952	0.285479	0.587952			2.5e-06
226231_at	2.5e-06	404.2	765	0.528	226231_at	PRKC, apoptosis, WT1, regulator	PAWR	0.099956	0.332658	0.099956			2.5e-06
214820_at	2.5e-06	337.5	628.7	0.537	214820_at	bromodomain and WD repeat domain containing 1	BRWD1	0.00171318	0.000357907	0.000897585			2.5e-06
225348_at	2.5e-06	678.3	1364.4	0.497	225348_at	similar to FUS interacting protein (serine-arginine rich) 1	LOC642558	0.700575	0.285479	0.69631			2.5e-06
242979_at	2.5e-06	486.4	1590.9	0.306	242979_at	Transcribed locus		0.0336189	0.0308454	0.0331984			2.5e-06
238542_at	2.5e-06	98.2	20.4	4.814	238542_at	UL16 binding protein 2	ULBP2	0.00171318	0.000357907	0.000897585			2.5e-06
231872_at	2.5e-06	216.3	449	0.482	231872_at	leucine rich repeat and coiled-coil domain containing 1	LRRCC1	0.128478	0.124562	0.128478			2.5e-06
207331_at	2.5e-06	61.6	13.1	4.702	207331_at	centromere protein F, 350/400ka (mitosin)	CENPF	0.000335843	0.000127868	0.000335843			2.5e-06
230545_at	2.5e-06	47.8	186.9	0.256	230545_at			0.211794	0.332658	0.211794			2.5e-06
236936_at	2.5e-06	51.6	209.9	0.246	236936_at			3.68592e-05	1.63022e-06	3.68592e-05			2.5e-06
208056_s_at	2.6e-06	163.5	431.4	0.379	208056_s_at	core-binding factor, runt domain, alpha subunit 2; translocated to, 3	CBFA2T3	0.21395	0.0384521	0.21395			2.6e-06
202334_s_at	2.6e-06	1564	2700.3	0.579	202334_s_at	ubiquitin-conjugating enzyme E2B (RAD6 homolog)	UBE2B	0.0186714	0.0384521	0.0174763			2.6e-06
232209_x_at	2.6e-06	741.9	426.2	1.741	232209_x_at	histocompatibility (minor) 13	HM13	0.999897	0.880707	0.999996			2.6e-06
212020_s_at	2.6e-06	274.9	105.1	2.616	212020_s_at	antigen identified by monoclonal antibody Ki-67	MKI67	0.0183353	0.0584015	0.0183353			2.6e-06
1558828_s_at	2.6e-06	88.2	732.1	0.12	1558828_s_at	Hypothetical protein DKFZp586C0721	DKFZp586C0721	2.22754e-05	9.50012e-10	2.22754e-05			2.6e-06
209760_at	2.6e-06	386.8	188.6	2.051	209760_at	KIAA0922	KIAA0922	0.641718	0.938776	0.641718			2.6e-06
235798_at	2.6e-06	180.5	560	0.322	235798_at			0.0180047	0.0171092	0.0180047			2.6e-06
219751_at	2.6e-06	942.9	2167	0.435	219751_at	SET domain containing 6	SETD6	0.999715	0.724142	0.999715			2.6e-06
209392_at	2.6e-06	1046.5	5158	0.203	209392_at	ectonucleotide pyrophosphatase/phosphodiesterase 2 (autotaxin)	ENPP2	7.65089e-05	4.75481e-06	1.43737e-06			2.6e-06
215982_s_at	2.6e-06	532.4	1037.6	0.513	215982_s_at	dom-3 homolog Z (C. elegans)	DOM3Z	0.0807049	0.0193408	0.0827084			2.6e-06
204079_at	2.7e-06	984.1	3350.3	0.294	204079_at	tyrosylprotein sulfotransferase 2	TPST2	0.579279	0.0428051	0.577323			2.7e-06
222432_s_at	2.7e-06	1264.2	636	1.988	222432_s_at	coiled-coil domain containing 47	CCDC47	0.668997	0.0784699	0.6652			2.7e-06
229002_at	2.7e-06	484.6	1512.3	0.32	229002_at	family with sequence similarity 69, member B	FAM69B	0.684955	0.207691	0.680906			2.7e-06
1569312_at	2.7e-06	433.7	124.6	3.481	1569312_at	Zinc finger protein 146	ZNF146	0.781707	0.191294	0.781707			2.7e-06
225571_at	2.7e-06	448.8	1272.9	0.353	225571_at	leukemia inhibitory factor receptor alpha	LIFR	5.33056e-05	1.17573e-05	3.68605e-07			2.7e-06
227446_s_at	2.7e-06	704.3	1532.7	0.46	227446_s_at	chromosome 14 open reading frame 167	C14orf167	0.296855	0.17599	0.296855			2.7e-06
204963_at	2.7e-06	451.5	2126.7	0.212	204963_at	sarcospan (Kras oncogene-associated gene)	SSPN	6.7883e-05	4.38905e-07	9.46212e-07			2.7e-06
225969_at	2.7e-06	1094	2023.7	0.541	225969_at	alkB, alkylation repair homolog 6 (E. coli)	ALKBH6	0.998116	0.825663	0.998974			2.7e-06
217731_s_at	2.7e-06	19949.8	38503.4	0.518	217731_s_at	integral membrane protein 2B	ITM2B	0.674352	0.207691	0.670467			2.7e-06
203381_s_at	2.7e-06	223.6	47.3	4.727	203381_s_at	apolipoprotein E	APOE	0.999956	1	1			2.7e-06
244618_at	2.8e-06	105.5	241.9	0.436	244618_at	G protein-coupled receptor 61	GPR61	0.998653	0.773516	0.998653			2.8e-06
205229_s_at	2.8e-06	323.3	49.6	6.518	205229_s_at	coagulation factor C homolog, cochlin (Limulus polyphemus)	COCH	0.000463205	3.68225e-05	0.000463205			2.8e-06
227928_at	2.8e-06	79.2	19.2	4.125	227928_at	chromosome 12 open reading frame 48	C12orf48	0.325646	0.225242	0.325646			2.8e-06
229278_at	2.8e-06	179.5	724.5	0.248	229278_at	Transcribed locus		0.0785102	0.0218099	0.0804177			2.8e-06
228737_at	2.8e-06	100.1	28.4	3.525	228737_at	chromosome 20 open reading frame 100	C20orf100	0.999366	0.825663	0.999366			2.8e-06
211980_at	2.8e-06	9781.7	3616.4	2.705	211980_at	collagen, type IV, alpha 1	COL4A1	0.663607	0.0863169	0.659901			2.8e-06
232510_s_at	2.8e-06	710.4	402.4	1.765	232510_s_at	dipeptidyl-peptidase 3	DPP3	0.00801988	0.0116581	0.00801988			2.8e-06
231797_at	2.8e-06	19.8	4.5	4.4	231797_at	sine oculis homeobox homolog 4 (Drosophila)	SIX4	0.0492338	0.332658	0.0492338			2.8e-06
240253_at	2.8e-06	212	2823.2	0.075	240253_at	Transcribed locus		0.663607	0.332658	0.663607			2.8e-06
216841_s_at	2.8e-06	1444.9	432.7	3.339	216841_s_at	superoxide dismutase 2, mitochondrial	SOD2	0.00507019	0.0784699	0.00378082			2.8e-06
210944_s_at	2.8e-06	602.6	2018.7	0.299	210944_s_at	calpain 3, (p94)	CAPN3	0.63059	0.0344743	0.627505			2.8e-06
219473_at	2.8e-06	230.2	144.3	1.595	219473_at	ganglioside induced differentiation associated protein 2	GDAP2	0.000204492	0.000281213	0.000204492			2.8e-06
218649_x_at	2.8e-06	5041.1	8707.3	0.579	218649_x_at	serologically defined colon cancer antigen 1	SDCCAG1	0.999973	1	1			2.8e-06
218890_x_at	2.8e-06	571.9	292	1.959	218890_x_at	mitochondrial ribosomal protein L35	MRPL35	0.641718	0.244012	0.641718			2.8e-06
227484_at	2.8e-06	963.6	345.3	2.791	227484_at	CDNA FLJ41690 fis, clone HCASM2009405		0.076361	0.0275405	0.0781726			2.8e-06
212344_at	2.8e-06	273.4	70.7	3.867	212344_at	sulfatase 1	SULF1	0.994241	0.773516	0.995574			2.8e-06
236341_at	2.8e-06	125.8	16.1	7.814	236341_at	cytotoxic T-lymphocyte-associated protein 4	CTLA4	6.58614e-05	1.17573e-05	6.58614e-05			2.8e-06
228477_at	2.8e-06	2123.2	8044.1	0.264	228477_at	Hypothetical protein FLJ10154	FLJ10154	0.397693	0.0308454	0.400175			2.8e-06
203049_s_at	2.9e-06	1908.9	3224.9	0.592	203049_s_at	KIAA0372	KIAA0372	0.520682	0.0712265	0.52016			2.9e-06
230058_at	2.9e-06	483.7	1044.2	0.463	230058_at	serologically defined colon cancer antigen 3	SDCCAG3	0.983874	0.479738	0.983874			2.9e-06
242033_at	2.9e-06	266.7	1155.1	0.231	242033_at	ring finger protein 180	RNF180	0.213951	0.0712265	0.218723			2.9e-06
230307_at	2.9e-06	83	336.7	0.247	230307_at	solute carrier family 25 (mitochondrial oxodicarboxylate carrier), member 21	SLC25A21	0.131612	0.148429	0.131612			2.9e-06
221220_s_at	2.9e-06	106.7	34.2	3.12	221220_s_at	SCY1-like 2 (S. cerevisiae)	SCYL2	0.999961	1	0.999961			2.9e-06
212804_s_at	2.9e-06	832.6	494.9	1.682	212804_s_at	GTPase activating protein and VPS9 domains 1	GAPVD1	0.00319937	0.00127767	0.00319937			2.9e-06
227979_at	2.9e-06	1076.6	2178.9	0.494	227979_at	RNA binding motif protein 4B	RBM4B	0.236164	0.0384521	0.240933			2.9e-06
218253_s_at	2.9e-06	2349.5	3816.4	0.616	218253_s_at	ligatin	LGTN	0.240755	0.0384521	0.24551			2.9e-06
207387_s_at	2.9e-06	86.1	28.8	2.99	207387_s_at	glycerol kinase	GK	0.708253	0.285479	0.708253			2.9e-06
229073_at	2.9e-06	235.6	810.3	0.291	229073_at	Hypothetical protein LOC145786	LOC145786	0.000216272	4.75481e-06	2.41645e-05			2.9e-06
223055_s_at	2.9e-06	177.5	71.8	2.472	223055_s_at	exportin 5	XPO5	0.996261	0.633244	0.997427			2.9e-06
214710_s_at	3e-06	1737.2	443.7	3.915	214710_s_at	cyclin B1	CCNB1	0.000394844	0.000860893	8.27869e-05			3e-06
205364_at	3e-06	131.3	501.5	0.262	205364_at	acyl-Coenzyme A oxidase 2, branched chain	ACOX2	3.46341e-05	2.66003e-08	3.46341e-05			3e-06
223194_s_at	3e-06	1578.8	686.7	2.299	223194_s_at	chromosome 6 open reading frame 85	C6orf85	3.46378e-05	4.38905e-07	4.18005e-08			3e-06
235883_at	3e-06	145.5	408.8	0.356	235883_at	CDNA FLJ44692 fis, clone BRACE3013986		0.892021	0.479738	0.892021			3e-06
230361_at	3e-06	211.4	83.9	2.52	230361_at	hypothetical protein KIAA1833	KIAA1833	7.2071e-05	1.63022e-06	7.2071e-05			3e-06
1557507_at	3e-06	73.2	302.4	0.242	1557507_at	CDNA clone IMAGE:3910094		0.00769978	0.000699476	0.00769978			3e-06
209753_s_at	3e-06	403.1	202.8	1.988	209753_s_at	thymopoietin	TMPO	0.0119163	0.00220857	0.0105075			3e-06
213930_at	3e-06	535.9	978.1	0.548	213930_at	MRNA from chromosome 5q21-22, clone:843Ex		0.695408	0.332658	0.695408			3e-06
204235_s_at	3e-06	1065.1	3397.5	0.313	204235_s_at	GULP, engulfment adaptor PTB domain containing 1	GULP1	5.33056e-05	1.99502e-07	3.68605e-07			3e-06
1555890_at	3e-06	170.7	475.4	0.359	1555890_at	Olfactory receptor, family 2, subfamily A, member 7	OR2A7	0.976051	0.479738	0.976051			3e-06
212308_at	3e-06	592	1027.5	0.576	212308_at	cytoplasmic linker associated protein 2	CLASP2	0.250079	0.264068	0.254795			3e-06
218164_at	3.1e-06	1567.6	3911.3	0.401	218164_at	spermatogenesis associated 20	SPATA20	0.218293	0.207691	0.223073			3.1e-06
209896_s_at	3.1e-06	578.1	183.1	3.157	209896_s_at	protein tyrosine phosphatase, non-receptor type 11 (Noonan syndrome 1)	PTPN11	0.99994	1	0.999999			3.1e-06
218322_s_at	3.1e-06	1999.1	12546.1	0.159	218322_s_at	acyl-CoA synthetase long-chain family member 5	ACSL5	0.122364	0.724142	0.125844			3.1e-06
225289_at	3.1e-06	793.6	400.3	1.983	225289_at	signal transducer and activator of transcription 3 (acute-phase response factor)	STAT3	0.999928	1	0.999999			3.1e-06
214243_s_at	3.1e-06	97.9	381.6	0.257	214243_s_at	serine hydrolase-like /// serine hydrolase-like 2 /// similar to serine hydrolase-like 2	SERHL /// SERHL2 /// LOC651278	0.970578	0.938776	0.971232			3.1e-06
209936_at	3.1e-06	60.1	263.1	0.228	209936_at	RNA binding motif protein 5	RBM5	2.22717e-05	9.50012e-10	2.22717e-05			3.1e-06
214438_at	3.1e-06	220.6	57.4	3.843	214438_at	H2.0-like homeobox 1 (Drosophila)	HLX1	0.309799	0.0475613	0.309799			3.1e-06
216988_s_at	3.1e-06	1361.6	711.6	1.913	216988_s_at	protein tyrosine phosphatase type IVA, member 2	PTP4A2	0.999958	1	0.999958			3.1e-06
231311_at	3.1e-06	680	230.2	2.954	231311_at	CDNA FLJ11417 fis, clone HEMBA1000960		7.65089e-05	8.77811e-07	1.43737e-06			3.1e-06
243405_at	3.1e-06	699.5	1469.9	0.476	243405_at	Thioredoxin domain containing 5	TXNDC5	0.956509	0.724142	0.956373			3.1e-06
238719_at	3.1e-06	731.1	1472.7	0.496	238719_at	Transcribed locus		0.0370799	0.0275405	0.0368547			3.1e-06
201482_at	3.1e-06	1205.5	472.8	2.55	201482_at	quiescin Q6	QSCN6	0.00802005	0.0010522	0.0066067			3.1e-06
222343_at	3.1e-06	161.9	74.7	2.167	222343_at	BCL2-like 11 (apoptosis facilitator)	BCL2L11	0.000248504	9.59009e-05	0.000248504			3.1e-06
200837_at	3.1e-06	3533.3	1529.9	2.309	200837_at	B-cell receptor-associated protein 31	BCAP31	0.0193587	0.000860893	0.0181934			3.1e-06
206110_at	3.2e-06	402.3	108.6	3.704	206110_at	histone 1, H3h	HIST1H3H	2.22779e-05	9.50012e-10	9.50012e-10			3.2e-06
211793_s_at	3.2e-06	453.4	157.4	2.881	211793_s_at	abl interactor 2	ABI2	0.992906	0.479738	0.994296			3.2e-06
224753_at	3.2e-06	259.8	80.7	3.219	224753_at	cell division cycle associated 5	CDCA5	0.0215509	0.13606	0.0204864			3.2e-06
208916_at	3.2e-06	335.1	143.7	2.332	208916_at	solute carrier family 1 (neutral amino acid transporter), member 5	SLC1A5	0.995734	0.479738	0.995734			3.2e-06
230219_at	3.2e-06	325.2	177	1.837	230219_at	NudE nuclear distribution gene E homolog 1 (A. nidulans)	NDE1	6.39219e-05	1.63022e-06	7.57159e-07			3.2e-06
208816_x_at	3.2e-06	4964	2114.1	2.348	208816_x_at	annexin A2 pseudogene 2	ANXA2P2	0.00941883	0.00364651	0.0079912			3.2e-06
221275_s_at	3.2e-06	325.4	2454.2	0.133	221275_s_at			0.358282	0.308317	0.358282			3.2e-06
225951_s_at	3.2e-06	4998	8290.3	0.603	225951_s_at	hypothetical LOC440309 /// hypothetical protein LOC649908	LOC440309 /// LOC649908	0.0785102	0.103982	0.0804177			3.2e-06
1556116_s_at	3.2e-06	27.5	109	0.252	1556116_s_at	Protein tyrosine phosphatase, receptor type, S /// Transportin 1	PTPRS /// TNPO1	4.71531e-05	1.99502e-07	4.71531e-05			3.2e-06
201271_s_at	3.2e-06	1455.8	736.1	1.978	201271_s_at	RNA binding protein, autoantigenic (hnRNP-associated with lethal yellow homolog (mouse))	RALY	0.158595	0.0193408	0.162872			3.2e-06
219570_at	3.2e-06	462.7	798.1	0.58	219570_at	chromosome 20 open reading frame 23	C20orf23	0.993993	0.479738	0.995339			3.2e-06
226609_at	3.2e-06	615.1	1348.9	0.456	226609_at	discoidin, CUB and LCCL domain containing 1	DCBLD1	0.927804	0.724142	0.927804			3.2e-06
208727_s_at	3.2e-06	1918.3	907.3	2.114	208727_s_at	cell division cycle 42 (GTP binding protein, 25kDa)	CDC42	0.975203	0.938776	0.976105			3.2e-06
[truncated: 4,190 more rows]

## Sheet: Details
Supplemental analysis of pre-menopausal endometrial samples
We further examined the expression of pre-menopausal normal endometrial, post menopausal endometrial and stage I cancers. Unsupervised multidimensional scaling analysis of the two groups of endometrium confirmed the global difference between pre and post menopausal controls (data not shown). For this purpose we utilized a variation of the two-sample Wilcoxon statistic that is sensitive to the lea…
Interestingly and as expected some genes presumably unrelated to endometrial cancer biology are either more highly or weakly expressed in these younger women as compared to either normal or cancer from older women. For example we noted that the probeset for the RAB4A gene which we found to be more highly expressed in cancer as compared to post menopausal normal was much more highly expressed in p…
