# Supplementary material for: Gene Expression Analysis of Early Stage Endometrial Cancers Reveals Unique Transcripts Associated with Grade and Histology but Not Depth of Invasion
Source: Front Oncol. 2013 Jun 17;3:139. doi: 10.3389/fonc.2013.00139 (PMC3683664; doi:10.3389/fonc.2013.00139)
Supplement: Supplementary file 2 [file 53126_Conrads_DataSheet1.ZIP › Supplemental Table 1.xls]

## Sheet: data
	Parametric p-value	FDR	Permutation p-value	Geom mean of intensities in class 1 : E	Geom mean of intensities in class 2 : N	Ratio of geom means	Probe set	Description	Gene symbol
26	< 1e-07	< 1e-07	0	10.7	574.6	0.019	1556329_a_at	Protocadherin 10	PCDH10
281	< 1e-07	< 1e-07	0	46	2243.8	0.021	217621_at
407	< 1e-07	< 1e-07	0	46.9	1902.8	0.025	222722_at	osteoglycin (osteoinductive factor, mimecan)	OGN
834	< 1e-07	< 1e-07	0	138.9	5358	0.026	204052_s_at	secreted frizzled-related protein 4	SFRP4
380	< 1e-07	< 1e-07	0	54	1978.8	0.027	215715_at	solute carrier family 6 (neurotransmitter transporter, noradrenalin), member 2	SLC6A2
3	< 1e-07	< 1e-07	0	36.3	1189	0.031	206622_at	thyrotropin-releasing hormone	TRH
166	< 1e-07	< 1e-07	0	49.1	1471.4	0.033	216611_s_at	solute carrier family 6 (neurotransmitter transporter, noradrenalin), member 2	SLC6A2
735	< 1e-07	< 1e-07	0	34	1021.8	0.033	231773_at	angiopoietin-like 1	ANGPTL1
133	< 1e-07	< 1e-07	0	43.6	1230.2	0.035	239708_at	Putative protein product of Nbla00301	NBLA00301
137	< 1e-07	< 1e-07	0	228.2	6520.7	0.035	202768_at	FBJ murine osteosarcoma viral oncogene homolog B	FOSB
278	< 1e-07	< 1e-07	0	20.9	578.5	0.036	219791_s_at	putative protein product of Nbla00301	NBLA00301
431	< 1e-07	< 1e-07	0	159.6	4446.2	0.036	239752_at	Cat eye syndrome chromosome region, candidate 2	CECR2
84	< 1e-07	< 1e-07	0	13.2	323.7	0.041	228635_at	protocadherin 10	PCDH10
54	< 1e-07	< 1e-07	0	29.1	679	0.043	1559255_a_at	Full length insert cDNA clone YW26C09
1	< 1e-07	< 1e-07	0	7.2	163.6	0.044	237828_at	KIAA1853	KIAA1853
1247	3e-07	1.23e-05	0	124.2	2815	0.044	206228_at	paired box gene 2	PAX2
15	< 1e-07	< 1e-07	0	309.3	6465.4	0.048	209242_at	paternally expressed 3	PEG3
21	< 1e-07	< 1e-07	0	81.5	1708.2	0.048	236141_at	Putative protein product of Nbla00301	NBLA00301
461	< 1e-07	< 1e-07	0	21	425.2	0.049	218730_s_at	osteoglycin (osteoinductive factor, mimecan)	OGN
907	1e-07	4.9e-06	0	118.7	2446.3	0.049	229358_at	Indian hedgehog homolog (Drosophila)	IHH
377	< 1e-07	< 1e-07	0	15.4	306.8	0.05	239183_at	angiopoietin-like 1	ANGPTL1
488	< 1e-07	< 1e-07	0	42.2	738.7	0.057	214046_at	MRNA; cDNA DKFZp686F1844 (from clone DKFZp686F1844)
375	< 1e-07	< 1e-07	0	27.6	478.3	0.058	1552327_at	armadillo repeat containing, X-linked 4	ARMCX4
18	< 1e-07	< 1e-07	0	67.4	1151.2	0.059	227488_at	hypothetical protein MGC16121	MGC16121
865	< 1e-07	< 1e-07	0	85.9	1420.9	0.06	229177_at	hypothetical protein MGC45438	MGC45438
1056	1e-07	4.9e-06	0	601.5	9765.8	0.062	218332_at	brain expressed, X-linked 1	BEX1
411	< 1e-07	< 1e-07	0	23.1	366.8	0.063	241535_at	Transcribed locus
3542	7.11e-05	0.0010702	0	493.7	7880.9	0.063	204712_at	WNT inhibitory factor 1	WIF1
208	< 1e-07	< 1e-07	0	656.7	10083.6	0.065	209189_at	v-fos FBJ murine osteosarcoma viral oncogene homolog	FOS
621	< 1e-07	< 1e-07	0	26.6	401.3	0.066	223757_at	deiodinase, iodothyronine, type III opposite strand	DIO3OS
185	< 1e-07	< 1e-07	0	11.9	177.2	0.067	1556096_s_at	unc-13 homolog C (C. elegans)	UNC13C
299	< 1e-07	< 1e-07	0	54.1	808.6	0.067	232267_at	G protein-coupled receptor 133	GPR133
399	< 1e-07	< 1e-07	0	43.7	635.2	0.069	219778_at	zinc finger protein, multitype 2	ZFPM2
1107	2e-07	8.8e-06	0	73.8	1041.4	0.071	230319_at	CDNA FLJ36413 fis, clone THYMU2010816
205	< 1e-07	< 1e-07	0	102.1	1425.5	0.072	227705_at	transcription elongation factor A (SII)-like 7	TCEAL7
92	< 1e-07	< 1e-07	0	101.5	1385.5	0.073	236277_at	P21 (CDKN1A)-activated kinase 3	PAK3
3164	3.97e-05	0.0006689	0	65.2	890.7	0.073	238584_at	IQ motif containing with AAA domain	IQCA
77	< 1e-07	< 1e-07	0	79.2	1067.4	0.074	229369_at	V-set and immunoglobulin domain containing 2	VSIG2
1954	3.1e-06	8.43e-05	0	211.4	2823.2	0.075	240253_at	Transcribed locus
388	< 1e-07	< 1e-07	0	7.9	104.1	0.076	240137_at	Solute carrier family 25, member 27	SLC25A27
429	< 1e-07	< 1e-07	0	24.7	324.3	0.076	222161_at	N-acetylated alpha-linked acidic dipeptidase 2	NAALAD2
611	< 1e-07	< 1e-07	0	173.2	2292	0.076	209687_at	chemokine (C-X-C motif) ligand 12 (stromal cell-derived factor 1)	CXCL12
442	< 1e-07	< 1e-07	0	37.8	486.1	0.078	1568648_a_at	Similar to Zinc finger protein 254 (Bone marrow zinc finger 5) (BMZF-5) (Hematopoietic cell derived zinc finger protein 1) (HD-ZNF1)	LOC646906
752	< 1e-07	< 1e-07	0	195.7	2474.3	0.079	204719_at	ATP-binding cassette, sub-family A (ABC1), member 8	ABCA8
561	< 1e-07	< 1e-07	0	11.2	139.7	0.08	1557326_at	CDNA clone IMAGE:5301138
473	< 1e-07	< 1e-07	0	75	884.4	0.085	239457_at	ATPase, Class I, type 8B, member 3	ATP8B3
762	< 1e-07	< 1e-07	0	314.5	3718.9	0.085	231040_at	RAR-related orphan receptor B	RORB
996	1e-07	4.9e-06	0	47.1	557.2	0.085	232313_at	transmembrane protein 132C	TMEM132C
690	< 1e-07	< 1e-07	0	51.3	585.5	0.088	233675_s_at	TPTE and PTEN homologous inositol lipid phosphatase pseudogene /// similar to TPTE and PTEN homologous inositol lipid phosphatase isoform gamma /// similar to TPTE and PTEN homologous inositol lipid phosphatase isoform gamma	LOC374491 /// LOC642904 /// LOC649370
837	< 1e-07	< 1e-07	0	368.9	4199	0.088	204051_s_at	secreted frizzled-related protein 4	SFRP4
634	< 1e-07	< 1e-07	0	22.6	255.2	0.089	219355_at	chromosome X open reading frame 57	CXorf57
525	< 1e-07	< 1e-07	0	55.9	624.3	0.09	232332_at	KIAA1210 protein	RP13-347D8.3
1040	1e-07	4.9e-06	0	55.8	623.3	0.09	230644_at	leucine rich repeat and fibronectin type III domain containing 5	LRFN5
406	< 1e-07	< 1e-07	0	40.5	445.3	0.091	231260_at	hypothetical protein BC036928	BC036928
1520	8e-07	2.76e-05	0	460.6	5089.1	0.091	210319_x_at	msh homeobox homolog 2 (Drosophila)	MSX2
445	< 1e-07	< 1e-07	0	48	523.8	0.092	229641_at	Transcribed locus, moderately similar to NP_055301.1 neuronal thread protein AD7c-NTP [Homo sapiens]
190	< 1e-07	< 1e-07	0	103.8	1089.9	0.095	1556364_at	Homo sapiens, clone IMAGE:5759975, mRNA
329	< 1e-07	< 1e-07	0	9.7	101.6	0.095	220022_at	zinc finger protein 334	ZNF334
1453	6e-07	2.19e-05	0	28.5	299	0.095	205433_at	butyrylcholinesterase	BCHE
283	< 1e-07	< 1e-07	0	959.4	9863.6	0.097	209292_at	Inhibitor of DNA binding 4, dominant negative helix-loop-helix protein	ID4
650	< 1e-07	< 1e-07	0	12	123.3	0.097	1558796_a_at	MRNA; cDNA DKFZp761P2319 (from clone DKFZp761P2319)
531	< 1e-07	< 1e-07	0	296.5	3024.5	0.098	238458_at	EF-hand domain family, member A2	EFHA2
725	< 1e-07	< 1e-07	0	73.6	752	0.098	239889_at	Chromosome 13 open reading frame 21	C13orf21
352	< 1e-07	< 1e-07	0	123.1	1243.9	0.099	242385_at	RAR-related orphan receptor B	RORB
194	< 1e-07	< 1e-07	0	11.9	116.4	0.102	1559296_at	Homo sapiens, clone IMAGE:5759975, mRNA
594	< 1e-07	< 1e-07	0	45.9	451.2	0.102	214598_at	claudin 8	CLDN8
96	< 1e-07	< 1e-07	0	101.5	988.9	0.103	230497_at	bruno-like 5, RNA binding protein (Drosophila)	BRUNOL5
627	< 1e-07	< 1e-07	0	19	183.7	0.103	230589_at
539	< 1e-07	< 1e-07	0	49.5	475.4	0.104	230068_s_at	Paternally expressed 3	PEG3
836	< 1e-07	< 1e-07	0	8.6	82.4	0.104	1556328_at	Protocadherin 10	PCDH10
1379	5e-07	1.88e-05	0	10.5	100.2	0.105	1554507_at	N-acetylated alpha-linked acidic dipeptidase 2	NAALAD2
4979	0.0003638	0.0038953	0.0006	150.3	1436.5	0.105	230378_at	secretoglobin, family 3A, member 1	SCGB3A1
216	< 1e-07	< 1e-07	0	645.1	6099.5	0.106	209335_at	decorin	DCN
3861	0.0001049	0.0014484	0.0001	408.7	3841	0.106	229831_at	contactin 3 (plasmacytoma associated)	CNTN3
858	< 1e-07	< 1e-07	0	22.1	204.5	0.108	208606_s_at	wingless-type MMTV integration site family, member 4 /// wingless-type MMTV integration site family, member 4	WNT4
3677	8.48e-05	0.0012292	0	1347.4	12424.7	0.108	205044_at	gamma-aminobutyric acid (GABA) A receptor, pi	GABRP
457	< 1e-07	< 1e-07	0	40	366.6	0.109	228368_at	Rho GTPase activating protein 20	ARHGAP20
697	< 1e-07	< 1e-07	0	51.9	478	0.109	203766_s_at	leiomodin 1 (smooth muscle)	LMOD1
3690	8.57e-05	0.0012382	0	81.7	752.8	0.109	235976_at	SLIT and NTRK-like family, member 6	SLITRK6
700	< 1e-07	< 1e-07	0	41.7	379.7	0.11	210353_s_at	solute carrier family 6 (neurotransmitter transporter, noradrenalin), member 2	SLC6A2
5472	0.0005784	0.0056352	0.0006	289.6	2625.4	0.11	238206_at	Transcribed locus, strongly similar to NP_067647.1 leucine-rich repeat-containing G protein-coupled receptor 7 [Homo sapiens]
231	< 1e-07	< 1e-07	0	121.2	1088	0.111	228538_at	zinc finger protein 662	ZNF662
379	< 1e-07	< 1e-07	0	57.7	509.9	0.113	236420_s_at	transmembrane protein 16D	TMEM16D
1399	5e-07	1.88e-05	0	17.5	154.2	0.113	209243_s_at	paternally expressed 3	PEG3
1635	1.2e-06	3.88e-05	0	117.7	1041.5	0.113	211700_s_at	trophinin /// trophinin	TRO
52	< 1e-07	< 1e-07	0	523.7	4581.1	0.114	209894_at	leptin receptor	LEPR
165	< 1e-07	< 1e-07	0	112.8	989.8	0.114	239130_at
754	< 1e-07	< 1e-07	0	794.3	6953	0.114	227919_at	urothelial cancer associated 1	UCA1
1269	3e-07	1.23e-05	0	160.6	1405.4	0.114	228128_x_at	pregnancy-associated plasma protein A, pappalysin 1	PAPPA
2442	1.05e-05	0.000229	0.0001	110.7	973.4	0.114	203296_s_at	ATPase, Na+/K+ transporting, alpha 2 (+) polypeptide	ATP1A2
1114	2e-07	8.8e-06	0	16	138.9	0.115	205337_at	dopachrome tautomerase (dopachrome delta-isomerase, tyrosine-related protein 2)	DCT
59	< 1e-07	< 1e-07	0	4450.2	38349.3	0.116	201041_s_at	dual specificity phosphatase 1	DUSP1
489	< 1e-07	< 1e-07	0	305.8	2644.1	0.116	219871_at	hypothetical protein FLJ13197	FLJ13197
1509	7e-07	2.46e-05	0	22.2	190.9	0.116	214078_at	P21 (CDKN1A)-activated kinase 3	PAK3
1602	1e-06	3.32e-05	0	91	786.7	0.116	237719_x_at	R7 binding protein	R7BP
2240	6.9e-06	0.0001639	0	26.7	229.8	0.116	209469_at	glycoprotein M6A	GPM6A
637	< 1e-07	< 1e-07	0	169.1	1434.4	0.118	227486_at	5'-nucleotidase, ecto (CD73)	NT5E
4	< 1e-07	< 1e-07	0	1750.5	14689.1	0.119	211998_at	H3 histone, family 3B (H3.3B)	H3F3B
608	< 1e-07	< 1e-07	0	15.9	133.7	0.119	236824_at	transmembrane protein 132B	TMEM132B
733	< 1e-07	< 1e-07	0	60.4	509.6	0.119	236551_at	zinc finger protein 311	ZNF311
765	< 1e-07	< 1e-07	0	508.8	4237.1	0.12	207826_s_at	inhibitor of DNA binding 3, dominant negative helix-loop-helix protein	ID3
1934	2.9e-06	7.98e-05	0	88.3	732.1	0.121	1558828_s_at	Hypothetical protein DKFZp586C0721	DKFZp586C0721
145	< 1e-07	< 1e-07	0	528.5	4253.3	0.124	213568_at	odd-skipped related 2 (Drosophila)	OSR2
586	< 1e-07	< 1e-07	0	24.2	195.2	0.124	226096_at	fibronectin type III domain containing 5	FNDC5
1689	1.4e-06	4.41e-05	0	11.4	91.8	0.124	228502_at	CDNA: FLJ22648 fis, clone HSI07329
25	< 1e-07	< 1e-07	0	26	207.8	0.125	206122_at	SRY (sex determining region Y)-box 15	SOX15
459	< 1e-07	< 1e-07	0	145.1	1153.1	0.126	204442_x_at	latent transforming growth factor beta binding protein 4	LTBP4
1220	3e-07	1.23e-05	0	81.3	645.2	0.126	215211_at	Clone 23832 mRNA sequence
1313	4e-07	1.56e-05	0	464.5	3681.7	0.126	207016_s_at	aldehyde dehydrogenase 1 family, member A2	ALDH1A2
604	< 1e-07	< 1e-07	0	87	687	0.127	242292_at	chromosome X open reading frame 50 /// similar to melanoma antigen family B, 18	CXorf50 /// LOC653687
151	< 1e-07	< 1e-07	0	438.1	3417.3	0.128	204794_at	dual specificity phosphatase 2	DUSP2
1029	1e-07	4.9e-06	0	55.5	434.6	0.128	239336_at	Thrombospondin 1	THBS1
820	< 1e-07	< 1e-07	0	54.3	421.1	0.129	238566_at	Transcribed locus
298	< 1e-07	< 1e-07	0	39.1	301.5	0.13	228232_s_at	V-set and immunoglobulin domain containing 2	VSIG2
662	< 1e-07	< 1e-07	0	347.6	2683.8	0.13	227662_at	synaptopodin 2	SYNPO2
2401	9.8e-06	0.0002174	0	53.3	410.1	0.13	204823_at	neuron navigator 3	NAV3
2836	2.26e-05	0.0004244	0	44.3	338.6	0.131	213920_at	cut-like 2 (Drosophila)	CUTL2
225	< 1e-07	< 1e-07	0	100.8	766.3	0.132	232088_x_at	CDNA clone IMAGE:4829494
517	< 1e-07	< 1e-07	0	47.3	358	0.132	1556822_s_at	Hypothetical protein BC012365	LOC116412
1404	5e-07	1.88e-05	0	15.7	118.9	0.132	230867_at	hypothetical protein LOC131873	LOC131873
1973	3.3e-06	8.88e-05	0	323	2454.2	0.132	221275_s_at
2187	6.1e-06	0.0001483	0	14.2	107.3	0.132	241469_at	SEC63 domain containing 1	SEC63D1
2243	6.9e-06	0.0001639	0	90.5	686	0.132	1562309_s_at	PHD finger protein 21B	PHF21B
4799	0.0003126	0.0034719	0.0005	291.6	2211.6	0.132	228004_at	chromosome 20 open reading frame 56	C20orf56
301	< 1e-07	< 1e-07	0	68.9	517	0.133	204154_at	cysteine dioxygenase, type I	CDO1
1734	1.6e-06	4.88e-05	0	78.5	591.1	0.133	243140_at	Actin, alpha 2, smooth muscle, aorta	ACTA2
5060	0.0003974	0.004187	0	33.6	251.9	0.133	226884_at	leucine rich repeat neuronal 1	LRRN1
46	< 1e-07	< 1e-07	0	182	1359.1	0.134	239123_at	Colorectal cancer-related mRNA sequence
589	< 1e-07	< 1e-07	0	14.4	107.1	0.134	238094_at	Homo sapiens, clone IMAGE:4523945, mRNA
871	< 1e-07	< 1e-07	0	17.7	131.8	0.134	1558795_at	MRNA; cDNA DKFZp761P2319 (from clone DKFZp761P2319)
1424	6e-07	2.19e-05	0	177.8	1328.9	0.134	243362_s_at	hypothetical protein LOC641518	LOC641518
2607	1.49e-05	0.0003047	0	85.2	634.2	0.134	205555_s_at	msh homeobox homolog 2 (Drosophila)	MSX2
4600	0.0002487	0.0028823	0.0001	399.8	2990.3	0.134	236099_at	CDNA FLJ41339 fis, clone BRASW1000053
469	< 1e-07	< 1e-07	0	87.1	647.3	0.135	241421_at	Transcribed locus
940	1e-07	4.9e-06	0	22.5	166.3	0.135	205591_at	olfactomedin 1	OLFM1
3281	4.79e-05	0.0007783	0.0003	61.3	452.9	0.135	228546_at	dipeptidyl-peptidase 6	DPP6
337	< 1e-07	< 1e-07	0	339.5	2493.3	0.136	204359_at	fibronectin leucine rich transmembrane protein 2	FLRT2
514	< 1e-07	< 1e-07	0	1007.2	7394.2	0.136	227719_at	Transcribed locus
647	< 1e-07	< 1e-07	0	56.8	416.4	0.136	219550_at	roundabout, axon guidance receptor, homolog 3 (Drosophila)	ROBO3
5168	0.0004428	0.0045671	0.0005	78.2	576.7	0.136	203913_s_at	hydroxyprostaglandin dehydrogenase 15-(NAD)	HPGD
873	< 1e-07	< 1e-07	0	21.8	159.2	0.137	212713_at	microfibrillar-associated protein 4	MFAP4
146	< 1e-07	< 1e-07	0	474.6	3443.6	0.138	1554007_at	Zinc finger protein 483	ZNF483
583	< 1e-07	< 1e-07	0	96.5	699	0.138	228235_at	hypothetical protein MGC16121	MGC16121
787	< 1e-07	< 1e-07	0	136.8	989.8	0.138	205259_at	nuclear receptor subfamily 3, group C, member 2	NR3C2
1198	2e-07	8.8e-06	0	60.1	436.9	0.138	219093_at	hypothetical protein FLJ20701 /// hypothetical protein FLJ20701	FLJ20701
181	< 1e-07	< 1e-07	0	18.5	133	0.139	219578_s_at	cytoplasmic polyadenylation element binding protein 1	CPEB1
1411	5e-07	1.88e-05	0	16.9	121.6	0.139	207869_s_at	calcium channel, voltage-dependent, alpha 1G subunit	CACNA1G
1432	6e-07	2.19e-05	0	23.4	168.2	0.139	1557132_at	WD repeat domain 17	WDR17
1557	9e-07	3.03e-05	0	938.7	6774.2	0.139	238625_at	chromosome 1 open reading frame 168	C1orf168
1911	2.7e-06	7.51e-05	0	90.5	649.9	0.139	209763_at	chordin-like 1	CHRDL1
2921	2.62e-05	0.0004782	0.0001	59.5	426.1	0.14	228854_at	Transcribed locus
3914	0.0001127	0.0015347	0.0003	81.9	586.5	0.14	235599_at	hypothetical protein LOC339535	LOC339535
5745	0.0007236	0.0067148	0.0006	12.2	86.9	0.14	1557762_at	CDNA clone IMAGE:5295914
217	< 1e-07	< 1e-07	0	104.1	736.8	0.141	228882_at	tubby homolog (mouse)	TUB
526	< 1e-07	< 1e-07	0	24.8	175.7	0.141	243952_at	Homo sapiens, clone IMAGE:4685786, mRNA
1036	1e-07	4.9e-06	0	29.1	206.5	0.141	223992_x_at	zinc finger, CW type with PWWP domain 1	ZCWPW1
1065	1e-07	4.9e-06	0	82.4	583.9	0.141	203951_at	calponin 1, basic, smooth muscle	CNN1
2883	2.47e-05	0.0004567	0	112.5	796.8	0.141	243330_at	Catenin (cadherin-associated protein), alpha 2	CTNNA2
475	< 1e-07	< 1e-07	0	713.5	5024.7	0.142	226344_at	zinc finger, matrin type 1	ZMAT1
1167	2e-07	8.8e-06	0	32	224.8	0.142	1552742_at	potassium voltage-gated channel, subfamily H (eag-related), member 8	KCNH8
1215	3e-07	1.23e-05	0	14.3	100.4	0.142	217213_at	solute carrier family 6 (neurotransmitter transporter, noradrenalin), member 2	SLC6A2
2625	1.55e-05	0.0003148	0	28.1	198.3	0.142	237277_at	Ras and Rab interactor 3	RIN3
1051	1e-07	4.9e-06	0	31.3	219	0.143	219659_at	ATPase, aminophospholipid transporter-like, Class I, type 8A, member 2	ATP8A2
2712	1.85e-05	0.0003637	0.0001	102.8	719.3	0.143	220541_at	matrix metallopeptidase 26	MMP26
3759	9.44e-05	0.0013388	0	101.2	706.9	0.143	242206_at
761	< 1e-07	< 1e-07	0	98.5	682.5	0.144	214945_at	hypothetical protein LOC202134	LOC202134
959	1e-07	4.9e-06	0	53.5	372.1	0.144	232570_s_at	ADAM metallopeptidase domain 33	ADAM33
1053	1e-07	4.9e-06	0	518.7	3592.5	0.144	235004_at	RNA binding motif protein 24	RBM24
926	1e-07	4.9e-06	0	340.9	2351.8	0.145	232458_at	Collagen, type III, alpha 1 (Ehlers-Danlos syndrome type IV, autosomal dominant)	COL3A1
652	< 1e-07	< 1e-07	0	24.3	166.5	0.146	229430_at	chromosome 8 open reading frame 46	C8orf46
857	< 1e-07	< 1e-07	0	284.2	1953	0.146	219743_at	hairy/enhancer-of-split related with YRPW motif 2	HEY2
1303	4e-07	1.56e-05	0	39.9	271.3	0.147	231120_x_at	protein kinase (cAMP-dependent, catalytic) inhibitor beta	PKIB
1876	2.4e-06	6.81e-05	0	31.6	214.4	0.147	1552514_at	WBP2 N-terminal like	WBP2NL
2344	8.7e-06	0.0001975	0	34.2	233	0.147	224339_s_at	angiopoietin-like 1 /// angiopoietin-like 1	ANGPTL1
5815	0.0007668	0.00703	0.0011	268.3	1825.6	0.147	241390_at	Transcribed locus
310	< 1e-07	< 1e-07	0	259.1	1753.1	0.148	227070_at	glycosyltransferase 8 domain containing 2	GLT8D2
1352	4e-07	1.56e-05	0	28.4	191.5	0.148	1558987_at	hypothetical protein FLJ40473	FLJ40473
1597	1e-06	3.32e-05	0	33.9	228.8	0.148	230595_at	hypothetical locus LOC572558	LOC572558
202	< 1e-07	< 1e-07	0	372.6	2502.8	0.149	228772_at	histamine N-methyltransferase	HNMT
1076	1e-07	4.9e-06	0	620.1	4173.9	0.149	212915_at	PDZ domain containing RING finger 3	PDZRN3
2477	1.13e-05	0.000243	0	12.7	85.1	0.149	239291_at	MRNA; cDNA DKFZp761C1418 (from clone DKFZp761C1418)
152	< 1e-07	< 1e-07	0	299.8	2003.3	0.15	205802_at	transient receptor potential cation channel, subfamily C, member 1	TRPC1
267	< 1e-07	< 1e-07	0	118.8	789.9	0.15	1556026_at	FLJ44451 fis	FLJ44451
2958	2.79e-05	0.0005023	0	85	568.5	0.15	211276_at	transcription elongation factor A (SII)-like 2	TCEAL2
60	< 1e-07	< 1e-07	0	239.4	1590	0.151	227113_at	alcohol dehydrogenase, iron containing, 1	ADHFE1
260	< 1e-07	< 1e-07	0	118	781.9	0.151	1554143_a_at	SGT1, suppressor of G2 allele of SKP1 like 1 (S. cerevisiae) /// similar to suppressor of G2 allele of SKP1	SUGT1L1 /// LOC650096
932	1e-07	4.9e-06	0	49.3	325.7	0.151	235814_at	Transcribed locus
962	1e-07	4.9e-06	0	722.9	4783.1	0.151	228728_at	hypothetical protein FLJ21986	FLJ21986
1462	6e-07	2.19e-05	0	576.5	3826.4	0.151	238865_at	MRNA; cDNA DKFZp686J06116 (from clone DKFZp686J06116)
2446	1.06e-05	0.0002306	0	24	159.4	0.151	206290_s_at	regulator of G-protein signalling 7	RGS7
307	< 1e-07	< 1e-07	0	209.5	1382.5	0.152	205803_s_at	transient receptor potential cation channel, subfamily C, member 1	TRPC1
1280	3e-07	1.23e-05	0	22.4	147.2	0.152	206030_at	aspartoacylase (Canavan disease)	ASPA
1556	9e-07	3.03e-05	0	48.5	319.9	0.152	240259_at	hypothetical protein LOC646919 /// hypothetical protein LOC650220	LOC646919 /// LOC650220
2511	1.21e-05	0.0002564	0	115.7	761.3	0.152	232176_at	SLIT and NTRK-like family, member 6	SLITRK6
2199	6.3e-06	0.0001525	0	20	130.9	0.153	229116_at	CDNA clone IMAGE:30721737
412	< 1e-07	< 1e-07	0	107	692.6	0.154	239280_at	Transcribed locus, strongly similar to NP_510964.1 mitochondrial ribosomal protein S21 [Mus musculus]
1226	3e-07	1.23e-05	0	26.4	171.2	0.154	240396_at	Interleukin 20 receptor, alpha	IL20RA
2339	8.6e-06	0.0001959	0	192.4	1252	0.154	219090_at	solute carrier family 24 (sodium/potassium/calcium exchanger), member 3	SLC24A3
2737	1.9e-05	0.0003695	0	113.3	737.4	0.154	227059_at	Glypican 6	GPC6
3983	0.0001227	0.0016423	0.0002	89.5	579.8	0.154	228903_at	hypothetical protein FLJ37464	FLJ37464
116	< 1e-07	< 1e-07	0	78.1	503	0.155	232224_at	mannan-binding lectin serine peptidase 1 (C4/C2 activating component of Ra-reactive factor)	MASP1
732	< 1e-07	< 1e-07	0	68	439.3	0.155	244289_at	hypothetical protein LOC134466	LOC134466
3893	0.0001099	0.0015046	0.0001	15.8	101.9	0.155	230680_at	Transcribed locus
630	< 1e-07	< 1e-07	0	324.4	2085.4	0.156	226933_s_at	Inhibitor of DNA binding 4, dominant negative helix-loop-helix protein	ID4
2218	6.6e-06	0.0001586	0	16.9	108.3	0.156	207702_s_at	membrane associated guanylate kinase, WW and PDZ domain containing 2	MAGI2
1592	1e-06	3.32e-05	0	156.3	994.2	0.157	219173_at	myosin XVB pseudogene	MYO15B
6021	0.0008875	0.0078578	0.0002	26.1	166.7	0.157	230865_at	Lix1 homolog (mouse)	LIX1
291	< 1e-07	< 1e-07	0	374.1	2367.3	0.158	206101_at	extracellular matrix protein 2, female organ and adipocyte specific	ECM2
1254	3e-07	1.23e-05	0	57	361.1	0.158	204755_x_at	hepatic leukemia factor	HLF
1286	3e-07	1.23e-05	0	200.7	1269.4	0.158	236314_at	Transcribed locus, weakly similar to NP_055301.1 neuronal thread protein AD7c-NTP [Homo sapiens]
1578	9e-07	3.03e-05	0	48	304.3	0.158	228503_at	CDNA: FLJ22648 fis, clone HSI07329
1945	3e-06	8.21e-05	0	1980.9	12546.1	0.158	218322_s_at	acyl-CoA synthetase long-chain family member 5	ACSL5
5950	0.0008362	0.0074924	0.0011	203.1	1286.8	0.158	219463_at	chromosome 20 open reading frame 103	C20orf103
295	< 1e-07	< 1e-07	0	535.7	3370.3	0.159	1554547_at	family with sequence similarity 13, member C1	FAM13C1
1160	2e-07	8.8e-06	0	236.2	1488.7	0.159	223395_at	ABI gene family, member 3 (NESH) binding protein	ABI3BP
1756	1.7e-06	5.13e-05	0	121.2	764	0.159	229160_at	melanoma associated antigen (mutated) 1-like 1	MUM1L1
2715	1.86e-05	0.0003648	0	76.3	480.7	0.159	205541_s_at	G1 to S phase transition 2 /// G1 to S phase transition 2	GSPT2
3017	3.08e-05	0.0005441	0.0001	67.1	421.8	0.159	244444_at	polycystic kidney disease 1-like 2	PKD1L2
3998	0.000125	0.0016664	0.0003	231.9	1459.5	0.159	231180_at
898	1e-07	4.9e-06	0	15.3	95.7	0.16	217214_s_at	solute carrier family 6 (neurotransmitter transporter, noradrenalin), member 2	SLC6A2
1150	2e-07	8.8e-06	0	42.7	267.6	0.16	1569788_at	ST8 alpha-N-acetyl-neuraminide alpha-2,8-sialyltransferase 1	ST8SIA1
3809	9.89e-05	0.0013842	0	641.6	4006.4	0.16	204379_s_at	fibroblast growth factor receptor 3 (achondroplasia, thanatophoric dwarfism)	FGFR3
2386	9.5e-06	0.0002123	0	62.5	387	0.161	239209_at	Transcribed locus, strongly similar to XP_515572.1 PREDICTED: hypothetical protein XP_515572 [Pan troglodytes]
4179	0.0001564	0.0019947	0	632.9	3929.3	0.161	203440_at	cadherin 2, type 1, N-cadherin (neuronal)	CDH2
463	< 1e-07	< 1e-07	0	81.7	504.6	0.162	244677_at	Period homolog 1 (Drosophila)	PER1
803	< 1e-07	< 1e-07	0	147.4	908.4	0.162	1568377_x_at	defensin, beta 124	DEFB124
1647	1.2e-06	3.88e-05	0	684.7	4215.6	0.162	224367_at	brain expressed X-linked 2 /// brain expressed X-linked 2	BEX2
726	< 1e-07	< 1e-07	0	61	374.9	0.163	209950_s_at	villin-like	VILL
3313	5.01e-05	0.0008062	0	25	153.5	0.163	1562245_a_at	MRNA; cDNA DKFZp686H1629 (from clone DKFZp686H1629)
3671	8.35e-05	0.0012126	0.0002	69.4	426.3	0.163	1560109_s_at	Amiloride binding protein 1 (amine oxidase (copper-containing))	ABP1
270	< 1e-07	< 1e-07	0	59.8	361.4	0.165	1568647_at	Similar to Zinc finger protein 254 (Bone marrow zinc finger 5) (BMZF-5) (Hematopoietic cell derived zinc finger protein 1) (HD-ZNF1)	LOC646906
1044	1e-07	4.9e-06	0	18	109.3	0.165	233113_at	Homo sapiens, clone IMAGE:5759975, mRNA
2843	2.27e-05	0.0004255	0.0001	16	96.7	0.165	240068_at	chromosome 21 open reading frame 130	C21orf130
323	< 1e-07	< 1e-07	0	296	1783.9	0.166	213954_at	KIAA0888 protein	KIAA0888
345	< 1e-07	< 1e-07	0	575.3	3463.8	0.166	209101_at	connective tissue growth factor	CTGF
360	< 1e-07	< 1e-07	0	80.6	485.1	0.166	1553890_s_at	hypothetical protein BC018697	LOC126147
1268	3e-07	1.23e-05	0	246.5	1480.5	0.166	1568838_at	Full-length cDNA clone CS0DF033YE17 of Fetal brain of Homo sapiens (human)
1333	4e-07	1.56e-05	0	111.1	669.1	0.166	204749_at	nucleosome assembly protein 1-like 3	NAP1L3
2797	2.1e-05	0.0004003	0.0001	32.1	192.8	0.166	209613_s_at	alcohol dehydrogenase IB (class I), beta polypeptide	ADH1B
5873	0.0007938	0.0072057	0.0006	183.8	1108.2	0.166	232481_s_at	SLIT and NTRK-like family, member 6	SLITRK6
643	< 1e-07	< 1e-07	0	417.8	2498	0.167	206637_at	purinergic receptor P2Y, G-protein coupled, 14	P2RY14
707	< 1e-07	< 1e-07	0	110.5	660.5	0.167	228160_at	hypothetical gene supported by BC041875; BX648984	LOC400642
1227	3e-07	1.23e-05	0	72.7	435	0.167	238454_at	zinc finger protein 540	ZNF540
2251	7.1e-06	0.0001679	0	102.3	614	0.167	201843_s_at	EGF-containing fibulin-like extracellular matrix protein 1	EFEMP1
3124	3.75e-05	0.0006397	0.0001	124.7	744.8	0.167	230102_at	Ets variant gene 5 (ets-related molecule)	ETV5
141	< 1e-07	< 1e-07	0	482	2876.7	0.168	202340_x_at	nuclear receptor subfamily 4, group A, member 1	NR4A1
203	< 1e-07	< 1e-07	0	852.3	5087.5	0.168	235048_at	KIAA0888 protein	KIAA0888
1370	4e-07	1.56e-05	0	137.3	818.6	0.168	217506_at	Hypothetical gene supported by BC041875; BX648984	LOC400642
1451	6e-07	2.19e-05	0	64.3	383.3	0.168	203029_s_at	protein tyrosine phosphatase, receptor type, N polypeptide 2	PTPRN2
1566	9e-07	3.03e-05	0	73.1	436.4	0.168	220751_s_at	chromosome 5 open reading frame 4	C5orf4
89	< 1e-07	< 1e-07	0	697.8	4120.1	0.169	203217_s_at	ST3 beta-galactoside alpha-2,3-sialyltransferase 5	ST3GAL5
1427	6e-07	2.19e-05	0	579.5	3420.6	0.169	223235_s_at	SPARC related modular calcium binding 2	SMOC2
861	< 1e-07	< 1e-07	0	92.4	544.3	0.17	228885_at	MAM domain containing 2	MAMDC2
1145	2e-07	8.8e-06	0	949.4	5580.8	0.17	202350_s_at	matrilin 2	MATN2
2959	2.79e-05	0.0005023	0	60.9	358.3	0.17	222717_at	serum deprivation response (phosphatidylserine binding protein)	SDPR
226	< 1e-07	< 1e-07	0	751.2	4405	0.171	222453_at	cytochrome b reductase 1	CYBRD1
509	< 1e-07	< 1e-07	0	39.8	232.9	0.171	207799_x_at
518	< 1e-07	< 1e-07	0	124.3	728.2	0.171	206093_x_at	tenascin XB	TNXB
645	< 1e-07	< 1e-07	0	701	4096.8	0.171	207002_s_at	pleiomorphic adenoma gene-like 1	PLAGL1
2115	5e-06	0.0001259	0	22.5	131.1	0.172	205907_s_at	osteomodulin	OMD
1467	7e-07	2.46e-05	0	4076.5	23543.2	0.173	223467_at	RAS, dexamethasone-induced 1	RASD1
175	< 1e-07	< 1e-07	0	889.9	5102	0.174	1598_g_at	growth arrest-specific 6	GAS6
2650	1.67e-05	0.0003358	0	29.1	167.4	0.174	239822_at	CDNA clone IMAGE:4816129
912	1e-07	4.9e-06	0	39.2	224.5	0.175	236101_at
1343	4e-07	1.56e-05	0	52.9	301.6	0.175	236770_at	hypothetical protein LOC283507	LOC283507
2908	2.57e-05	0.0004708	0.0004	170.5	972.2	0.175	229178_at	hypothetical protein LOC145786	LOC145786
3443	6.11e-05	0.0009461	0.0001	6.2	35.5	0.175	206201_s_at	mesenchyme homeobox 2	MEOX2
5312	0.0005043	0.0050612	0.0006	42.7	244.1	0.175	227202_at	Contactin 1	CNTN1
2416	1.01e-05	0.0002226	0.0001	55.9	317.2	0.176	204753_s_at	hepatic leukemia factor	HLF
2522	1.25e-05	0.0002638	0.0001	29.4	167.3	0.176	219894_at	MAGE-like 2	MAGEL2
3245	4.49e-05	0.0007374	0	38.3	217	0.176	227444_at	Armadillo repeat containing, X-linked 4	ARMCX4
5479	0.0005805	0.0056484	0.0004	36	204.8	0.176	239672_at	Hypothetical gene supported by BX647608	LOC399959
6051	0.0009077	0.0079972	0.0008	310	1762.1	0.176	203914_x_at	hydroxyprostaglandin dehydrogenase 15-(NAD)	HPGD
1382	5e-07	1.88e-05	0	84.9	479.5	0.177	236783_at	Kv channel interacting protein 4	KCNIP4
1491	7e-07	2.46e-05	0	58.7	331	0.177	239569_at	hypothetical gene supported by AK056047; AK056281; AK123838	FLJ31485
3475	6.38e-05	0.0009788	0	60.1	340.1	0.177	229778_at	Chromosome 12 open reading frame 39	C12orf39
266	< 1e-07	< 1e-07	0	108.1	605.7	0.178	213451_x_at	tenascin XB	TNXB
2282	7.6e-06	0.0001772	0	580.8	3255	0.178	227341_at	Chromosome 10 open reading frame 30	C10orf30
4628	0.0002561	0.0029501	0.0002	328	1839.1	0.178	230158_at	dpy-19-like 2 (C. elegans)	DPY19L2
110	< 1e-07	< 1e-07	0	698.2	3909.2	0.179	223315_at	netrin 4	NTN4
464	< 1e-07	< 1e-07	0	378.5	2120	0.179	231013_at
2509	1.2e-05	0.000255	0	46.4	258.8	0.179	212091_s_at	collagen, type VI, alpha 1	COL6A1
1152	2e-07	8.8e-06	0	155.4	864.2	0.18	243363_at	hypothetical protein LOC641518	LOC641518
2431	1.03e-05	0.0002259	0	19.6	109	0.18	206685_at	HLA complex group 4	HCG4
3373	5.61e-05	0.0008864	0.0001	69.2	383.9	0.18	204939_s_at	phospholamban	PLN
896	1e-07	4.9e-06	0	11.8	65.3	0.181	231113_at	Laminin, alpha 4	LAMA4
757	< 1e-07	< 1e-07	0	97.5	535.5	0.182	235764_at	PR domain containing 5	PRDM5
964	1e-07	4.9e-06	0	373.7	2048.5	0.182	227148_at	pleckstrin homology domain containing, family H (with MyTH4 domain) member 2	PLEKHH2
1142	2e-07	8.8e-06	0	43.5	239.1	0.182	218148_at	centromere protein T	CENPT
1458	6e-07	2.19e-05	0	17.1	93.8	0.182	1564383_s_at	FLJ35934 protein	FLJ35934
1868	2.4e-06	6.81e-05	0	49.9	273.9	0.182	205498_at	growth hormone receptor	GHR
3318	5.12e-05	0.0008227	0.0002	226.5	1247.1	0.182	230174_at	Lysophospholipase-like 1	LYPLAL1
4964	0.0003562	0.0038255	0.0006	22.7	124.6	0.182	235201_at	Forkhead box P2	FOXP2
124	< 1e-07	< 1e-07	0	1402.1	7656.4	0.183	207574_s_at	growth arrest and DNA-damage-inducible, beta	GADD45B
863	< 1e-07	< 1e-07	0	94.1	515.5	0.183	228044_at	chromosome 13 open reading frame 21	C13orf21
1536	8e-07	2.76e-05	0	43.2	235.7	0.183	205564_at	P antigen family, member 4 (prostate associated)	PAGE4
2160	5.6e-06	0.0001381	0	572.9	3137.4	0.183	203939_at	5'-nucleotidase, ecto (CD73)	NT5E
5933	0.0008277	0.0074374	0.0005	30.5	166.8	0.183	220233_at	F-box protein 17	FBXO17
790	< 1e-07	< 1e-07	0	23.4	127.1	0.184	240135_x_at	TIMP metallopeptidase inhibitor 3 (Sorsby fundus dystrophy, pseudoinflammatory)	TIMP3
1516	8e-07	2.76e-05	0	3507.5	19025.9	0.184	225293_at	collagen, type XXVII, alpha 1	COL27A1
576	< 1e-07	< 1e-07	0	42.9	232.4	0.185	230010_at	KIAA1853	KIAA1853
804	< 1e-07	< 1e-07	0	1290.4	6982.8	0.185	202672_s_at	activating transcription factor 3	ATF3
899	1e-07	4.9e-06	0	722.5	3911.3	0.185	218694_at	armadillo repeat containing, X-linked 1	ARMCX1
1589	1e-06	3.32e-05	0	52.9	286.5	0.185	209309_at	alpha-2-glycoprotein 1, zinc	AZGP1
470	< 1e-07	< 1e-07	0	239.6	1290.9	0.186	57588_at	solute carrier family 24 (sodium/potassium/calcium exchanger), member 3	SLC24A3
628	< 1e-07	< 1e-07	0	103.9	559.4	0.186	216333_x_at	tenascin XB	TNXB
1222	3e-07	1.23e-05	0	96	517.5	0.186	238066_at	retinol binding protein 7, cellular	RBP7
3250	4.51e-05	0.0007398	0	26	139.9	0.186	209612_s_at	alcohol dehydrogenase IB (class I), beta polypeptide	ADH1B
3661	8.22e-05	0.001197	0	10.9	58.7	0.186	233136_at	poly(A) binding protein, cytoplasmic 5	PABPC5
6033	0.0008958	0.0079159	0.001	216.4	1162	0.186	239178_at	CDNA FLJ38252 fis, clone FCBBF3000269
51	< 1e-07	< 1e-07	0	516.7	2760.7	0.187	1552733_at	kelch domain containing 1	KLHDC1
366	< 1e-07	< 1e-07	0	3020	16177.5	0.187	213931_at	inhibitor of DNA binding 2, dominant negative helix-loop-helix protein /// inhibitor of DNA binding 2B, dominant negative helix-loop-helix protein	ID2 /// ID2B
2149	5.4e-06	0.0001338	0	71.4	381.5	0.187	229584_at	leucine-rich repeat kinase 2	LRRK2
2287	7.6e-06	0.0001772	0	45.9	245.8	0.187	231164_at	hypothetical gene supported by AK095200; BC042853	LOC440331
3378	5.66e-05	0.0008927	0	37.7	201.3	0.187	239043_at	zinc finger protein 404	ZNF404
3770	9.52e-05	0.0013462	0	16.8	89.6	0.188	1558523_at	Chromosome 6 open reading frame 60	C6orf60
1079	1e-07	4.9e-06	0	56.4	298.4	0.189	232077_s_at	yippee-like 3 (Drosophila)	YPEL3
1699	1.5e-06	4.64e-05	0	50	264.3	0.189	243456_at	zinc finger protein 214	ZNF214
2279	7.5e-06	0.0001754	0.0002	124.3	656.3	0.189	243526_at	WD repeat domain 86	WDR86
4842	0.0003231	0.0035574	0.0004	199.1	1053.4	0.189	241365_at	CDNA FLJ42259 fis, clone TKIDN2011289
24	< 1e-07	< 1e-07	0	242.8	1280.9	0.19	242708_at	Peroxisome biogenesis factor 1	PEX1
1485	7e-07	2.46e-05	0	34.8	183.3	0.19	230835_at	KIPV467	UNQ467
1634	1.2e-06	3.88e-05	0	3.4	17.9	0.19	207696_at	fucosyltransferase 9 (alpha (1,3) fucosyltransferase)	FUT9
2174	5.9e-06	0.0001446	0	133.4	703.9	0.19	230287_at	RUN and TBC1 domain containing 2	RUTBC2
2382	9.4e-06	0.0002103	0	23	120.8	0.19	230456_at	OAF homolog (Drosophila)	OAF
136	< 1e-07	< 1e-07	0	3494.7	18318	0.191	201289_at	cysteine-rich, angiogenic inducer, 61	CYR61
934	1e-07	4.9e-06	0	424.4	2224.2	0.191	202437_s_at	cytochrome P450, family 1, subfamily B, polypeptide 1	CYP1B1
2086	4.7e-06	0.0001198	0	813.9	4266.9	0.191	219359_at	ATH1, acid trehalase-like 1 (yeast)	ATHL1
2350	8.8e-06	0.0001995	0	12.2	63.9	0.191	1556159_at	CDNA FLJ34358 fis, clone FEBRA2013905
3178	4.03e-05	0.000676	0.0001	94.3	493.9	0.191	223843_at	scavenger receptor class A, member 3	SCARA3
4290	0.000177	0.0021996	0.0004	1058.7	5548.1	0.191	228915_at	dachshund homolog 1 (Drosophila)	DACH1
1323	4e-07	1.56e-05	0	33.2	172.7	0.192	203571_s_at	chromosome 10 open reading frame 116	C10orf116
1372	5e-07	1.88e-05	0	30.7	160.1	0.192	215369_at	Hypothetical gene supported by AK023162	LOC90120
2284	7.6e-06	0.0001772	0	312.8	1628.8	0.192	201842_s_at	EGF-containing fibulin-like extracellular matrix protein 1	EFEMP1
115	< 1e-07	< 1e-07	0	105.7	546.4	0.193	1553998_at	DMRT-like family C1 /// similar to DMRT-like family C1	DMRTC1 /// LOC653349
2141	5.3e-06	0.0001318	0	85.7	444.9	0.193	206954_at	Wilms tumor upstream neighbor 1	WIT1
4433	0.0002111	0.0025387	0.0001	18.7	96.7	0.193	1560676_at	similar to seven in absentia 2	LOC283514
5800	0.000752	0.0069122	0.0005	24.6	127.2	0.193	1569886_a_at	hypothetical protein FLJ90231	FLJ90231
2130	5.2e-06	0.0001301	0	125.5	645.9	0.194	242904_x_at
3465	6.32e-05	0.0009721	0	9.5	48.9	0.194	1556351_at	Hyperpolarization activated cyclic nucleotide-gated potassium channel 1	HCN1
578	< 1e-07	< 1e-07	0	112.3	575.7	0.195	237301_at	Transcribed locus
2062	4.3e-06	0.0001111	0	7.4	38	0.195	1559650_at	Homo sapiens, clone IMAGE:5216436, mRNA
5563	0.0006258	0.0059972	0.0003	70.8	362.4	0.195	236351_at	hypothetical gene supported by BC032913; BC048425	LOC389023
1168	2e-07	8.8e-06	0	1252.5	6395.3	0.196	201893_x_at	decorin	DCN
1263	3e-07	1.23e-05	0	87.4	446.1	0.196	203994_s_at	chromosome 21 open reading frame 2	C21orf2
1441	6e-07	2.19e-05	0	120.4	612.8	0.196	236396_at	Transcribed locus
4688	0.0002777	0.003158	0.0003	82.6	420.7	0.196	238205_at	WD repeat domain 40B	WDR40B
6	< 1e-07	< 1e-07	0	818.6	4164.2	0.197	228027_at	G protein-coupled receptor associated sorting protein 2	GPRASP2
833	< 1e-07	< 1e-07	0	20.7	105	0.197	239727_at	deiodinase, iodothyronine, type III opposite strand	DIO3OS
4106	0.0001425	0.0018502	0	23.3	118.5	0.197	238175_at	Acyl-Coenzyme A dehydrogenase family, member 8	ACAD8
4110	0.000143	0.0018549	0.0006	77.4	393.4	0.197	203435_s_at	membrane metallo-endopeptidase (neutral endopeptidase, enkephalinase, CALLA, CD10)	MME
398	< 1e-07	< 1e-07	0	295.4	1490.8	0.198	244116_at	Transcribed locus
432	< 1e-07	< 1e-07	0	854.3	4305.1	0.198	231925_at	Purinergic receptor P2Y, G-protein coupled, 1	P2RY1
2083	4.7e-06	0.0001198	0	38.8	195.8	0.198	235655_at	Transcribed locus, weakly similar to XP_209041.2 PREDICTED: similar to KIAA1503 protein [Homo sapiens]
2102	4.9e-06	0.0001239	0	48.6	246	0.198	214147_at	chromosome 1 open reading frame 175	C1orf175
1359	4e-07	1.56e-05	0	161.6	812.8	0.199	204400_at	embryonal Fyn-associated substrate	EFS
1887	2.5e-06	7.04e-05	0	53.7	270.3	0.199	231789_at	protocadherin beta 15	PCDHB15
2077	4.5e-06	0.0001155	0	180.6	906.9	0.199	1556354_s_at	ral guanine nucleotide dissociation stimulator-like 3	RGL3
2270	7.4e-06	0.0001736	0	294.1	1476.2	0.199	209496_at	retinoic acid receptor responder (tazarotene induced) 2	RARRES2
2452	1.07e-05	0.0002324	0	105.2	528.1	0.199	229156_s_at	Amiloride binding protein 1 (amine oxidase (copper-containing))	ABP1
2570	1.38e-05	0.000286	0	35.7	179.7	0.199	227690_at	gamma-aminobutyric acid (GABA) A receptor, beta 3	GABRB3
2618	1.52e-05	0.0003094	0	160.5	807.6	0.199	206638_at	5-hydroxytryptamine (serotonin) receptor 2B	HTR2B
3136	3.8e-05	0.000646	0.0002	94.8	476.4	0.199	204428_s_at	lecithin-cholesterol acyltransferase	LCAT
3399	5.78e-05	0.0009066	0.0001	65.7	330	0.199	1570078_a_at	dedicator of cytokinesis 5	DOCK5
601	< 1e-07	< 1e-07	0	541.1	2706.6	0.2	203657_s_at	cathepsin F	CTSF
1099	2e-07	8.8e-06	0	236.2	1180.6	0.2	230708_at	Prickle-like 1 (Drosophila)	PRICKLE1
1217	3e-07	1.23e-05	0	82.9	413.8	0.2	234307_s_at	kinesin family member 26A	KIF26A
196	< 1e-07	< 1e-07	0	185.5	921.4	0.201	239755_at	ST3 beta-galactoside alpha-2,3-sialyltransferase 5	ST3GAL5
1173	2e-07	8.8e-06	0	151.9	754.2	0.201	237137_at	small Cajal body-specific RNA 2	SCARNA2
2559	1.34e-05	0.0002792	0	438.2	2185.3	0.201	226388_at	transcription elongation factor A (SII), 3	TCEA3
2653	1.68e-05	0.0003376	0.0001	27.4	136	0.201	232049_at	CDNA: FLJ23065 fis, clone LNG04894
3423	5.97e-05	0.0009293	0	21.2	105.7	0.201	241586_at	Potassium voltage-gated channel, subfamily H (eag-related), member 8	KCNH8
745	< 1e-07	< 1e-07	0	185.2	916.8	0.202	223393_s_at	teashirt family zinc finger 3	TSHZ3
1207	2e-07	8.8e-06	0	396.1	1962	0.202	226932_at	Sarcospan (Kras oncogene-associated gene)	SSPN
1312	4e-07	1.56e-05	0	18.4	91	0.202	216610_at	solute carrier family 6 (neurotransmitter transporter, noradrenalin), member 2	SLC6A2
2424	1.02e-05	0.0002243	0	47.3	233.7	0.202	1557961_s_at	hypothetical protein LOC642730	LOC642730
2870	2.41e-05	0.0004477	0	9.5	47	0.202	220276_at	hypothetical protein FLJ22655	FLJ22655
1197	2e-07	8.8e-06	0	337.7	1662.5	0.203	201110_s_at	thrombospondin 1	THBS1
2175	5.9e-06	0.0001446	0	104.2	514	0.203	229308_at	Transcribed locus
3438	6.1e-05	0.0009456	0.0001	46.8	230.4	0.203	213960_at	CDNA FLJ37610 fis, clone BRCOC2011398
719	< 1e-07	< 1e-07	0	49.8	244.1	0.204	243957_at	hypothetical protein LOC645032	LOC645032
1199	2e-07	8.8e-06	0	62.5	307.1	0.204	231031_at
1636	1.2e-06	3.88e-05	0	442.1	2162.4	0.204	211896_s_at	decorin	DCN
1955	3.1e-06	8.43e-05	0	1049.9	5158	0.204	209392_at	ectonucleotide pyrophosphatase/phosphodiesterase 2 (autotaxin)	ENPP2
2321	8.3e-06	0.0001903	0.0001	58.2	284.6	0.204	237015_at	WW domain containing oxidoreductase	WWOX
3172	4.02e-05	0.0006754	0.0002	299.6	1470.6	0.204	228806_at	RAR-related orphan receptor C	RORC
3350	5.37e-05	0.0008546	0.0001	51.9	253.8	0.204	205439_at	glutathione S-transferase theta 2	GSTT2
3972	0.0001205	0.0016173	0.0001	157.5	772.6	0.204	1556474_a_at	hypothetical protein FLJ38379	FLJ38379
1334	4e-07	1.56e-05	0	33.6	163.9	0.205	231395_at
1645	1.2e-06	3.88e-05	0	16.5	80.3	0.205	207177_at	prostaglandin F receptor (FP)	PTGFR
3074	3.44e-05	0.0005966	0	38	185.5	0.205	223600_s_at	KIAA1683	KIAA1683
4721	0.000287	0.003241	0.0002	68.6	334.5	0.205	219686_at	serine/threonine kinase 32B	STK32B
2792	2.08e-05	0.000397	0	25.3	122.6	0.206	241468_at	Full length insert cDNA YU76E12
5046	0.0003927	0.004149	0.0004	1087.7	5273.1	0.206	229096_at	similar to LIM and senescent cell antigen-like domains 3	LOC440895
1252	3e-07	1.23e-05	0	58	280.3	0.207	229636_at	marapsin 2	MPN2
2276	7.5e-06	0.0001754	0	56	270.8	0.207	236385_at
3291	4.84e-05	0.000784	0.0002	93.5	452.5	0.207	238067_at	TBC1 domain family, member 8B (with GRAM domain)	TBC1D8B
1127	2e-07	8.8e-06	0	351.8	1690.5	0.208	229797_at	mucolipin 3	MCOLN3
1135	2e-07	8.8e-06	0	351.3	1688.6	0.208	229157_at	Amiloride binding protein 1 (amine oxidase (copper-containing))	ABP1
3629	7.91e-05	0.0011617	0.0002	228.4	1096.5	0.208	244779_at	CDNA FLJ34038 fis, clone FCBBF2005645
3711	8.88e-05	0.0012754	0	2642.1	12691.4	0.208	223800_s_at	LIM and senescent cell antigen-like domains 3 /// similar to LIM and senescent cell antigen-like domains 3	LIMS3 /// LOC440895
4246	0.0001685	0.0021157	0.0005	130.9	630.7	0.208	202177_at	growth arrest-specific 6	GAS6
5959	0.0008449	0.0075589	0.0005	217.8	1047.8	0.208	230869_at	Transcribed locus, moderately similar to NP_775622.1 transmembrane protein 28 [Mus musculus]
1155	2e-07	8.8e-06	0	95.8	458.8	0.209	240182_at	Major histocompatibility complex, class I, A	HLA-A
1555	9e-07	3.03e-05	0	134.6	644.7	0.209	239349_at	C1q and tumor necrosis factor related protein 7	C1QTNF7
215	< 1e-07	< 1e-07	0	259.1	1232.4	0.21	229784_at	Hypothetical protein MGC16121	MGC16121
806	< 1e-07	< 1e-07	0	76.9	366.2	0.21	244128_x_at	GLIS family zinc finger 1	GLIS1
2657	1.7e-05	0.0003408	0	217.6	1036.4	0.21	219230_at	transmembrane protein 100	TMEM100
3480	6.45e-05	0.0009881	0.0001	1881.9	8950.6	0.21	228640_at	CDNA clone IMAGE:4800096
3517	6.76e-05	0.0010247	0	21.4	101.7	0.21	213964_x_at	Chromosome 10 open reading frame 95	C10orf95
3810	9.9e-05	0.0013853	0	113	539.1	0.21	238763_at	RNA binding motif protein 20	RBM20
4713	0.0002838	0.0032103	0.0002	121.2	576.1	0.21	217667_at
4807	0.0003151	0.0034946	0.0002	90.8	433.4	0.21	228821_at
5382	0.0005377	0.0053262	0.0014	859.1	4082	0.21	230882_at	hypothetical protein FLJ34048	FLJ34048
2177	6e-06	0.0001467	0	1771.7	8411.3	0.211	223204_at	chromosome 4 open reading frame 18	C4orf18
2656	1.7e-05	0.0003408	0	34.4	162.8	0.211	231787_at	solute carrier family 25, member 27	SLC25A27
4724	0.0002882	0.0032524	0.0004	92.1	436.9	0.211	216840_s_at	laminin, alpha 2 (merosin, congenital muscular dystrophy)	LAMA2
187	< 1e-07	< 1e-07	0	247.2	1168.6	0.212	216902_s_at	RRN3 RNA polymerase I transcription factor homolog (S. cerevisiae)	RRN3
1584	1e-06	3.32e-05	0	1204.3	5684.6	0.212	218793_s_at	sex comb on midleg-like 1 (Drosophila)	SCML1
4332	0.0001865	0.0022952	0.0007	31.4	148.1	0.212	229201_at	Full-length cDNA clone CS0DF014YC15 of Fetal brain of Homo sapiens (human)
5294	0.000496	0.0049949	0.0003	1001.8	4718.8	0.212	222592_s_at	acyl-CoA synthetase long-chain family member 5	ACSL5
361	< 1e-07	< 1e-07	0	892.9	4187.1	0.213	208078_s_at	SNF1-like kinase /// SNF1-like kinase	SNF1LK
749	< 1e-07	< 1e-07	0	555.6	2609.6	0.213	202191_s_at	growth arrest-specific 7	GAS7
1019	1e-07	4.9e-06	0	2011.1	9450.8	0.213	201300_s_at	prion protein (p27-30) (Creutzfeldt-Jakob disease, Gerstmann-Strausler-Scheinker syndrome, fatal familial insomnia)	PRNP
1965	3.2e-06	8.67e-05	0	453.4	2126.7	0.213	204963_at	sarcospan (Kras oncogene-associated gene)	SSPN
3672	8.36e-05	0.0012137	0	40.2	188.9	0.213	213068_at	dermatopontin	DPT
1351	4e-07	1.56e-05	0	925.3	4333.1	0.214	201540_at	four and a half LIM domains 1	FHL1
1531	8e-07	2.76e-05	0	303.2	1416.3	0.214	219747_at	chromosome 4 open reading frame 31	C4orf31
4102	0.0001414	0.0018377	0	224.8	1052.8	0.214	235687_at	Zinc finger protein 626	ZNF626
32	< 1e-07	< 1e-07	0	666.8	3102.3	0.215	242136_x_at	similar to C-terminal binding protein 2	LOC652837
106	< 1e-07	< 1e-07	0	393	1827.2	0.215	225544_at	T-box 3 (ulnar mammary syndrome)	TBX3
1605	1.1e-06	3.61e-05	0	47.7	221.5	0.215	1560652_at	MRNA; cDNA DKFZp686L0310 (from clone DKFZp686L0310)
11	< 1e-07	< 1e-07	0	228.4	1057	0.216	204742_s_at	androgen-induced proliferation inhibitor	APRIN
5146	0.0004317	0.0044715	0.0004	24	111.2	0.216	1562321_at	pyruvate dehydrogenase kinase, isozyme 4	PDK4
1184	2e-07	8.8e-06	0	86.4	398.3	0.217	1558706_a_at	Atonal homolog 8 (Drosophila)	ATOH8
2250	7.1e-06	0.0001679	0	25.6	117.8	0.217	235468_at	Transcribed locus, strongly similar to XP_290734.5 PREDICTED: similar to ataxin 2-binding protein 1 isoform 4; hexaribonucleotide binding protein 1 [Homo sapiens]
400	< 1e-07	< 1e-07	0	106	485.5	0.218	210414_at	fibronectin leucine rich transmembrane protein 1	FLRT1
983	1e-07	4.9e-06	0	18.8	86.2	0.218	236151_at	KIAA1853	KIAA1853
1481	7e-07	2.46e-05	0	18	82.6	0.218	236051_at	Transcribed locus
2997	2.96e-05	0.0005265	0.0001	443.3	2037.2	0.218	239297_at	Transcribed locus
3145	3.85e-05	0.0006524	0	572.2	2630.5	0.218	242940_x_at	distal-less homeobox 6	DLX6
4634	0.0002585	0.0029739	0.0002	21.5	98.6	0.218	229328_at	Zinc finger protein 540	ZNF540
5814	0.000766	0.0070239	0.0006	31	142	0.218	239568_at	pleckstrin homology domain containing, family H (with MyTH4 domain) member 2	PLEKHH2
117	< 1e-07	< 1e-07	0	136	620.2	0.219	231088_at	Hypothetical protein LOC340544	LOC340544
828	< 1e-07	< 1e-07	0	153.4	702	0.219	204955_at	sushi-repeat-containing protein, X-linked	SRPX
914	1e-07	4.9e-06	0	57.1	260.9	0.219	237247_at	ubiquitin specific peptidase 51	USP51
2600	1.46e-05	0.0002993	0	34.4	157	0.219	1569701_at	Period homolog 3 (Drosophila)	PER3
3129	3.76e-05	0.0006404	0	68	310.7	0.219	241710_at
4140	0.0001488	0.0019152	0	7.7	35.2	0.219	244403_at	crumbs homolog 1 (Drosophila)	CRB1
916	1e-07	4.9e-06	0	153.5	699	0.22	1570414_x_at	hypothetical protein FLJ13197	FLJ13197
1425	6e-07	2.19e-05	0	187.6	852.6	0.22	227183_at	Hypothetical protein DKFZp586C0721	DKFZp586C0721
3083	3.47e-05	0.0006	0	48	218.2	0.22	242340_at	Transcribed locus
519	< 1e-07	< 1e-07	0	632.2	2863.9	0.221	228702_at	hypothetical protein FLJ43663 /// hypothetical protein LOC641825 /// hypothetical protein LOC647017	FLJ43663 /// LOC641825 /// LOC647017
848	< 1e-07	< 1e-07	0	1734.4	7830.6	0.221	214329_x_at	tumor necrosis factor (ligand) superfamily, member 10 /// tumor necrosis factor (ligand) superfamily, member 10	TNFSF10
1999	3.5e-06	9.33e-05	0	29.5	133.7	0.221	243657_at	Cadherin 20, type 2	CDH20
2691	1.79e-05	0.0003544	0.0002	59.2	268.2	0.221	209960_at	hepatocyte growth factor (hepapoietin A; scatter factor)	HGF
3229	4.38e-05	0.0007229	0	162.1	733.7	0.221	238852_at	Paired related homeobox 1	PRRX1
6057	0.000914	0.0080448	0.0017	52.9	239.3	0.221	1563827_at	hypothetical protein LOC158434	LOC158434
617	< 1e-07	< 1e-07	0	85	382.5	0.222	236468_at	CDNA FLJ37467 fis, clone BRAWH2011920
830	< 1e-07	< 1e-07	0	1575.6	7090.7	0.222	214620_x_at	peptidylglycine alpha-amidating monooxygenase	PAM
2564	1.36e-05	0.0002824	0.0001	179.6	809.1	0.222	242680_at	Transcribed locus
4078	0.0001371	0.0017919	0.0001	107.7	484.4	0.222	205031_at	ephrin-B3	EFNB3
4311	0.0001812	0.0022408	0.0001	21.9	98.6	0.222	1553654_at	synaptotagmin XIV /// chr415 synaptotagmin	SYT14 /// CHR415SYT
5705	0.0007008	0.0065488	0.0009	22.8	102.9	0.222	235228_at	coiled-coil domain containing 85A	CCDC85A
2866	2.39e-05	0.0004446	0	128.2	576.1	0.223	244655_at	Hypothetical protein LOC644192	LOC644192
3227	4.37e-05	0.0007217	0.0003	187	836.9	0.223	219973_at	arylsulfatase family, member J	ARSJ
3849	0.0001038	0.0014373	0	132.4	595	0.223	236179_at	Transcribed locus
4456	0.0002145	0.0025663	0	9.4	42.1	0.223	244493_at	G protein-coupled receptor 22	GPR22
1096	2e-07	8.8e-06	0	158	704.4	0.224	220102_at	forkhead box L2	FOXL2
1545	9e-07	3.03e-05	0	77.8	346.6	0.224	219855_at	nudix (nucleoside diphosphate linked moiety X)-type motif 11	NUDT11
2549	1.31e-05	0.0002737	0	42.1	187.6	0.224	204865_at	carbonic anhydrase III, muscle specific	CA3
3151	3.9e-05	0.0006596	0.0001	52.8	235.8	0.224	1568593_a_at	nudix (nucleoside diphosphate linked moiety X)-type motif 16 pseudogene	NUDT16P
3741	9.19e-05	0.0013096	0.0002	31.2	139	0.224	1557639_at	Nuclear factor I/A	NFIA
3858	0.0001049	0.0014484	0.0001	471.1	2104.5	0.224	228290_at
5069	0.0004005	0.0042122	0.0007	1610.6	7174.2	0.224	205348_s_at	dynein, cytoplasmic 1, intermediate chain 1	DYNC1I1
5287	0.000493	0.0049703	0.0006	1503.2	6713.7	0.224	208161_s_at	ATP-binding cassette, sub-family C (CFTR/MRP), member 3	ABCC3
450	< 1e-07	< 1e-07	0	171.9	764.7	0.225	243023_at	Transcribed locus
496	< 1e-07	< 1e-07	0	172.6	768.8	0.225	202746_at	integral membrane protein 2A	ITM2A
854	< 1e-07	< 1e-07	0	206	915.1	0.225	236353_at	CDNA FLJ43467 fis, clone OCBBF2036752
931	1e-07	4.9e-06	0	29.2	129.7	0.225	205384_at	FXYD domain containing ion transport regulator 1 (phospholemman)	FXYD1
1087	2e-07	8.8e-06	0	166.2	739.5	0.225	213122_at	TSPY-like 5	TSPYL5
303	< 1e-07	< 1e-07	0	84.4	373.3	0.226	201372_s_at	cullin 3	CUL3
915	1e-07	4.9e-06	0	304.9	1350.4	0.226	205880_at	protein kinase D1	PRKD1
1178	2e-07	8.8e-06	0	384.9	1706.8	0.226	228528_at	CDNA FLJ41270 fis, clone BRAMY2036387
3444	6.12e-05	0.0009474	0	32.6	144.1	0.226	238847_at	Homeobox D10	HOXD10
945	1e-07	4.9e-06	0	36.9	162.6	0.227	242734_x_at	galactose-1-phosphate uridylyltransferase	GALT
1607	1.1e-06	3.61e-05	0	221.9	978.1	0.227	1569648_at	dapper, antagonist of beta-catenin, homolog 2 (Xenopus laevis)	DACT2
2231	6.8e-06	0.0001621	0	49.8	219	0.227	242324_x_at	collagen and calcium binding EGF domains 1	CCBE1
2364	9.1e-06	0.0002051	0	53.7	236.1	0.227	229724_at	gamma-aminobutyric acid (GABA) A receptor, beta 3	GABRB3
4494	0.0002238	0.0026549	0.0003	585.3	2580.4	0.227	213661_at	regeneration associated muscle protease	DKFZP586H2123
4658	0.0002668	0.0030529	0.0002	321.7	1418.4	0.227	225381_at	hypothetical gene supported by BX647608	LOC399959
1984	3.4e-06	9.09e-05	0	27.5	120.4	0.228	231232_at
212	< 1e-07	< 1e-07	0	2319.8	10114.4	0.229	201466_s_at	v-jun sarcoma virus 17 oncogene homolog (avian)	JUN
2008	3.7e-06	9.79e-05	0.0001	60.8	263.1	0.231	209936_at	RNA binding motif protein 5	RBM5
3605	7.71e-05	0.0011401	0.0001	53.5	231.2	0.231	228218_at	CDNA clone IMAGE:5284125
49	< 1e-07	< 1e-07	0	159.3	686.6	0.232	241728_at	Transcribed locus
2435	1.04e-05	0.0002273	0	140.6	605.9	0.232	226303_at	phosphoglucomutase 5	PGM5
2546	1.3e-05	0.000272	0	122.6	528.8	0.232	242771_at	Titin	TTN
3603	7.67e-05	0.0011349	0.0001	73.3	316.2	0.232	229088_at
5485	0.0005843	0.0056792	0.0008	19	81.8	0.232	231361_at	Neuroligin 1	NLGN1
481	< 1e-07	< 1e-07	0	279.3	1196.6	0.233	222557_at	stathmin-like 3	STMN3
1026	1e-07	4.9e-06	0	65.2	280.3	0.233	238204_at	Leiomodin 1 (smooth muscle)	LMOD1
2591	1.43e-05	0.0002942	0	24	103.2	0.233	232562_at	CDNA FLJ11554 fis, clone HEMBA1003037
4177	0.0001557	0.0019872	0	42.6	183	0.233	231175_at	chromosome 6 open reading frame 65	C6orf65
207	< 1e-07	< 1e-07	0	792.3	3385.1	0.234	213375_s_at	hypothetical gene CG018	CG018
282	< 1e-07	< 1e-07	0	667.2	2846.5	0.234	228393_s_at	zinc finger protein 302	ZNF302
1311	4e-07	1.56e-05	0	219.7	937.3	0.234	240409_at	hypothetical protein LOC283507	LOC283507
1873	2.4e-06	6.81e-05	0	387.2	1657.9	0.234	213397_x_at	ribonuclease, RNase A family, 4	RNASE4
1985	3.4e-06	9.09e-05	0	269.8	1155.1	0.234	242033_at	ring finger protein 180	RNF180
2163	5.7e-06	0.0001402	0.0001	129.9	555	0.234	244166_at	Apelin, AGTRL1 ligand	APLN
3485	6.51e-05	0.0009956	0.0002	895.5	3820.3	0.234	235652_at	Sex comb on midleg-like 1 (Drosophila)	SCML1
3651	8.11e-05	0.0011839	0	19.1	81.7	0.234	1564097_at	MRNA; cDNA DKFZp686F1220 (from clone DKFZp686F1220)
4268	0.000172	0.002148	0	31.9	136.5	0.234	204272_at	lectin, galactoside-binding, soluble, 4 (galectin 4)	LGALS4
55	< 1e-07	< 1e-07	0	392.1	1668.8	0.235	228905_at	Transcribed locus
504	< 1e-07	< 1e-07	0	934.3	3984.1	0.235	228326_at	WD repeat domain 27	WDR27
2272	7.4e-06	0.0001736	0	70.9	301.9	0.235	230351_at	hypothetical protein LOC283481	LOC283481
2315	8.2e-06	0.0001886	0	173.1	735.1	0.235	224940_s_at	pregnancy-associated plasma protein A, pappalysin 1	PAPPA
2850	2.31e-05	0.000432	0	24.2	102.9	0.235	205908_s_at	osteomodulin	OMD
3002	3e-05	0.0005328	0.0001	360.3	1530.9	0.235	1553994_at	5'-nucleotidase, ecto (CD73)	NT5E
3181	4.08e-05	0.0006838	0.0005	179.5	762.3	0.235	219432_at	Ellis van Creveld syndrome	EVC
598	< 1e-07	< 1e-07	0	789.1	3339.5	0.236	219304_s_at	platelet derived growth factor D	PDGFD
1324	4e-07	1.56e-05	0	6341.2	26863.2	0.236	209291_at	inhibitor of DNA binding 4, dominant negative helix-loop-helix protein	ID4
571	< 1e-07	< 1e-07	0	108.6	459.1	0.237	204773_at	interleukin 11 receptor, alpha	IL11RA
6109	0.0009593	0.0083711	0.0008	99.8	421.6	0.237	210103_s_at	forkhead box A2	FOXA2
85	< 1e-07	< 1e-07	0	328.8	1381.1	0.238	230141_at	AT rich interactive domain 4A (RBP1-like)	ARID4A
623	< 1e-07	< 1e-07	0	584	2450.6	0.238	216908_x_at	RNA polymerase I transcription factor RRN3-like	LOC94431
661	< 1e-07	< 1e-07	0	117.5	493.6	0.238	234340_at	Protein C receptor, endothelial (EPCR)	PROCR
1682	1.4e-06	4.41e-05	0	178.7	752.2	0.238	227727_at	MAS-related GPR, member F	MRGPRF
3007	3.04e-05	0.0005388	0	16.2	68.2	0.238	1557472_a_at	hypothetical gene supported by AL832565	FLJ30838
5936	0.0008292	0.0074472	0.0011	34.9	146.8	0.238	239665_at	similar to hypothetical gene supported by AK055887; AK125190	LOC653482
2409	1e-05	0.0002211	0	45.4	190	0.239	1562295_at	Homo sapiens, clone IMAGE:5759975, mRNA
3120	3.73e-05	0.0006374	0	26.5	110.9	0.239	223753_s_at	cripto, FRL-1, cryptic family 1 /// similar to cryptic	CFC1 /// LOC653275
4193	0.0001585	0.0020153	0.0003	134	559.6	0.239	204964_s_at	sarcospan (Kras oncogene-associated gene)	SSPN
1429	6e-07	2.19e-05	0	725.5	3017.1	0.24	202709_at	fibromodulin	FMOD
1715	1.5e-06	4.64e-05	0	48.8	203.4	0.24	1557117_at	CDNA clone IMAGE:4812643
2950	2.74e-05	0.0004948	0	29.8	124.2	0.24	230809_at	Protocadherin beta 14	PCDHB14
3304	4.94e-05	0.0007971	0	219.1	912.1	0.24	232001_at	hypothetical gene supported by AY007155	LOC439949
4122	0.0001446	0.0018702	0.0001	20.8	86.7	0.24	216209_at	hypothetical gene supported by AK057632; AL137270; BC057846	LOC400084
4183	0.0001571	0.0020017	0.0002	270.8	1130.2	0.24	235746_s_at
164	< 1e-07	< 1e-07	0	551.6	2289.3	0.241	228465_at	Hypothetical protein LOC646848	LOC646848
658	< 1e-07	< 1e-07	0	181.9	754.7	0.241	1554741_s_at		FGF7 /// KGFLP1 /// LOC643666 /// LOC653449 /// LOC653453 /// KGFLP2
1529	8e-07	2.76e-05	0	48.1	199.8	0.241	241386_at
1580	9e-07	3.03e-05	0	4817.9	19987.8	0.241	201427_s_at	selenoprotein P, plasma, 1	SEPP1
1951	3.1e-06	8.43e-05	0	72.8	302.4	0.241	1557507_at	CDNA clone IMAGE:3910094
4020	0.0001278	0.0016944	0.0004	54.5	226.2	0.241	1552789_at	translocation protein 1	TLOC1
139	< 1e-07	< 1e-07	0	502.1	2071.7	0.242	210409_at	similar to myeloid/lymphoid or mixed-lineage leukemia (trithorax homolog, Drosophila); translocated to, 4	LOC653483
3329	5.21e-05	0.0008344	0	44.7	185	0.242	1553710_at	hypothetical protein FLJ31659	FLJ31659
3719	8.97e-05	0.0012859	0.0003	289	1192.8	0.242	243356_at	Family with sequence similarity 7, member A1	FAM7A1
4562	0.0002402	0.002807	0	38.1	157.2	0.242	1561394_s_at	KIAA1755 protein	RP5-1054A22.3
63	< 1e-07	< 1e-07	0	766.3	3154.1	0.243	218490_s_at	zinc finger protein 302	ZNF302
477	< 1e-07	< 1e-07	0	519.7	2137.6	0.243	218901_at	phospholipid scramblase 4	PLSCR4
1363	4e-07	1.56e-05	0	119.7	492.1	0.243	226612_at	similar to CG4502-PA	FLJ25076
1665	1.3e-06	4.14e-05	0	173.2	711.9	0.243	232060_at	Receptor tyrosine kinase-like orphan receptor 1	ROR1
1688	1.4e-06	4.41e-05	0	64.4	264.6	0.243	206896_s_at	guanine nucleotide binding protein (G protein), gamma 7	GNG7
2848	2.29e-05	0.0004287	0.0001	185.5	764	0.243	1556034_s_at	myotubularin related protein 11	MTMR11
3707	8.79e-05	0.0012641	0.0001	630.1	2596.9	0.243	228974_at	Zinc finger protein 677	ZNF677
5035	0.0003864	0.0040913	0.0004	19.4	79.7	0.243	1562825_at	Homo sapiens, clone IMAGE:5729106, mRNA
5942	0.0008316	0.0074612	0.0015	93.7	385.4	0.243	206142_at	zinc finger protein 135	ZNF135
387	< 1e-07	< 1e-07	0	593.5	2430.5	0.244	209304_x_at	growth arrest and DNA-damage-inducible, beta	GADD45B
693	< 1e-07	< 1e-07	0	417.4	1711.5	0.244	229787_s_at	Transcribed locus
1103	2e-07	8.8e-06	0	205.5	842.8	0.244	219682_s_at	T-box 3 (ulnar mammary syndrome)	TBX3
1568	9e-07	3.03e-05	0	121.5	497.1	0.244	219310_at	chromosome 20 open reading frame 39	C20orf39
1805	2e-06	5.87e-05	0	812.7	3327.8	0.244	204872_at	transducin-like enhancer of split 4 (E(sp1) homolog, Drosophila)	TLE4
2533	1.27e-05	0.0002673	0	21.1	86.4	0.244	239894_at
5757	0.0007316	0.0067749	0.0003	37.6	153.9	0.244	243680_at
6162	0.0009926	0.0085877	0.0009	168.6	691.6	0.244	228144_at	zinc finger protein 300	ZNF300
79	< 1e-07	< 1e-07	0	441.2	1803.6	0.245	227805_at	Transcribed locus
371	< 1e-07	< 1e-07	0	235.8	960.5	0.245	244786_at	chromosome 14 open reading frame 62	C14orf62
1653	1.3e-06	4.14e-05	0.0001	62	252.7	0.245	235318_at	fibrillin 1	FBN1
3085	3.49e-05	0.0006031	0.0004	45.5	185.6	0.245	233527_at	Endothelial cell adhesion molecule	ESAM
3631	7.93e-05	0.0011643	0.0001	83.7	341.7	0.245	232976_at	Prader-Willi syndrome chromosome region 1 /// HBII-85 snoRNA	PWCR1 /// HBII-85
4225	0.0001651	0.0020833	0.0007	72	294.4	0.245	1560562_a_at	Zinc finger protein 677	ZNF677
4229	0.0001659	0.0020914	0.0003	440.9	1796.8	0.245	226258_at	hypothetical protein LOC196394	LOC196394
4329	0.0001854	0.0022832	0.0002	49.2	200.7	0.245	229234_at	zinc finger CCCH-type containing 12B	ZC3H12B
5409	0.000552	0.0054406	0.0012	291.1	1186	0.245	236635_at	zinc finger protein 667	ZNF667
1847	2.2e-06	6.35e-05	0	91.9	373.7	0.246	219368_at	nucleosome assembly protein 1-like 2	NAP1L2
1952	3.1e-06	8.43e-05	0	82.7	336.7	0.246	230307_at	solute carrier family 25 (mitochondrial oxodicarboxylate carrier), member 21	SLC25A21
3010	3.05e-05	0.0005402	0	47.5	193	0.246	214192_at	Nucleoporin 88kDa	NUP88
966	1e-07	4.9e-06	0	536.6	2172.4	0.247	230624_at	solute carrier family 25, member 27	SLC25A27
1422	6e-07	2.19e-05	0	119.3	482.5	0.247	206493_at	integrin, alpha 2b (platelet glycoprotein IIb of IIb/IIIa complex, antigen CD41)	ITGA2B
3354	5.41e-05	0.0008599	0	80.3	325.5	0.247	231504_at	hypothetical protein BC015395	LOC130940
755	< 1e-07	< 1e-07	0	126.7	511.4	0.248	235086_at	Thrombospondin 1	THBS1
1070	1e-07	4.9e-06	0	890.4	3592	0.248	227889_at	acyltransferase like 1	AYTL1
1241	3e-07	1.23e-05	0	473.4	1908.5	0.248	209550_at	necdin homolog (mouse)	NDN
1950	3.1e-06	8.43e-05	0	52	209.9	0.248	236936_at
2061	4.3e-06	0.0001111	0	94.8	382.2	0.248	229127_at	ATP synthase, H+ transporting, mitochondrial F0 complex, subunit F6	ATP5J
5908	0.0008145	0.0073498	0.0009	67.2	271	0.248	228739_at	cystin 1 /// similar to cystin 1	CYS1 /// LOC649824
1822	2.1e-06	6.13e-05	0	61.1	245.1	0.249	210880_s_at	embryonal Fyn-associated substrate	EFS
1838	2.2e-06	6.35e-05	0	315.8	1269.9	0.249	226435_at	papilin, proteoglycan-like sulfated glycoprotein	PAPLN
2469	1.11e-05	0.0002395	0.0001	72.9	292.6	0.249	209368_at	epoxide hydrolase 2, cytoplasmic	EPHX2
2636	1.6e-05	0.0003235	0	525	2111.8	0.249	232239_at	Hypothetical protein LOC643529	LOC643529
2871	2.42e-05	0.0004492	0	24	96.3	0.249	236965_at	hypothetical protein MGC20470	MGC20470
3292	4.86e-05	0.000787	0.0001	86.2	346.3	0.249	229386_at	Inhibitor of DNA binding 4, dominant negative helix-loop-helix protein	ID4
784	< 1e-07	< 1e-07	0	115.2	460.2	0.25	228890_at	atonal homolog 8 (Drosophila)	ATOH8
2136	5.3e-06	0.0001318	0	124.4	497.7	0.25	227623_at	CDNA FLJ30478 fis, clone BRAWH1000167
3491	6.53e-05	0.0009972	0	426.3	1705	0.25	222043_at	clusterin	CLU
4549	0.0002371	0.0027787	0.0006	91.1	364.6	0.25	235779_at	Hypothetical protein LOC284408	LOC284408
435	< 1e-07	< 1e-07	0	120.6	479.8	0.251	238484_s_at	MRNA; clone CD 43T7
1894	2.6e-06	7.27e-05	0	80.9	322.4	0.251	206646_at	glioma-associated oncogene homolog 1 (zinc finger protein)	GLI1
2467	1.11e-05	0.0002395	0.0002	47.3	188.5	0.251	229480_at	hypothetical LOC402560	LOC402560
3802	9.8e-05	0.0013742	0.0004	155.1	618.2	0.251	231332_at	Hypothetical protein LOC196394	LOC196394
4649	0.0002647	0.0030354	0.0001	14.6	58.2	0.251	242122_at	Transcribed locus, weakly similar to XP_541674.2 PREDICTED: similar to zinc finger protein 91 (HPF7, HTF10) isoform 1 [Canis familiaris]
173	< 1e-07	< 1e-07	0	333	1322.5	0.252	203996_s_at	chromosome 21 open reading frame 2	C21orf2
331	< 1e-07	< 1e-07	0	202.4	803.1	0.252	215743_at	N-myristoyltransferase 2	NMT2
542	< 1e-07	< 1e-07	0	157.4	624.2	0.252	1568768_s_at	brain and reproductive organ-expressed (TNFRSF1A modulator)	BRE
729	< 1e-07	< 1e-07	0	708	2806.7	0.252	201693_s_at	early growth response 1	EGR1
1321	4e-07	1.56e-05	0	218.5	867	0.252	205407_at	reversion-inducing-cysteine-rich protein with kazal motifs	RECK
2117	5e-06	0.0001259	0	91.1	362.2	0.252	220618_s_at	zinc finger, CW type with PWWP domain 1	ZCWPW1
2383	9.4e-06	0.0002103	0	496.9	1972.2	0.252	1557207_s_at	hypothetical protein LOC283177	LOC283177
2729	1.89e-05	0.0003687	0	34.9	138.7	0.252	232549_at	RNA binding motif protein 11	RBM11
3451	6.19e-05	0.0009562	0	73.7	292.8	0.252	215305_at	platelet-derived growth factor receptor, alpha polypeptide /// tripartite motif-containing 6 and tripartite motif-containing 34	PDGFRA /// TRIM6-TRIM34
3951	0.0001183	0.0015959	0.0002	46.6	185.2	0.252	1556696_s_at	Hypothetical gene supported by AK124699	FLJ42709
675	< 1e-07	< 1e-07	0	11.6	45.8	0.253	1569303_s_at	regulator of G-protein signalling 20	RGS20
919	1e-07	4.9e-06	0	221.2	875.3	0.253	1556427_s_at	similar to hypothetical protein	LOC221091
1855	2.3e-06	6.58e-05	0	54.6	215.9	0.253	1563776_at	CDNA clone IMAGE:4837134
2023	3.8e-06	0.0001	0	27.6	109	0.253	1556116_s_at	Protein tyrosine phosphatase, receptor type, S /// Transportin 1	PTPRS /// TNPO1
2032	3.9e-06	0.0001022	0	308.1	1217.5	0.253	239921_at	similar to matrilin 2 precursor	tcag7.216
3279	4.77e-05	0.0007755	0	59.8	236.4	0.253	1555980_a_at	Hypothetical protein FLJ39609	FLJ39609
1193	2e-07	8.8e-06	0	222.8	875.9	0.254	214829_at	aminoadipate-semialdehyde synthase	AASS
1842	2.2e-06	6.35e-05	0.0001	184.3	724.5	0.254	229278_at	Transcribed locus
1995	3.5e-06	9.33e-05	0	331.9	1304.4	0.254	239398_at	Transcribed locus, strongly similar to XP_527419.1 PREDICTED: similar to bA345L23.2 (novel protein with BTB/POZ (broad complex Tramtrack bric-a-brac/Pox virus and zinc finger) domain) [Pan troglodytes]
2655	1.69e-05	0.0003393	0	2298.5	9052.5	0.254	203131_at	platelet-derived growth factor receptor, alpha polypeptide	PDGFRA
3159	3.95e-05	0.0006666	0	40.8	160.4	0.254	228978_at	hypothetical protein LOC645722	LOC645722
1962	3.2e-06	8.67e-05	0	97.4	381.6	0.255	214243_s_at	serine hydrolase-like /// serine hydrolase-like 2 /// similar to serine hydrolase-like 2	SERHL /// SERHL2 /// LOC651278
3345	5.33e-05	0.000849	0.0004	17.4	68.3	0.255	233858_at	CDNA FLJ10149 fis, clone HEMBA1003380
3477	6.41e-05	0.0009828	0.0002	115.4	452	0.255	206539_s_at	cytochrome P450, family 4, subfamily F, polypeptide 12	CYP4F12
3952	0.0001183	0.0015959	0.0005	3127.5	12273	0.255	201744_s_at	lumican	LUM
4158	0.0001524	0.001954	0.0001	14	54.8	0.255	239132_at	Nitric oxide synthase 1 (neuronal)	NOS1
5863	0.0007915	0.0071971	0.0009	322.6	1266.3	0.255	203961_at	nebulette	NEBL
319	< 1e-07	< 1e-07	0	352.1	1374.4	0.256	203799_at	CD302 molecule	CD302
609	< 1e-07	< 1e-07	0	332.2	1299.6	0.256	226751_at	chromosome 2 open reading frame 32	C2orf32
1943	3e-06	8.21e-05	0.0001	47.9	186.9	0.256	230545_at
5196	0.0004509	0.0046263	0.0005	103.5	404.2	0.256	204273_at	endothelin receptor type B	EDNRB
113	< 1e-07	< 1e-07	0	221.7	863.4	0.257	232395_x_at	ATP/GTP binding protein-like 3	AGBL3
248	< 1e-07	< 1e-07	0	109.8	427.6	0.257	229722_at	Full-length cDNA clone CS0DC015YF22 of Neuroblastoma Cot 25-normalized of Homo sapiens (human)
1558	9e-07	3.03e-05	0	525.5	2042.4	0.257	227909_at	hypothetical protein MGC39606 /// hypothetical protein LOC644596	MGC39606 /// LOC644596
1794	1.9e-06	5.63e-05	0	235.3	916.7	0.257	235489_at	ras homolog gene family, member J	RHOJ
2227	6.8e-06	0.0001621	0	168.9	657	0.257	1555216_a_at	hypothetical protein LOC645722	LOC645722
3139	3.82e-05	0.0006488	0.0002	57.2	222.4	0.257	1552557_a_at	zinc finger, DHHC-type containing 15	ZDHHC15
3418	5.95e-05	0.0009272	0.0001	908.6	3542.1	0.257	225380_at	hypothetical protein BC007901	LOC91461
4689	0.0002778	0.0031585	0.0002	39	151.8	0.257	233536_at	KIAA1713	KIAA1713
5319	0.0005064	0.0050756	0.0005	585.3	2276.9	0.257	236064_at	solute carrier family 25, member 35	SLC25A35
1879	2.4e-06	6.81e-05	0.0001	183.6	711.5	0.258	241834_at	Full-length cDNA clone CS0DC013YI04 of Neuroblastoma Cot 25-normalized of Homo sapiens (human)
2630	1.57e-05	0.0003181	0	161.4	624.4	0.258	238493_at	zinc finger protein 506	ZNF506
3655	8.14e-05	0.0011873	0.0002	15.6	60.4	0.258	241350_at	F-box and leucine-rich repeat protein 22	FBXL22
4437	0.0002115	0.0025412	0	81.2	315.2	0.258	1564208_x_at	hypothetical protein FLJ35390	FLJ35390
144	< 1e-07	< 1e-07	0	233.8	901.9	0.259	227145_at	lysyl oxidase-like 4	LOXL4
1753	1.7e-06	5.13e-05	0	1190.6	4604.9	0.259	226625_at
4692	0.0002785	0.0031644	0.0002	365.5	1410.6	0.259	205470_s_at	kallikrein 11	KLK11
73	< 1e-07	< 1e-07	0	952.3	3668.3	0.26	204294_at	aminomethyltransferase	AMT
189	< 1e-07	< 1e-07	0	414.7	1593.8	0.26	204793_at	G protein-coupled receptor associated sorting protein 1	GPRASP1
632	< 1e-07	< 1e-07	0	150.1	578	0.26	241395_at	Nitrilase 1	NIT1
1285	3e-07	1.23e-05	0	1222.6	4700.9	0.26	204237_at	GULP, engulfment adaptor PTB domain containing 1	GULP1
1869	2.4e-06	6.81e-05	0	836.9	3218.3	0.26	209583_s_at	CD200 molecule	CD200
2956	2.76e-05	0.0004978	0	23.4	89.9	0.26	235916_at	yippee-like 4 (Drosophila)	YPEL4
3886	0.0001087	0.0014913	0.0003	464.7	1787.9	0.26	222747_s_at	sex comb on midleg-like 1 (Drosophila)	SCML1
4294	0.0001778	0.0022075	0.0001	332.4	1276.2	0.26	236038_at	Transcribed locus
4395	0.0002013	0.0024418	0.0004	184.4	708.7	0.26	232247_at	zinc finger protein 502	ZNF502
1549	9e-07	3.03e-05	0	40	153.5	0.261	205620_at	coagulation factor X	F10
1819	2.1e-06	6.13e-05	0	57	218.4	0.261	242605_at	Decorin	DCN
2678	1.75e-05	0.0003484	0	1387.1	5320	0.261	225288_at	Full-length cDNA clone CS0DI001YP15 of Placenta Cot 25-normalized of Homo sapiens (human)
2834	2.26e-05	0.0004244	0.0002	89.9	344.7	0.261	220497_at	zinc finger protein 214	ZNF214
3131	3.77e-05	0.0006417	0	1465.1	5623.9	0.261	204363_at	coagulation factor III (thromboplastin, tissue factor)	F3
4144	0.0001498	0.0019267	0.0001	22.8	87.4	0.261	236450_at	Threonyl-tRNA synthetase-like 2	TARSL2
502	< 1e-07	< 1e-07	0	127.8	487.1	0.262	215283_at	hypothetical gene supported by BC041875; BX648984	LOC400642
1093	2e-07	8.8e-06	0	10.2	38.9	0.262	203030_s_at	protein tyrosine phosphatase, receptor type, N polypeptide 2	PTPRN2
1576	9e-07	3.03e-05	0	861.1	3291.6	0.262	209318_x_at	pleiomorphic adenoma gene-like 1	PLAGL1
1991	3.4e-06	9.09e-05	0	131.4	501.5	0.262	205364_at	acyl-Coenzyme A oxidase 2, branched chain	ACOX2
4693	0.0002787	0.003166	0.0015	392.1	1497	0.262	214156_at	myosin VIIA and Rab interacting protein	MYRIP
2987	2.92e-05	0.000521	0	114.6	435.9	0.263	229258_at	kinesin family member 12	KIF12
4269	0.000172	0.002148	0.0003	231.1	879.3	0.263	205529_s_at	runt-related transcription factor 1; translocated to, 1 (cyclin D-related)	RUNX1T1
4489	0.0002215	0.0026306	0.0001	320.6	1216.8	0.263	230682_x_at	ATP-binding cassette, sub-family C (CFTR/MRP), member 3	ABCC3
4702	0.0002807	0.0031826	0.0003	384	1460.6	0.263	205110_s_at	fibroblast growth factor 13	FGF13
5991	0.0008639	0.0076865	0.001	62.5	237.8	0.263	211549_s_at	hydroxyprostaglandin dehydrogenase 15-(NAD)	HPGD
2671	1.73e-05	0.0003453	0	187.4	709.2	0.264	214012_at	type 1 tumor necrosis factor receptor shedding aminopeptidase regulator	ARTS-1
4438	0.0002117	0.0025431	0.0001	38.9	147.5	0.264	213493_at	sushi, nidogen and EGF-like domains 1	SNED1
5806	0.0007576	0.0069562	0.0007	106.6	403.3	0.264	206012_at	left-right determination factor 2	LEFTY2
3064	3.37e-05	0.0005862	0	33.8	127.6	0.265	220518_at	ABI gene family, member 3 (NESH) binding protein	ABI3BP
70	< 1e-07	< 1e-07	0	284.2	1070.2	0.266	205752_s_at	glutathione S-transferase M5	GSTM5
553	< 1e-07	< 1e-07	0	370.1	1392.2	0.266	1556306_at	Myeloid/lymphoid or mixed-lineage leukemia 5 (trithorax homolog, Drosophila)	MLL5
967	1e-07	4.9e-06	0	84.5	317.1	0.266	1562583_s_at	hypothetical protein LOC646405 /// hypothetical protein LOC651239	LOC646405 /// LOC651239
1189	2e-07	8.8e-06	0	597.2	2246	0.266	206115_at	early growth response 3	EGR3
1739	1.6e-06	4.88e-05	0	38.8	146	0.266	239113_at
2178	6e-06	0.0001467	0	167	627.3	0.266	209962_at	erythropoietin receptor	EPOR
2798	2.11e-05	0.000402	0	343	1290.7	0.266	218976_at	DnaJ (Hsp40) homolog, subfamily C, member 12	DNAJC12
97	< 1e-07	< 1e-07	0	677.4	2541	0.267	229111_at	Mannan-binding lectin serine peptidase 2	MASP2
1025	1e-07	4.9e-06	0	92.2	344.8	0.267	238803_at	HECT domain containing 2	HECTD2
1735	1.6e-06	4.88e-05	0	125.1	468.7	0.267	1565830_at	Small Cajal body-specific RNA 9	SCARNA9
1977	3.3e-06	8.88e-05	0	2147.5	8044.1	0.267	228477_at	Hypothetical protein FLJ10154	FLJ10154
3023	3.13e-05	0.0005514	0.0001	35.2	131.6	0.267	1556435_at	hypothetical LOC400622	LOC400622
3080	3.47e-05	0.0006	0	32.2	120.7	0.267	235723_at	basonuclin 2	BNC2
4178	0.000156	0.0019906	0.0004	145.4	544.5	0.267	236644_at	ring finger protein 180	RNF180
4834	0.0003222	0.0035534	0.0006	61.2	229.6	0.267	208147_s_at	cytochrome P450, family 2, subfamily C, polypeptide 8 /// cytochrome P450, family 2, subfamily C, polypeptide 8	CYP2C8
742	< 1e-07	< 1e-07	0	216.8	809.3	0.268	227775_at	bruno-like 6, RNA binding protein (Drosophila)	BRUNOL6
1445	6e-07	2.19e-05	0	377.2	1405.2	0.268	230187_s_at	Full-length cDNA clone CS0DI042YD07 of Placenta Cot 25-normalized of Homo sapiens (human)
2526	1.25e-05	0.0002638	0	266.3	992.7	0.268	232090_at	Dynamin 3	DNM3
2742	1.91e-05	0.0003711	0	32.7	122.2	0.268	238643_at	Neuroblastoma, suppression of tumorigenicity 1	NBL1
4137	0.0001475	0.0019008	0.0002	523.7	1951.5	0.268	223631_s_at	chromosome 19 open reading frame 33	C19orf33
588	< 1e-07	< 1e-07	0	268.5	998.9	0.269	227641_at	F-box and leucine-rich repeat protein 16	FBXL16
741	< 1e-07	< 1e-07	0	372.5	1387.1	0.269	214238_at	Clone DT1P1B6 mRNA, CAG repeat region
4198	0.0001599	0.0020306	0	22.1	82.2	0.269	207623_at	ATP-binding cassette, sub-family F (GCN20), member 2	ABCF2
1357	4e-07	1.56e-05	0	141.1	522.5	0.27	223741_s_at	tweety homolog 2 (Drosophila)	TTYH2
1408	5e-07	1.88e-05	0	139.5	517.2	0.27	228750_at	Collagen, type XIV, alpha 1 (undulin)	COL14A1
2155	5.5e-06	0.0001359	0	300.7	1114.1	0.27	235771_at	chromosome 6 open reading frame 155	C6orf155
118	< 1e-07	< 1e-07	0	271.2	999.4	0.271	212914_at	chromobox homolog 7	CBX7
486	< 1e-07	< 1e-07	0	270.5	997.7	0.271	213464_at	SHC (Src homology 2 domain containing) transforming protein 2	SHC2
948	1e-07	4.9e-06	0	432.9	1598.1	0.271	213469_at	GPI deacylase	PGAP1
2632	1.58e-05	0.00032	0	258.9	953.8	0.271	218621_at	HemK methyltransferase family member 1	HEMK1
3571	7.44e-05	0.0011104	0	18.5	68.2	0.271	220103_s_at	mitochondrial ribosomal protein S18C	MRPS18C
4641	0.0002607	0.0029947	0.0003	119.4	440.2	0.271	235891_at	Dynamin 3	DNM3
5985	0.0008619	0.0076762	0.0021	275.9	1019.5	0.271	219115_s_at	interleukin 20 receptor, alpha	IL20RA
123	< 1e-07	< 1e-07	0	663.8	2438.3	0.272	202182_at	GCN5 general control of amino-acid synthesis 5-like 2 (yeast)	GCN5L2
796	< 1e-07	< 1e-07	0	684.5	2514.6	0.272	203373_at	suppressor of cytokine signaling 2	SOCS2
1461	6e-07	2.19e-05	0	317.2	1167.9	0.272	218573_at	melanoma antigen family H, 1	MAGEH1
1523	8e-07	2.76e-05	0	554.7	2036.7	0.272	213664_at	solute carrier family 1 (neuronal/epithelial high affinity glutamate transporter, system Xag), member 1	SLC1A1
53	< 1e-07	< 1e-07	0	645.8	2369.9	0.273	229086_at	chromosome 1 open reading frame 213	C1orf213
2505	1.19e-05	0.0002532	0	38.1	139.4	0.273	242436_at	Pleckstrin homology domain containing, family H (with MyTH4 domain) member 2	PLEKHH2
3011	3.06e-05	0.0005418	0	39.6	144.8	0.273	236081_at	Transcribed locus
3078	3.47e-05	0.0006	0.0002	281.3	1029.7	0.273	201621_at	neuroblastoma, suppression of tumorigenicity 1	NBL1
3437	6.09e-05	0.0009446	0.0002	36	131.9	0.273	230586_s_at	Transcribed locus
4101	0.0001407	0.0018291	0.0002	586.9	2153.5	0.273	238669_at	prostaglandin-endoperoxide synthase 1 (prostaglandin G/H synthase and cyclooxygenase)	PTGS1
472	< 1e-07	< 1e-07	0	245.7	897	0.274	243785_at	CDNA FLJ31475 fis, clone NT2NE2001598
1211	3e-07	1.23e-05	0	818.9	2984	0.274	205904_at	MHC class I polypeptide-related sequence A	MICA
2594	1.44e-05	0.0002958	0	373.5	1361.8	0.274	201150_s_at	TIMP metallopeptidase inhibitor 3 (Sorsby fundus dystrophy, pseudoinflammatory)	TIMP3
3218	4.28e-05	0.0007091	0	687	2505.8	0.274	233223_at	Neural precursor cell expressed, developmentally down-regulated 9	NEDD9
3656	8.16e-05	0.0011899	0	632.4	2312.2	0.274	230461_s_at	Melanoma associated antigen (mutated) 1	MUM1
257	< 1e-07	< 1e-07	0	200.3	728.9	0.275	1559535_s_at	Homo sapiens, clone IMAGE:5743779, mRNA
751	< 1e-07	< 1e-07	0	735.8	2675.2	0.275	221833_at	Peroxisomal LON protease like	LONPL
980	1e-07	4.9e-06	0	417.9	1517.8	0.275	215054_at	erythropoietin receptor	EPOR
2516	1.21e-05	0.0002564	0	60.4	220	0.275	201981_at	pregnancy-associated plasma protein A, pappalysin 1	PAPPA
2889	2.5e-05	0.0004612	0	808.4	2932.2	0.276	203685_at	B-cell CLL/lymphoma 2	BCL2
2983	2.89e-05	0.0005163	0	32.8	118.8	0.276	216675_at	Chromosome 9 open reading frame 106	C9orf106
1179	2e-07	8.8e-06	0	1117.8	4031.9	0.277	216321_s_at	nuclear receptor subfamily 3, group C, member 1 (glucocorticoid receptor)	NR3C1
1768	1.8e-06	5.39e-05	0	105.1	379.2	0.277	230211_at	Transcribed locus
2170	5.8e-06	0.0001424	0	199	718.2	0.277	211732_x_at	histamine N-methyltransferase /// histamine N-methyltransferase	HNMT
2620	1.53e-05	0.0003112	0.0001	67.7	244.7	0.277	228844_at	solute carrier family 13 (sodium-dependent citrate transporter), member 5	SLC13A5
3884	0.0001086	0.0014906	0.0005	37.7	136.1	0.277	1569156_at	hypothetical protein LOC162993	LOC162993
4141	0.0001488	0.0019152	0.0002	48.9	176.7	0.277	1563635_at	Integrin, alpha 9	ITGA9
4640	0.0002607	0.0029947	0.0001	115.1	415.6	0.277	206319_s_at	serine peptidase inhibitor-like, with Kunitz and WAP domains 1 (eppin)	SPINLW1
6143	0.000982	0.0085223	0.0013	51.4	185.4	0.277	244455_at	potassium channel, subfamily T, member 2	KCNT2
2081	4.6e-06	0.0001178	0	208.1	749.4	0.278	205776_at	flavin containing monooxygenase 5	FMO5
2194	6.2e-06	0.0001506	0	45.8	164.7	0.278	243547_at	hypothetical protein FLJ39639	FLJ39639
5345	0.0005186	0.0051726	0.0008	231.7	833.9	0.278	231944_at	ERO1-like beta (S. cerevisiae)	ERO1LB
5601	0.0006424	0.0061144	0.0006	82.8	297.5	0.278	236338_at	Insulin receptor substrate 2	IRS2
5687	0.0006911	0.0064786	0.0009	23	82.7	0.278	239823_at	Transcribed locus
2118	5.1e-06	0.000128	0	199.3	713.7	0.279	236656_s_at	Full length insert cDNA YI37C01
2937	2.69e-05	0.0004878	0.0001	52.1	186.5	0.279	239690_at	Transcribed locus
3675	8.39e-05	0.0012171	0.0001	26.4	94.6	0.279	215563_s_at	macrophage stimulating, pseudogene 9	MSTP9
1603	1e-06	3.32e-05	0	1559.1	5564.1	0.28	221841_s_at	Kruppel-like factor 4 (gut)	KLF4
230	< 1e-07	< 1e-07	0	461.3	1639.6	0.281	238694_at	Transcribed locus
718	< 1e-07	< 1e-07	0	491.9	1747.5	0.281	204115_at	guanine nucleotide binding protein (G protein), gamma 11	GNG11
975	1e-07	4.9e-06	0	91	324.3	0.281	228664_at
1122	2e-07	8.8e-06	0	155.9	555.4	0.281	236518_at	KIAA1984	KIAA1984
3466	6.32e-05	0.0009721	0	31.4	111.8	0.281	236550_s_at	zinc finger protein 311	ZNF311
4414	0.0002057	0.0024844	0.0004	41	145.8	0.281	240968_at	Transcribed locus, weakly similar to NP_872601.1 tetratricopeptide repeat protein isoform 1; ubiquitously transcribed tetratricopeptide repeat gene, Y chromosome; ubiquitously transcribed TPR gene on Y chromosome [Homo sapiens]
4415	0.0002058	0.0024851	0.0007	238.7	848.1	0.281	205372_at	pleiomorphic adenoma gene 1	PLAG1
5328	0.0005102	0.0051051	0.0004	58.1	207	0.281	244751_at	Purkinje cell protein 2	PCP2
5953	0.0008396	0.007519	0.0004	19	67.5	0.281	234269_at	Fibroblast growth factor 13	FGF13
1493	7e-07	2.46e-05	0	73.6	261	0.282	230960_at	Transcribed locus
4497	0.000225	0.0026668	0.0002	1262.4	4484.1	0.282	221584_s_at	potassium large conductance calcium-activated channel, subfamily M, alpha member 1	KCNMA1
5090	0.0004111	0.0043058	0.0003	17.9	63.4	0.282	1560906_at	hypothetical protein HUMYZ82H07	HUMYZ82H07
5490	0.0005873	0.0057031	0.0012	110.7	393.2	0.282	208131_s_at	prostaglandin I2 (prostacyclin) synthase /// prostaglandin I2 (prostacyclin) synthase	PTGIS
6074	0.0009302	0.0081644	0.0006	20.1	71.4	0.282	242840_at	Disabled homolog 1 (Drosophila)	DAB1
2	< 1e-07	< 1e-07	0	388.2	1370.9	0.283	226680_at	IKAROS family zinc finger 5 (Pegasus)	IKZF5
209	< 1e-07	< 1e-07	0	319.9	1129.8	0.283	235124_at	hypothetical protein LOC645212	LOC645212
494	< 1e-07	< 1e-07	0	1157.8	4084.4	0.283	235410_at	nephronophthisis 3 (adolescent)	NPHP3
1396	5e-07	1.88e-05	0	53.3	188.6	0.283	210874_s_at	N-acetyltransferase 6	NAT6
2661	1.71e-05	0.0003419	0	103.3	364.6	0.283	204570_at	cytochrome c oxidase subunit VIIa polypeptide 1 (muscle)	COX7A1
2709	1.84e-05	0.000362	0.0001	522.7	1844.4	0.283	242462_at	CDNA clone IMAGE:5301514
3140	3.83e-05	0.0006499	0	140.4	496.8	0.283	229942_at	basonuclin 2	BNC2
3322	5.15e-05	0.0008265	0	302.7	1069	0.283	1553133_at	chromosome 9 open reading frame 72	C9orf72
3359	5.45e-05	0.0008647	0	869.2	3073.8	0.283	244447_at	Kruppel-like factor 10	KLF10
3791	9.71e-05	0.0013655	0.0001	373.1	1320.4	0.283	228827_at	MRNA; cDNA DKFZp564B213 (from clone DKFZp564B213)
4263	0.0001712	0.002141	0.0002	2198.9	7772.6	0.283	204686_at	insulin receptor substrate 1	IRS1
4502	0.0002259	0.0026751	0.0005	979.6	3463	0.283	228988_at	zinc finger protein 711	ZNF711
5496	0.0005916	0.0057386	0.0017	446.2	1577.1	0.283	221261_x_at	melanoma antigen family D, 4 /// melanoma antigen family D, 4 /// similar to melanoma antigen family D, 4 isoform 1 /// similar to melanoma antigen family D, 4 isoform 1	MAGED4 /// LOC653210
591	< 1e-07	< 1e-07	0	497	1752.6	0.284	228392_at	zinc finger protein 302	ZNF302
2055	4.2e-06	0.0001089	0	128.3	452.1	0.284	211143_x_at	nuclear receptor subfamily 4, group A, member 1	NR4A1
3411	5.9e-05	0.0009213	0	53.7	189.3	0.284	204422_s_at	fibroblast growth factor 2 (basic)	FGF2
364	< 1e-07	< 1e-07	0	244.5	857.3	0.285	237334_at	Transcribed locus, strongly similar to NP_714923.1 tubulin tyrosine ligase; 2410003M22Rik; tubulin-tyrosine ligase [Homo sapiens]
631	< 1e-07	< 1e-07	0	554.2	1944.8	0.285	225798_at	juxtaposed with another zinc finger gene 1	tcag7.981
1294	3e-07	1.23e-05	0	883.9	3101.7	0.285	228771_at	adrenergic, beta, receptor kinase 2	ADRBK2
1348	4e-07	1.56e-05	0	488.7	1714.9	0.285	221045_s_at	period homolog 3 (Drosophila)	PER3
2635	1.6e-05	0.0003235	0.0001	57.5	201.8	0.285	239184_at	Transcribed locus, weakly similar to XP_498467.1 PREDICTED: hypothetical protein XP_498467 [Homo sapiens]
6132	0.0009763	0.008488	0.0009	32.2	112.9	0.285	232881_at	GNAS1 antisense	SANG
743	< 1e-07	< 1e-07	0	2035.4	7117.6	0.286	1555847_a_at	hypothetical protein LOC284454	LOC284454
1588	1e-06	3.32e-05	0	267	934.7	0.286	226269_at	ganglioside-induced differentiation-associated protein 1	GDAP1
2441	1.05e-05	0.000229	0	61.8	215.8	0.286	210380_s_at	calcium channel, voltage-dependent, alpha 1G subunit	CACNA1G
2947	2.71e-05	0.0004902	0	59.8	209.4	0.286	231112_at	small nuclear ribonucleoprotein polypeptide E	SNRPE
777	< 1e-07	< 1e-07	0	324.2	1129.8	0.287	210764_s_at	cysteine-rich, angiogenic inducer, 61	CYR61
791	< 1e-07	< 1e-07	0	183.4	638.5	0.287	236500_at	Leucine rich repeat (in FLII) interacting protein 2	LRRFIP2
1754	1.7e-06	5.13e-05	0	290.6	1012.8	0.287	228698_at	SRY (sex determining region Y)-box 7	SOX7
3043	3.22e-05	0.0005641	0	167.7	585.3	0.287	1554161_at	solute carrier family 25, member 27	SLC25A27
4882	0.0003352	0.0036604	0.0004	41.8	145.7	0.287	205670_at	galactose-3-O-sulfotransferase 1	GAL3ST1
5208	0.0004562	0.0046699	0.0006	291.1	1015.9	0.287	236328_at	zinc finger protein 285	ZNF285
6022	0.0008876	0.0078578	0.0021	45.7	159.4	0.287	1557437_a_at	Sushi, nidogen and EGF-like domains 1	SNED1
639	< 1e-07	< 1e-07	0	514.6	1783.9	0.288	205647_at	RAD52 homolog (S. cerevisiae)	RAD52
2063	4.3e-06	0.0001111	0	145.9	506.8	0.288	222170_at	Hypothetical LOC440334	LOC440334
2599	1.46e-05	0.0002993	0	440.9	1528.9	0.288	202660_at	inositol 1,4,5-triphosphate receptor, type 2	ITPR2
3782	9.63e-05	0.0013575	0.0001	73	253.8	0.288	1554748_at	chloride channel Kb	CLCNKB
4673	0.0002733	0.0031179	0.0002	18	62.5	0.288	228399_at	odd-skipped related 1 (Drosophila)	OSR1
1551	9e-07	3.03e-05	0	173.5	601.3	0.289	242819_at	BET1 homolog (S. cerevisiae)	BET1
2757	1.97e-05	0.0003808	0	111.4	385.6	0.289	241193_at	V-ets erythroblastosis virus E26 oncogene homolog 2 (avian)	ETS2
2854	2.33e-05	0.0004351	0	172.2	596.6	0.289	229404_at	twist homolog 2 (Drosophila)	TWIST2
2933	2.67e-05	0.0004853	0.0001	72.3	249.9	0.289	231961_at	RNA binding protein with multiple splicing	RBPMS
4571	0.0002427	0.0028306	0.0004	890	3077.6	0.289	234994_at	KIAA1913	KIAA1913
5619	0.0006543	0.0062079	0.0005	34.3	118.6	0.289	214162_at	hypothetical protein LOC284244	LOC284244
4667	0.0002694	0.0030774	0.0001	91.1	313.8	0.29	204763_s_at	guanine nucleotide binding protein (G protein), alpha activating activity polypeptide O	GNAO1
5552	0.0006219	0.0059717	0.0006	458.8	1583.5	0.29	202037_s_at	secreted frizzled-related protein 1	SFRP1
384	< 1e-07	< 1e-07	0	188.5	647.9	0.291	230054_at	Proline-rich transmembrane protein 1	PRRT1
1803	2e-06	5.87e-05	0	1075.1	3690.2	0.291	204112_s_at	histamine N-methyltransferase	HNMT
1854	2.3e-06	6.58e-05	0	87.5	301	0.291	239943_x_at	Phosphatidylinositol glycan, class L	PIGL
1987	3.4e-06	9.09e-05	0	235.8	810.3	0.291	229073_at	Hypothetical protein LOC145786	LOC145786
2317	8.2e-06	0.0001886	0	1197.8	4117.5	0.291	204622_x_at	nuclear receptor subfamily 4, group A, member 2	NR4A2
2752	1.95e-05	0.0003776	0.0003	58.7	201.5	0.291	1565728_at	hypothetical protein LOC284630	LOC284630
3663	8.28e-05	0.0012048	0.0001	77.9	267.3	0.291	213560_at	Growth arrest and DNA-damage-inducible, beta	GADD45B
4903	0.0003411	0.0037089	0.0002	133.1	456.7	0.291	210640_s_at	G protein-coupled receptor 30	GPR30
607	< 1e-07	< 1e-07	0	420.1	1438.4	0.292	37986_at	erythropoietin receptor	EPOR
816	< 1e-07	< 1e-07	0	262.9	899.7	0.292	215095_at	Esterase D/formylglutathione hydrolase	ESD
1700	1.5e-06	4.64e-05	0	566	1935.9	0.292	207943_x_at	pleiomorphic adenoma gene-like 1	PLAGL1
1883	2.5e-06	7.04e-05	0	976.8	3350.3	0.292	204079_at	tyrosylprotein sulfotransferase 2	TPST2
2267	7.4e-06	0.0001736	0	24.8	85	0.292	239521_at	Antigen p97 (melanoma associated) identified by monoclonal antibodies 133.2 and 96.5	MFI2
4190	0.0001578	0.0020073	0.0002	404.8	1385.6	0.292	232541_at	Epidermal growth factor receptor (erythroblastic leukemia viral (v-erb-b) oncogene homolog, avian)	EGFR
422	< 1e-07	< 1e-07	0	294.7	1007	0.293	230738_at	CDNA clone IMAGE:6342029
2788	2.06e-05	0.0003938	0	565.7	1928.6	0.293	211813_x_at	decorin	DCN
2931	2.66e-05	0.0004838	0	82.1	280	0.293	227463_at	angiotensin I converting enzyme (peptidyl-dipeptidase A) 1	ACE
3059	3.34e-05	0.0005819	0	25.8	88	0.293	232839_at	Clone IMAGE:2363394, mRNA sequence
3750	9.31e-05	0.0013232	0.0002	38.7	132.3	0.293	241668_s_at
4561	0.0002401	0.0028064	0.0009	80	272.6	0.293	1558394_s_at	keratin 7	KRT7
36	< 1e-07	< 1e-07	0	224.1	761.4	0.294	226358_at	hypothetical protein LOC145842	LOC145842
1460	6e-07	2.19e-05	0	87.5	297.6	0.294	236623_at	ATPase, Na+/K+ transporting, alpha 1 polypeptide	ATP1A1
1707	1.5e-06	4.64e-05	0	79.5	270	0.294	238861_at	MRNA; clone CD 43T7
2331	8.5e-06	0.0001942	0	52.8	179.5	0.294	215627_at	Hypothetical gene supported by AK123485	LOC440925
1301	3e-07	1.23e-05	0	585.3	1986.5	0.295	230292_at	hypothetical protein LOC644250	LOC644250
1327	4e-07	1.56e-05	0	124.5	422.3	0.295	204754_at	hepatic leukemia factor	HLF
1518	8e-07	2.76e-05	0	1923.1	6527.2	0.295	213645_at	enolase superfamily member 1	ENOSF1
2703	1.83e-05	0.0003607	0	1022.9	3467	0.295	216248_s_at	nuclear receptor subfamily 4, group A, member 2	NR4A2
3604	7.69e-05	0.0011375	0	304.9	1032.3	0.295	244334_at	translocation associated membrane protein 1-like 1	TRAM1L1
4916	0.0003448	0.0037392	0.0001	79.3	267.6	0.296	215059_at	MRNA; cDNA DKFZp564G112 (from clone DKFZp564G112)
5265	0.0004841	0.0049019	0.0007	269.6	912	0.296	203178_at	glycine amidinotransferase (L-arginine:glycine amidinotransferase)	GATM
5696	0.000695	0.0065049	0.0005	17	57.5	0.296	1557395_at	hypothetical LOC255130 /// hypothetical protein LOC647875	LOC255130 /// LOC647875
31	< 1e-07	< 1e-07	0	940.6	3162.8	0.297	202259_s_at	phosphonoformate immuno-associated protein 5	PFAAP5
911	1e-07	4.9e-06	0	121.7	409.3	0.297	243707_at	Transcribed locus, strongly similar to NP_510964.1 mitochondrial ribosomal protein S21 [Mus musculus]
1921	2.8e-06	7.74e-05	0	599.5	2018.7	0.297	210944_s_at	calpain 3, (p94)	CAPN3
2750	1.93e-05	0.0003742	0.0002	123.8	416.2	0.297	230864_at	hypothetical protein MGC42105	MGC42105
3594	7.58e-05	0.0011244	0.0002	79.8	268.4	0.297	207757_at	zinc finger protein 2 homolog (mouse)	ZFP2
6125	0.0009697	0.0084403	0.002	17.1	57.5	0.297	210246_s_at	ATP-binding cassette, sub-family C (CFTR/MRP), member 8	ABCC8
1841	2.2e-06	6.35e-05	0	404.4	1355.3	0.298	222101_s_at	dachsous 1 (Drosophila)	DCHS1
3371	5.56e-05	0.0008793	0	118.7	397.8	0.298	215420_at	Indian hedgehog homolog (Drosophila)	IHH
4151	0.0001507	0.0019355	0.0001	27.5	92.3	0.298	1553192_at	zinc finger protein 441	ZNF441
308	< 1e-07	< 1e-07	0	243.4	813.8	0.299	244534_at	Peptidase (mitochondrial processing) beta	PMPCB
332	< 1e-07	< 1e-07	0	165.1	551.6	0.299	214163_at
1080	1e-07	4.9e-06	0	294.9	986.1	0.299	225883_at	ATG16 autophagy related 16-like 2 (S. cerevisiae)	ATG16L2
1331	4e-07	1.56e-05	0	11.3	37.8	0.299	237098_at	Chromosome 1 open reading frame 21	C1orf21
2404	9.9e-06	0.0002193	0	145.8	488.4	0.299	213725_x_at	hypothetical protein LOC283824	LOC283824
2816	2.17e-05	0.0004108	0.0001	229.1	765.8	0.299	226069_at	prickle-like 1 (Drosophila)	PRICKLE1
2975	2.86e-05	0.0005123	0	37.8	126.5	0.299	244123_at	Dystrophia myotonica-protein kinase	DMPK
3702	8.73e-05	0.0012572	0.0003	73.2	244.8	0.299	238752_at	Glycosylphosphatidylinositol specific phospholipase D1	GPLD1
5849	0.0007855	0.0071584	0.0011	91.7	306.7	0.299	236158_at	Hypothetical LOC147975	LOC147975
20	< 1e-07	< 1e-07	0	331.7	1104.5	0.3	222041_at	DPH1 homolog (S. cerevisiae) /// candidate tumor suppressor in ovarian cancer 2	DPH1 /// OVCA2
1257	3e-07	1.23e-05	0	2370.1	7892	0.3	209815_at	patched homolog (Drosophila)	PTCH
1519	8e-07	2.76e-05	0	888.6	2962.8	0.3	40837_at	transducin-like enhancer of split 2 (E(sp1) homolog, Drosophila)	TLE2
3993	0.0001245	0.0016614	0.0001	6.3	21	0.3	1553448_at	hypothetical protein FLJ34503	FLJ34503
4447	0.0002131	0.0025547	0.0002	96.1	320.3	0.3	1567997_x_at
5889	0.0008036	0.0072748	0.0003	96.6	321.6	0.3	240124_at	Transcribed locus, weakly similar to NP_055301.1 neuronal thread protein AD7c-NTP [Homo sapiens]
738	< 1e-07	< 1e-07	0	169.7	564	0.301	237315_at	Transcribed locus
868	< 1e-07	< 1e-07	0	226.3	751.2	0.301	37547_at	parathyroid hormone-responsive B1	PTHB1
1149	2e-07	8.8e-06	0	7722.7	25663.5	0.301	201368_at	zinc finger protein 36, C3H type-like 2	ZFP36L2
1261	3e-07	1.23e-05	0	155.8	518.4	0.301	235561_at	Transcribed locus
1650	1.3e-06	4.14e-05	0.0001	1593	5292.1	0.301	225180_at	tetratricopeptide repeat domain 14	TTC14
2512	1.21e-05	0.0002564	0	47.8	158.6	0.301	214094_at	far upstream element (FUSE) binding protein 1	FUBP1
2693	1.79e-05	0.0003544	0	88.1	291.8	0.302	229974_at	Ellis van Creveld syndrome 2 (limbin)	EVC2
4007	0.0001259	0.0016742	0	41.4	137.1	0.302	243875_at	hypothetical protein FLJ25770	FLJ25770
4619	0.0002541	0.0029328	0.0001	11.6	38.4	0.302	1570396_at	family with sequence similarity 66, member C	FAM66C
5457	0.0005717	0.0055852	0.0007	136.4	451	0.302	204904_at	gap junction protein, alpha 4, 37kDa (connexin 37)	GJA4
5713	0.0007057	0.0065842	0.0007	109.9	364.3	0.302	1559732_at	Amiloride binding protein 1 (amine oxidase (copper-containing))	ABP1
1378	5e-07	1.88e-05	0	5657.3	18655.6	0.303	227404_s_at	Early growth response 1	EGR1
2147	5.4e-06	0.0001338	0	131.2	433.2	0.303	228307_at	elastin microfibril interfacer 3	EMILIN3
4525	0.000231	0.0027216	0.0005	38.3	126.4	0.303	230055_at	chromosome 6 open reading frame 148	C6orf148
4726	0.0002888	0.0032578	0.0002	103.3	340.9	0.303	227655_at	CDNA FLJ38512 fis, clone HCHON2000503
538	< 1e-07	< 1e-07	0	916.6	3017.8	0.304	228519_x_at	cold inducible RNA binding protein	CIRBP
988	1e-07	4.9e-06	0	239.5	789.1	0.304	213488_at	sushi, nidogen and EGF-like domains 1	SNED1
5809	0.0007608	0.0069822	0.0013	62.5	205.9	0.304	220331_at	cytochrome P450, family 46, subfamily A, polypeptide 1	CYP46A1
497	< 1e-07	< 1e-07	0	279.6	917.2	0.305	238098_at	Transcribed locus
1048	1e-07	4.9e-06	0	115.6	379.3	0.305	244788_at	Homo sapiens, clone IMAGE:4344826, mRNA
1502	7e-07	2.46e-05	0	139.7	457.8	0.305	236428_at	Transcribed locus
1575	9e-07	3.03e-05	0	94.3	309	0.305	235759_at	Transcribed locus, strongly similar to NP_071746.1 EF hand calcium binding protein 1; synaptotagmin interacting protein 1; neuronal calcium binding protein [Homo sapiens]
3049	3.28e-05	0.0005735	0	613.8	2015	0.305	228376_at	Glycoprotein, alpha-galactosyltransferase 1	GGTA1
3727	9.03e-05	0.0012917	0.0001	73.2	240.2	0.305	234088_at	CDNA FLJ12087 fis, clone HEMBB1002522
5857	0.0007889	0.0071808	0.0008	105.9	346.8	0.305	207060_at	engrailed homolog 2	EN2
65	< 1e-07	< 1e-07	0	591	1931.1	0.306	227448_at
128	< 1e-07	< 1e-07	0	1396.8	4566.8	0.306	200685_at	splicing factor, arginine/serine-rich 11	SFRS11
3498	6.61e-05	0.0010071	0.0002	54.7	178.9	0.306	205934_at	phospholipase C-like 1	PLCL1
4338	0.0001874	0.0023031	0.0004	60.5	197.8	0.306	224941_at	pregnancy-associated plasma protein A, pappalysin 1	PAPPA
4701	0.0002804	0.0031799	0.0004	35.1	114.6	0.306	239747_s_at	KIAA1199	KIAA1199
5167	0.0004424	0.0045646	0.0002	240.6	786	0.306	233241_at	chromosome 20 open reading frame 19	C20orf19
5360	0.0005256	0.0052278	0.0008	57.6	188	0.306	213268_at	calmodulin binding transcription activator 1	CAMTA1
105	< 1e-07	< 1e-07	0	136.4	443.7	0.307	1556148_s_at	CDNA clone IMAGE:5274427
1362	4e-07	1.56e-05	0	8.8	28.7	0.307	236434_at	pescadillo homolog 1, containing BRCT domain (zebrafish)	PES1
2722	1.87e-05	0.0003661	0.0003	77	250.5	0.307	231035_s_at	Transcribed locus
3065	3.37e-05	0.0005862	0	92.2	300	0.307	236031_x_at	CDNA FLJ30128 fis, clone BRACE1000124
5598	0.0006414	0.0061083	0.0006	397.1	1292.7	0.307	232439_at	CDNA FLJ12030 fis, clone HEMBB1001868
229	< 1e-07	< 1e-07	0	212	688.3	0.308	214364_at	MTERF domain containing 2	MTERFD2
942	1e-07	4.9e-06	0	522.6	1698.6	0.308	241996_at
1262	3e-07	1.23e-05	0	123.2	400.2	0.308	1554108_at
2710	1.84e-05	0.000362	0.0001	53	171.8	0.308	239343_at	CDNA clone IMAGE:4821804
3261	4.59e-05	0.0007504	0	26.8	87.1	0.308	224506_s_at	phosphatidic acid phosphatase type 2 domain containing 3 /// phosphatidic acid phosphatase type 2 domain containing 3	PPAPDC3
3365	5.51e-05	0.000873	0.0003	61.8	200.9	0.308	1557557_at	Matrilin 1, cartilage matrix protein	MATN1
3476	6.4e-05	0.0009816	0.0004	168.4	547.1	0.308	228557_at	L(3)mbt-like 4 (Drosophila)	L3MBTL4
3686	8.54e-05	0.0012352	0	40.9	132.6	0.308	206802_at	paired box gene 5 (B-cell lineage specific activator)	PAX5
3948	0.0001177	0.0015894	0	25	81.3	0.308	214378_at	tissue factor pathway inhibitor (lipoprotein-associated coagulation inhibitor)	TFPI
5622	0.0006558	0.0062188	0.0006	134.6	437.3	0.308	226834_at	Transcribed locus, strongly similar to NP_079045.1 adipocyte-specific adhesion molecule; CAR-like membrane protein [Homo sapiens]
120	< 1e-07	< 1e-07	0	152.5	494.1	0.309	235607_at
1129	2e-07	8.8e-06	0	172.6	558.7	0.309	223729_at	cat eye syndrome chromosome region, candidate 2	CECR2
1919	2.8e-06	7.74e-05	0	291.6	943.6	0.309	209785_s_at	phospholipase A2, group IVC (cytosolic, calcium-independent)	PLA2G4C
2444	1.05e-05	0.000229	0	68.4	221.3	0.309	213066_at	RUN and SH3 domain containing 2	RUSC2
2679	1.76e-05	0.0003497	0.0001	32.8	106.2	0.309	207468_s_at	secreted frizzled-related protein 5	SFRP5
2745	1.92e-05	0.0003725	0	83.2	269	0.309	1563941_at
4422	0.0002075	0.0025016	0.0002	28.7	92.9	0.309	244039_x_at	Zinc finger protein 283	ZNF283
4891	0.0003379	0.0036831	0	40	129.5	0.309	205338_s_at	dopachrome tautomerase (dopachrome delta-isomerase, tyrosine-related protein 2)	DCT
5939	0.00083	0.0074506	0.0012	48	155.3	0.309	237083_at	Transcribed locus
1925	2.8e-06	7.74e-05	0	492.7	1590.9	0.31	242979_at	Transcribed locus
2694	1.8e-05	0.0003561	0.0001	380	1224.7	0.31	239725_at	GPI deacylase	PGAP1
3079	3.47e-05	0.0006	0	140.4	453.3	0.31	1554182_at	tripartite motif-containing 73 /// tripartite motif-containing 74	TRIM73 /// TRIM74
4971	0.0003591	0.0038512	0	453.9	1464.4	0.31	202234_s_at	solute carrier family 16, member 1 (monocarboxylic acid transporter 1)	SLC16A1
5463	0.0005749	0.0056103	0.0005	21	67.7	0.31	241238_at	Transcribed locus
5617	0.0006542	0.0062079	0.0011	273.6	883.1	0.31	219132_at	pellino homolog 2 (Drosophila)	PELI2
5919	0.000819	0.0073767	0.0012	350.5	1132.3	0.31	235355_at	MRNA; cDNA DKFZp564E143 (from clone DKFZp564E143)
917	1e-07	4.9e-06	0	314.8	1012	0.311	209365_s_at	extracellular matrix protein 1	ECM1
1457	6e-07	2.19e-05	0.0001	178.7	573.7	0.311	228506_at	chromosome 10 open reading frame 86	C10orf86
4403	0.0002035	0.002464	0.0009	282.1	908.4	0.311	230578_at	Transcribed locus, weakly similar to XP_867596.1 PREDICTED: similar to zinc finger protein 91 (HPF7, HTF10) isoform 4 [Canis familiaris]
4599	0.0002486	0.0028818	0.0002	42.5	136.5	0.311	1558649_at	hypothetical protein LOC145757	LOC145757
5436	0.0005642	0.0055332	0.0007	235.3	757.2	0.311	217511_at	Kazal-type serine peptidase inhibitor domain 1	KAZALD1
5664	0.0006771	0.006373	0.0002	39.9	128.2	0.311	237771_s_at	Transcribed locus
289	< 1e-07	< 1e-07	0	186.9	598.9	0.312	226074_at	protein phosphatase 1M (PP2C domain containing)	PPM1M
1885	2.5e-06	7.04e-05	0	82.5	264.1	0.312	238081_at	chromosome 4 open reading frame 12	C4orf12
2835	2.26e-05	0.0004244	0.0001	95.5	305.8	0.312	205392_s_at	chemokine (C-C motif) ligand 14 /// chemokine (C-C motif) ligand 15	CCL14 /// CCL15
3659	8.21e-05	0.0011959	0	18.9	60.5	0.312	237192_at
4846	0.0003238	0.0035615	0.0002	117.9	377.9	0.312	239934_x_at	Homeo box A11, antisense	HOXA11S
5048	0.000393	0.0041505	0.0005	20	64.2	0.312	240821_at	Transcribed locus
44	< 1e-07	< 1e-07	0	407.5	1301.1	0.313	229891_x_at	KIAA1704	KIAA1704
1983	3.4e-06	9.09e-05	0	1064	3397.5	0.313	204235_s_at	GULP, engulfment adaptor PTB domain containing 1	GULP1
3377	5.65e-05	0.000892	0.0001	899.7	2872.7	0.313	202766_s_at	fibrillin 1	FBN1
4306	0.0001808	0.0022385	0.0001	54.1	172.8	0.313	1561595_x_at	Full length insert cDNA YN57B01
5886	0.0008022	0.0072646	0.0005	37.5	119.7	0.313	243364_at	autism susceptibility candidate 2	AUTS2
263	< 1e-07	< 1e-07	0	212.5	677.8	0.314	243843_at	Transcribed locus
2281	7.6e-06	0.0001772	0	419.2	1334.1	0.314	204731_at	transforming growth factor, beta receptor III (betaglycan, 300kDa)	TGFBR3
2847	2.29e-05	0.0004287	0	2587	8228.3	0.314	200795_at	SPARC-like 1 (mast9, hevin)	SPARCL1
4636	0.0002599	0.0029887	0.0003	261.6	834.1	0.314	231472_at	F-box protein 15	FBXO15
5171	0.0004431	0.0045683	0.0006	770.5	2453.9	0.314	222731_at	zinc finger, DHHC-type containing 2	ZDHHC2
5396	0.0005447	0.0053816	0.0002	16.1	51.3	0.314	242169_at
838	< 1e-07	< 1e-07	0	238.6	757.4	0.315	223604_at	GTPase activating Rap/RanGAP domain-like 3	GARNL3
1373	5e-07	1.88e-05	0	555.8	1764.3	0.315	228387_at	MRNA; cDNA DKFZp686B0610 (from clone DKFZp686B0610)
1906	2.6e-06	7.27e-05	0	152.7	484	0.315	241745_at	Full-length cDNA clone CS0DI029YI16 of Placenta Cot 25-normalized of Homo sapiens (human)
2057	4.3e-06	0.0001111	0	2095	6660.9	0.315	207761_s_at	methyltransferase like 7A	METTL7A
4429	0.0002095	0.0025218	0.0008	63.3	201	0.315	206529_x_at	solute carrier family 26, member 4	SLC26A4
4452	0.0002143	0.0025662	0.0001	35.7	113.5	0.315	232069_at	kinesin family member 26A	KIF26A
4481	0.0002201	0.002618	0.0007	276.4	877.7	0.315	227088_at	phosphodiesterase 5A, cGMP-specific	PDE5A
5245	0.0004696	0.0047732	0.0003	89.1	283	0.315	204223_at	proline/arginine-rich end leucine-rich repeat protein	PRELP
6053	0.0009107	0.008021	0.0009	66.9	212.6	0.315	229596_at	amidohydrolase domain containing 1	AMDHD1
711	< 1e-07	< 1e-07	0	248.7	787.8	0.316	227386_s_at	TTMB protein	TTMB
1660	1.3e-06	4.14e-05	0	750.5	2375.4	0.316	219313_at	GRAM domain containing 1C	GRAMD1C
3827	0.0001011	0.0014084	0.0002	272.8	864	0.316	232024_at	GTPase, IMAP family member 2	GIMAP2
159	< 1e-07	< 1e-07	0	779.1	2454.4	0.317	227593_at	hypothetical protein LOC645580	FLJ37453
396	< 1e-07	< 1e-07	0	191.5	604.1	0.317	230729_at	Transcribed locus, moderately similar to XP_515500.1 PREDICTED: hypothetical protein XP_515500 [Pan troglodytes]
1120	2e-07	8.8e-06	0	116	366.3	0.317	1554520_at	hypothetical locus LOC283861	LOC283861
1505	7e-07	2.46e-05	0	599.2	1890.8	0.317	226140_s_at	OTU domain containing 1	OTUD1
2167	5.7e-06	0.0001402	0	1769.7	5589.5	0.317	212980_at	ubiquitin specific peptidase 34	USP34
2320	8.3e-06	0.0001903	0	174.5	550.9	0.317	202861_at	period homolog 1 (Drosophila)	PER1
2832	2.25e-05	0.0004236	0.0001	180.8	569.6	0.317	239995_at	Transcribed locus, strongly similar to XP_211447.2 PREDICTED: hypothetical protein XP_211447 [Homo sapiens]
3055	3.32e-05	0.0005792	0	66.3	209	0.317	239394_at	solute carrier family 6 (neurotransmitter transporter, noradrenalin), member 2	SLC6A2
3326	5.18e-05	0.0008303	0.0001	328.1	1035.5	0.317	231116_at	Chromosome 1 open reading frame 204	C1orf204
4242	0.000168	0.0021114	0.0003	76	239.7	0.317	238697_at	Hypothetical protein MGC39606	MGC39606
5308	0.000501	0.0050319	0.0008	265.1	835	0.317	244359_s_at	Hypothetical protein LOC644488	LOC644488
74	< 1e-07	< 1e-07	0	543.8	1708.3	0.318	235125_x_at	family with sequence similarity 73, member A	FAM73A
788	< 1e-07	< 1e-07	0	578.6	1819.4	0.318	213422_s_at	matrix-remodelling associated 8	MXRA8
1371	4e-07	1.56e-05	0	2380.9	7483.6	0.318	224604_at	HCV F-transactivated protein 1	LOC401152
1538	8e-07	2.76e-05	0	89.6	282.1	0.318	236103_at	Transcribed locus
1877	2.4e-06	6.81e-05	0	36.6	115	0.318	234676_s_at	HemK methyltransferase family member 2	HEMK2
2036	4e-06	0.0001043	0	119.9	376.5	0.318	230818_at	Transcribed locus, weakly similar to XP_509311.1 PREDICTED: similar to MGC4170 protein [Pan troglodytes]
2524	1.25e-05	0.0002638	0	201.3	632.4	0.318	1557113_at	hypothetical protein LOC283588	LOC283588
4398	0.0002023	0.0024523	0	49.6	156.2	0.318	1562604_at	CDNA FLJ37024 fis, clone BRACE2010837
5628	0.0006588	0.0062401	0.0005	293.7	922.7	0.318	1557263_s_at	CDNA FLJ35536 fis, clone SPLEN2002451
1010	1e-07	4.9e-06	0	1478.4	4627.7	0.319	201018_at	eukaryotic translation initiation factor 1A, X-linked	EIF1AX
3767	9.51e-05	0.0013459	0.0004	120.4	376.9	0.319	227654_at	chromosome 20 open reading frame 175	C20orf175
3999	0.000125	0.0016664	0.0004	69.8	219.1	0.319	229953_x_at	chromosome 6 open reading frame 152	C6orf152
4136	0.0001474	0.0018999	0.0001	588	1843.9	0.319	222803_at	phosphoribosyl transferase domain containing 1	PRTFDC1
68	< 1e-07	< 1e-07	0	902.1	2816.6	0.32	228751_at	CDC-like kinase 4	CLK4
1245	3e-07	1.23e-05	0	191.5	598	0.32	236270_at	nuclear factor of activated T-cells, cytoplasmic, calcineurin-dependent 4	NFATC4
1484	7e-07	2.46e-05	0.0001	162.3	506.7	0.32	240806_at	Ribosomal protein L15	RPL15
2425	1.03e-05	0.0002259	0.0001	345.3	1077.9	0.32	217593_at	zinc finger protein 447	ZNF447
2578	1.41e-05	0.0002911	0	183.7	574.2	0.32	209816_at	patched homolog (Drosophila)	PTCH
4021	0.0001278	0.0016944	0.0003	46.6	145.8	0.32	243913_at	Myomesin (M-protein) 2, 165kDa	MYOM2
4047	0.000132	0.0017384	0.0008	37	115.6	0.32	1560570_a_at	Homo sapiens, clone IMAGE:4662792, mRNA
1848	2.3e-06	6.58e-05	0	238.6	743.4	0.321	236521_at	Transcribed locus
2345	8.7e-06	0.0001975	0	101	314.7	0.321	227092_at
3330	5.23e-05	0.0008373	0.0001	1297.6	4048.6	0.321	210139_s_at	peripheral myelin protein 22	PMP22
4182	0.000157	0.0020014	0.0002	38.9	121.2	0.321	243145_at
5561	0.0006244	0.0059849	0.0011	153.1	477.2	0.321	230451_at	CDNA FLJ41269 fis, clone BRAMY2036079
5887	0.0008022	0.0072646	0.0005	28.8	89.8	0.321	230900_at	KM-HN-1 protein	KM-HN-1
5962	0.0008469	0.007573	0.0012	31.4	97.7	0.321	220415_at	TNNI3 interacting kinase	TNNI3K
1746	1.6e-06	4.88e-05	0	664	2062.8	0.322	201369_s_at	zinc finger protein 36, C3H type-like 2	ZFP36L2
2961	2.79e-05	0.0005023	0	146.3	454.9	0.322	236553_at	Hypothetical protein LOC643982	LOC643982
3825	0.0001009	0.0014063	0.0002	112.2	348.2	0.322	1559950_at	family with sequence similarity 66, member C /// family with sequence similarity 66, member E /// hypothetical protein LOC647351	FAM66C /// FAM66E /// LOC647351
5685	0.00069	0.0064706	0.0007	174.2	541.7	0.322	222721_at	Dedicator of cytokinesis 5	DOCK5
5782	0.0007438	0.0068578	0.0007	271.3	843.7	0.322	241617_x_at
5840	0.0007804	0.0071241	0.0005	31.6	98.1	0.322	243169_at
5864	0.0007921	0.0072013	0.0015	23.7	73.7	0.322	219521_at	beta-1,3-glucuronyltransferase 1 (glucuronosyltransferase P)	B3GAT1
1133	2e-07	8.8e-06	0	58.9	182.3	0.323	1560496_at	Homo sapiens, clone IMAGE:5587905, mRNA
1964	3.2e-06	8.67e-05	0	487.8	1512.3	0.323	229002_at	family with sequence similarity 69, member B	FAM69B
2389	9.6e-06	0.0002141	0	170.5	528.3	0.323	229015_at	FP944	LOC286367
2434	1.04e-05	0.0002273	0.0001	29.8	92.4	0.323	243784_s_at	CDNA FLJ31475 fis, clone NT2NE2001598
2439	1.04e-05	0.0002273	0	583.6	1804.7	0.323	1554003_at	Rho-guanine nucleotide exchange factor /// similar to Rho-guanine nucleotide exchange factor (Rho-interacting protein 2) (RhoGEF) (RIP2)	RGNEF /// LOC643607
4146	0.0001501	0.0019296	0.0002	186	576.7	0.323	222236_s_at	development and differentiation enhancing factor-like 1	DDEFL1
4453	0.0002144	0.0025663	0.0002	84.4	261.3	0.323	228329_at
13	< 1e-07	< 1e-07	0	282.6	872.3	0.324	228239_at	chromosome 21 open reading frame 51	C21orf51
336	< 1e-07	< 1e-07	0	880.8	2722.5	0.324	212675_s_at
825	< 1e-07	< 1e-07	0	265.1	817.1	0.324	223126_s_at	chromosome 1 open reading frame 21	C1orf21
859	< 1e-07	< 1e-07	0	1069.6	3298.4	0.324	227568_at	HECT domain containing 2	HECTD2
1957	3.1e-06	8.43e-05	0	181.4	560	0.324	235798_at
3058	3.33e-05	0.0005805	0	191.7	591.6	0.324	215143_at	Hypothetical protein FLJ36166	FLJ36166
3362	5.47e-05	0.0008674	0.0001	377.5	1164.2	0.324	225946_at	Ras association (RalGDS/AF-6) domain family 8	RASSF8
4163	0.000153	0.0019593	0.0002	71.5	220.9	0.324	241684_at	Transcribed locus, weakly similar to NP_060312.1 hypothetical protein FLJ20489 [Homo sapiens]
4221	0.0001644	0.0020759	0.0001	74.7	230.6	0.324	235523_at	Transcribed locus, strongly similar to NP_036525.1 phosphoribosylformylglycinamidine synthase; FGAR amidotransferase; FGAM synthase; formylglycinamide ribotide amidotransferase; formylglycinamide ribotide synthetase [Homo sapiens]
35	< 1e-07	< 1e-07	0	380.9	1171.7	0.325	235264_at	Transcribed locus
673	< 1e-07	< 1e-07	0	199.9	614.3	0.325	229454_at	Transcribed locus
691	< 1e-07	< 1e-07	0	1431.5	4408.5	0.325	228157_at	zinc finger protein 207	ZNF207
1250	3e-07	1.23e-05	0	1946.9	5984.1	0.325	204759_at	regulator of chromosome condensation (RCC1) and BTB (POZ) domain containing protein 2	RCBTB2
2902	2.54e-05	0.0004665	0	500.2	1538.6	0.325	230776_at	Ring finger protein 157	RNF157
3432	6.06e-05	0.0009413	0	55	169.1	0.325	1552785_at	zinc finger protein 781	ZNF781
4341	0.0001882	0.0023113	0	42.2	129.7	0.325	230220_at	Transcribed locus, strongly similar to XP_516060.1 PREDICTED: similar to KIAA1843 protein [Pan troglodytes]
5011	0.0003749	0.0039886	0.0002	31	95.5	0.325	243871_at	hypothetical protein LOC644240	LOC644241
160	< 1e-07	< 1e-07	0	1014.6	3109.6	0.326	228287_at	inhibitor of growth family, member 5 /// similar to inhibitor of growth family, member 5 /// similar to inhibitor of growth family, member 5 /// similar to inhibitor of growth family, member 5	ING5 /// LOC653066 /// LOC653474 /// LOC653494
1728	1.6e-06	4.88e-05	0	319.3	979.8	0.326	204663_at	malic enzyme 3, NADP(+)-dependent, mitochondrial /// protease, serine, 23	ME3 /// PRSS23
2379	9.4e-06	0.0002103	0	137.6	422	0.326	242692_at
2582	1.41e-05	0.0002911	0	214	657	0.326	230446_at
2782	2.05e-05	0.0003926	0	166.7	510.6	0.326	244490_at	MRNA; cDNA DKFZp686B0610 (from clone DKFZp686B0610)
3161	3.97e-05	0.0006689	0	20.5	62.8	0.326	204100_at	thyroid hormone receptor, alpha (erythroblastic leukemia viral (v-erb-a) oncogene homolog, avian)	THRA
4324	0.0001838	0.0022661	0.0003	22.7	69.7	0.326	228547_at	neurexin 1	NRXN1
4554	0.0002389	0.0027967	0.0006	529.8	1627.6	0.326	231899_at	zinc finger CCCH-type containing 12C	ZC3H12C
5770	0.0007403	0.0068388	0.0004	383.3	1175.4	0.326	204646_at	dihydropyrimidine dehydrogenase	DPYD
795	< 1e-07	< 1e-07	0	192.1	588.3	0.327	232794_at	Hypothetical protein LOC644009	LOC644010
1032	1e-07	4.9e-06	0	1499.3	4590.2	0.327	201566_x_at	inhibitor of DNA binding 2, dominant negative helix-loop-helix protein /// inhibitor of DNA binding 2B, dominant negative helix-loop-helix protein	ID2 /// ID2B
1123	2e-07	8.8e-06	0	486.6	1488.3	0.327	1555872_a_at	hypothetical protein MGC21881 /// hypothetical LOC441408 /// hypothetical LOC441417 /// similar to hypothetical protein MGC21881	RP11-262H14.4 /// LOC441408 /// LOC441417 /// LOC653444
1544	9e-07	3.03e-05	0.0001	75.4	230.7	0.327	235656_s_at	Transcribed locus, weakly similar to XP_209041.2 PREDICTED: similar to KIAA1503 protein [Homo sapiens]
3016	3.08e-05	0.0005441	0	477.9	1460	0.327	223170_at	transmembrane protein 98	TMEM98
3840	0.0001026	0.0014244	0.0003	153.1	468.7	0.327	235801_at
4374	0.0001958	0.0023865	0	46.2	141.2	0.327	213071_at	dermatopontin	DPT
5018	0.0003773	0.0040085	0.0005	2079.4	6357.4	0.327	221558_s_at	lymphoid enhancer-binding factor 1	LEF1
1646	1.2e-06	3.88e-05	0	69.9	213.2	0.328	243092_at	CDNA clone IMAGE:4817413
1766	1.7e-06	5.13e-05	0	8519.8	25966	0.328	212958_x_at	peptidylglycine alpha-amidating monooxygenase	PAM
2953	2.75e-05	0.0004965	0.0001	85.8	261.3	0.328	1561666_a_at	KIAA1908 protein	KIAA1908
3715	8.91e-05	0.0012783	0.0001	85.8	261.7	0.328	234133_s_at	Transmembrane protein 116	TMEM116
508	< 1e-07	< 1e-07	0	358.3	1089.8	0.329	59375_at	myosin XVB pseudogene	MYO15B
1037	1e-07	4.9e-06	0	366.3	1111.8	0.329	205839_s_at	benzodiazapine receptor (peripheral) associated protein 1	BZRAP1
2220	6.7e-06	0.0001605	0	57.4	174.7	0.329	237028_at
2263	7.3e-06	0.0001718	0	537.3	1632.2	0.329	229033_s_at	melanoma associated antigen (mutated) 1	MUM1
3203	4.22e-05	0.000702	0	143.3	435.3	0.329	37201_at	inter-alpha (globulin) inhibitor H4 (plasma Kallikrein-sensitive glycoprotein)	ITIH4
3662	8.26e-05	0.0012025	0.0001	113.2	343.8	0.329	221979_at	NADH dehydrogenase (ubiquinone) 1 beta subcomplex, 6, 17kDa	NDUFB6
4465	0.0002164	0.0025838	0.0004	142.1	431.6	0.329	204844_at	glutamyl aminopeptidase (aminopeptidase A)	ENPEP
4656	0.0002662	0.003048	0.0003	94.7	288	0.329	1558809_s_at	hypothetical protein LOC284408	LOC284408
5119	0.0004208	0.0043824	0.0005	25.9	78.7	0.329	1557845_at	CDNA clone IMAGE:5267399
5761	0.0007342	0.0067931	0.0007	98.3	299.2	0.329	1553995_a_at	5'-nucleotidase, ecto (CD73)	NT5E
5922	0.0008208	0.0073879	0.0021	778.2	2363.1	0.329	227522_at	carboxymethylenebutenolidase-like (Pseudomonas)	CMBL
265	< 1e-07	< 1e-07	0	158	478.3	0.33	232811_x_at	Prickle-like 1 (Drosophila)	PRICKLE1
580	< 1e-07	< 1e-07	0	408.9	1239.6	0.33	227793_at	CDNA clone IMAGE:4361039
775	< 1e-07	< 1e-07	0	1134.7	3443.2	0.33	221834_at	Peroxisomal LON protease like	LONPL
2928	2.65e-05	0.0004825	0.0001	60	181.8	0.33	1569348_at	Homo sapiens, clone IMAGE:4685786, mRNA
3723	8.99e-05	0.0012866	0.0002	93.6	283.7	0.33	226235_at	hypothetical protein LOC339290	LOC339290
12	< 1e-07	< 1e-07	0	492.2	1487.4	0.331	229317_at
62	< 1e-07	< 1e-07	0	597.1	1805.6	0.331	228730_s_at	secernin 2	SCRN2
471	< 1e-07	< 1e-07	0	291.8	880.7	0.331	210306_at	l(3)mbt-like (Drosophila)	L3MBTL
1346	4e-07	1.56e-05	0	166.6	503.1	0.331	1557118_a_at	CDNA clone IMAGE:4812643
1742	1.6e-06	4.88e-05	0	28.2	85.3	0.331	233148_at	podocan	PODN
3335	5.25e-05	0.000839	0.0003	38.5	116.2	0.331	1562472_at
5112	0.0004189	0.0043678	0.0003	169.6	512.4	0.331	231696_x_at	Transmembrane protein 50B	TMEM50B
5263	0.0004827	0.0048896	0.0004	11.8	35.7	0.331	214685_at	chromosome 4 open reading frame 10	C4orf10
5915	0.0008181	0.0073723	0.0006	320.7	968.2	0.331	244532_x_at	Hypothetical protein LOC644488	LOC644488
1335	4e-07	1.56e-05	0	960.8	2896.7	0.332	37005_at	neuroblastoma, suppression of tumorigenicity 1	NBL1
3211	4.26e-05	0.0007066	0.0001	699.5	2106.1	0.332	218736_s_at	palmdelphin	PALMD
3459	6.29e-05	0.0009692	0.0001	52	156.5	0.332	1559989_at	Tropomyosin 4	TPM4
5431	0.0005632	0.0055285	0.0004	34	102.4	0.332	241001_at	Chromosome 4 open reading frame 9	C4orf9
5841	0.0007806	0.0071247	0.0008	203.2	612.5	0.332	228790_at	chromosome 8 open reading frame 72	C8orf72
41	< 1e-07	< 1e-07	0	592.8	1780.2	0.333	226873_at	CDNA clone IMAGE:4794011
213	< 1e-07	< 1e-07	0	328.6	987.5	0.333	230056_at	fetal Alzheimer antigen	FALZ
785	< 1e-07	< 1e-07	0	100.2	300.6	0.333	241739_at	2-oxoglutarate and iron-dependent oxygenase domain containing 1	OGFOD1
1893	2.5e-06	7.04e-05	0.0001	499.4	1500.2	0.333	205648_at	wingless-type MMTV integration site family member 2	WNT2
2300	7.9e-06	0.0001829	0.0002	147.1	441.8	0.333	238569_at	Gamma-aminobutyric acid (GABA) B receptor, 1	GABBR1
5221	0.0004612	0.0047093	0.0006	13.3	39.9	0.333	237499_at	Transcribed locus
5907	0.0008142	0.0073483	0.0012	39.3	118	0.333	237193_s_at
2831	2.25e-05	0.0004236	0	50.2	150.5	0.334	243128_at	zinc finger protein 175	ZNF175
3154	3.92e-05	0.0006626	0.0001	123.9	370.6	0.334	230967_s_at	Ubiquitin specific peptidase 7 (herpes virus-associated)	USP7
3669	8.34e-05	0.0012115	0.0002	2957.6	8844.1	0.334	203638_s_at	fibroblast growth factor receptor 2 (bacteria-expressed kinase, keratinocyte growth factor receptor, craniofacial dysostosis 1, Crouzon syndrome, Pfeiffer syndrome, Jackson-Weiss syndrome)	FGFR2
4967	0.0003566	0.0038275	0.0004	47.2	141.4	0.334	204260_at	chromogranin B (secretogranin 1) /// MON2 homolog (S. cerevisiae)	CHGB /// MON2
5672	0.0006829	0.0064185	0.0006	114	340.9	0.334	1555086_at	signal transducer and activator of transcription 5B	STAT5B
6003	0.0008731	0.0077539	0.0004	63.6	190.2	0.334	214907_at	carcinoembryonic antigen-related cell adhesion molecule 21	CEACAM21
879	1e-07	4.9e-06	0	193.7	577.7	0.335	235155_at	3-hydroxybutyrate dehydrogenase, type 2	BDH2
1900	2.6e-06	7.27e-05	0	148.9	444.9	0.335	231508_s_at	Transcribed locus
2269	7.4e-06	0.0001736	0	325	970.1	0.335	228843_at	Full length insert cDNA clone YZ38E04
2634	1.59e-05	0.0003218	0.0001	265.4	793	0.335	213413_at	stonin 1	STON1
4322	0.0001837	0.0022654	0.0001	1010.3	3013.8	0.335	227388_at	tumor suppressor candidate 1	TUSC1
5367	0.0005276	0.0052408	0.0007	25.9	77.3	0.335	1564334_at	MRNA; cDNA DKFZp434C1427 (from clone DKFZp434C1427)
1843	2.2e-06	6.35e-05	0	6224.6	18522.6	0.336	213737_x_at		GOLGA8G /// GOLGA8D /// LOC388189 /// GOLGA8E /// GOLGA8C /// GOLGA8F
2172	5.8e-06	0.0001424	0	357.2	1064	0.336	230991_at
2721	1.87e-05	0.0003661	0	363.9	1083.2	0.336	223349_s_at	BCL2-related ovarian killer	BOK
3044	3.23e-05	0.0005657	0.0001	767.7	2286.6	0.336	213093_at	protein kinase C, alpha	PRKCA
3599	7.64e-05	0.0011317	0.0002	77	229.4	0.336	221272_s_at	chromosome 1 open reading frame 21 /// chromosome 1 open reading frame 21	C1orf21
4123	0.0001449	0.0018736	0.0005	38	113	0.336	230636_s_at	Kruppel-like factor 9	KLF9
126	< 1e-07	< 1e-07	0	321.1	953.1	0.337	1559993_at	Sideroflexin 3	SFXN3
143	< 1e-07	< 1e-07	0	246.8	732.9	0.337	222663_at	RIO kinase 2 (yeast)	RIOK2
681	< 1e-07	< 1e-07	0	88.2	261.5	0.337	238483_at	MRNA; clone CD 43T7
1035	1e-07	4.9e-06	0	487.5	1446.9	0.337	201473_at	jun B proto-oncogene	JUNB
1612	1.1e-06	3.61e-05	0	55.1	163.4	0.337	244335_at	Transcribed locus
2105	4.9e-06	0.0001239	0	2682.4	7948.4	0.337	AFFX-LysX-3_at
2986	2.91e-05	0.0005196	0	129.4	384.4	0.337	1559050_at	HLA complex group 27	HCG27
3918	0.000113	0.0015376	0.0006	93.3	277.1	0.337	241801_at	GPI deacylase	PGAP1
4046	0.0001319	0.001738	0	23	68.3	0.337	240119_at	testis/prostate/placenta-expressed protein, isoform 2	TEPP
4386	0.000198	0.0024067	0.0002	42.2	125.2	0.337	243426_at	hypothetical protein LOC339290	LOC339290
4747	0.0002976	0.0033422	0.0005	33.5	99.3	0.337	242631_x_at	deleted in liver cancer 1	DLC1
5321	0.0005069	0.0050787	0.0006	52.2	154.7	0.337	236334_at	PAX interacting (with transcription-activation domain) protein 1	PAXIP1
6152	0.0009854	0.0085379	0.0001	114.1	338.7	0.337	229381_at	chromosome 1 open reading frame 64	C1orf64
339	< 1e-07	< 1e-07	0	726.8	2148	0.338	230177_at
1118	2e-07	8.8e-06	0	1490.3	4404.2	0.338	201531_at	zinc finger protein 36, C3H type, homolog (mouse)	ZFP36
1560	9e-07	3.03e-05	0	970.7	2875.3	0.338	227708_at	eukaryotic translation elongation factor 1 alpha 1	EEF1A1
2288	7.7e-06	0.000179	0.0002	85.3	252.1	0.338	1558604_a_at	MRNA; clone CD 43T7
2943	2.7e-05	0.0004889	0	238.1	704	0.338	206214_at	phospholipase A2, group VII (platelet-activating factor acetylhydrolase, plasma) /// phospholipase A2, group VII (platelet-activating factor acetylhydrolase, plasma)	PLA2G7
3755	9.39e-05	0.0013332	0.0001	45.8	135.6	0.338	227332_at	Full-length cDNA clone CS0DD005YE10 of Neuroblastoma Cot 50-normalized of Homo sapiens (human) /// Splicing factor 3a, subunit 2, 66kDa	SF3A2
3826	0.000101	0.0014073	0.0001	79.5	235.2	0.338	228364_at	zinc finger protein 784	ZNF784
5827	0.0007745	0.0070857	0.0008	20.2	59.7	0.338	1552925_at	protocadherin 10	PCDH10
990	1e-07	4.9e-06	0	638.8	1886.4	0.339	204635_at	ribosomal protein S6 kinase, 90kDa, polypeptide 5	RPS6KA5
1083	2e-07	8.8e-06	0	300.5	887.4	0.339	48031_r_at	chromosome 5 open reading frame 4	C5orf4
2470	1.11e-05	0.0002395	0	1348.9	3976.4	0.339	AFFX-r2-Bs-lys-3_at
2760	1.98e-05	0.000382	0	149.3	440	0.339	1559952_x_at	family with sequence similarity 66, member C /// family with sequence similarity 66, member E /// hypothetical protein LOC647351	FAM66C /// FAM66E /// LOC647351
3499	6.61e-05	0.0010071	0.0001	64.6	190.5	0.339	210977_s_at	heat shock transcription factor 4	HSF4
5213	0.0004587	0.004691	0.0008	75.6	223.2	0.339	223722_at	DnaJ (Hsp40) homolog, subfamily C, member 12	DNAJC12
5402	0.0005481	0.0054092	0.0005	45.7	134.9	0.339	232404_at	shroom family member 4	SHROOM4
1094	2e-07	8.8e-06	0	193.6	570.2	0.34	221769_at	splA/ryanodine receptor domain and SOCS box containing 3	SPSB3
1153	2e-07	8.8e-06	0	89.4	262.9	0.34	1556063_s_at	hypothetical protein LOC283012	LOC283012
1358	4e-07	1.56e-05	0	2138	6284.8	0.34	225665_at	sterile alpha motif and leucine zipper containing kinase AZK	ZAK
3779	9.61e-05	0.0013557	0	266.5	784.2	0.34	209582_s_at	CD200 molecule	CD200
3792	9.73e-05	0.0013676	0.0001	33.9	99.7	0.34	241513_at	Transcribed locus
4195	0.0001586	0.0020156	0.0003	48.8	143.5	0.34	230783_at	hypothetical protein LOC283713	LOC283713
4367	0.0001946	0.0023757	0.0001	45.9	134.9	0.34	205946_at	vasoactive intestinal peptide receptor 2	VIPR2
4478	0.0002189	0.0026061	0.0002	35.6	104.7	0.34	238318_at
4871	0.0003325	0.0036391	0.0005	75.5	222.1	0.34	235593_at	zinc finger homeobox 1b	ZFHX1B
575	< 1e-07	< 1e-07	0	779.9	2286.8	0.341	224763_at	Ribosomal protein L37	RPL37
2501	1.17e-05	0.0002494	0	20.3	59.6	0.341	204760_s_at	thyroid hormone receptor, alpha (erythroblastic leukemia viral (v-erb-a) oncogene homolog, avian) /// nuclear receptor subfamily 1, group D, member 1	THRA /// NR1D1
3273	4.75e-05	0.0007732	0.0001	1027.1	3008.8	0.341	202688_at	tumor necrosis factor (ligand) superfamily, member 10 /// tumor necrosis factor (ligand) superfamily, member 10	TNFSF10
4591	0.0002471	0.0028688	0.0002	83.1	243.4	0.341	242882_at	ring finger protein 207	RNF207
5007	0.000372	0.0039609	0.0004	271.1	795.8	0.341	235739_at	Nuclear receptor subfamily 4, group A, member 2	NR4A2
5205	0.0004558	0.0046685	0.0004	936.8	2744	0.341	230263_s_at	dedicator of cytokinesis 5	DOCK5
802	< 1e-07	< 1e-07	0	880.1	2570.7	0.342	206580_s_at	EGF-containing fibulin-like extracellular matrix protein 2	EFEMP2
1158	2e-07	8.8e-06	0	1167	3416.2	0.342	203227_s_at	tetraspanin 31	TSPAN31
4621	0.0002545	0.0029361	0.0003	41.7	122.1	0.342	239890_s_at	Chromosome 13 open reading frame 21	C13orf21
4977	0.0003627	0.0038851	0.0002	36.6	107	0.342	1556736_at	Short coiled-coil protein	SCOC
5291	0.000494	0.0049775	0.0007	31.5	92	0.342	231499_s_at	CDNA clone IMAGE:4827941
5330	0.000511	0.0051112	0.0008	70.4	206.1	0.342	241835_at	CDNA clone IMAGE:4822225
5341	0.0005167	0.0051575	0.0002	340.4	994.8	0.342	229554_at	Transcribed locus
5691	0.0006928	0.0064898	0.0008	31.8	93.1	0.342	241450_at	R-spondin homolog (Xenopus laevis)	RSPO1
130	< 1e-07	< 1e-07	0	172.2	502.2	0.343	244704_at	nuclear transcription factor Y, beta	NFYB
1143	2e-07	8.8e-06	0	999	2914.7	0.343	241792_x_at	Cisplatin resistance-associated overexpressed protein	CROP
1527	8e-07	2.76e-05	0	413.8	1206.4	0.343	204137_at	G protein-coupled receptor 137B	GPR137B
3226	4.36e-05	0.0007205	0	78.6	229.1	0.343	230974_at	DEAD (Asp-Glu-Ala-As) box polypeptide 19B	DDX19B
3901	0.0001107	0.0015129	0.0003	77.6	226.3	0.343	243782_at	CDNA clone IMAGE:40038262
4276	0.0001733	0.0021607	0.0003	108.8	316.6	0.344	226338_at	transmembrane protein 55A	TMEM55A
4479	0.000219	0.0026067	0.0004	83.8	243.8	0.344	214199_at	surfactant, pulmonary-associated protein D	SFTPD
5216	0.0004593	0.0046935	0.0007	42.4	123.2	0.344	207748_at
5652	0.0006712	0.006331	0.0011	54.9	159.5	0.344	243481_at	ras homolog gene family, member J	RHOJ
5756	0.0007308	0.0067687	0.0004	11.6	33.7	0.344	230468_s_at	Chromosome 1 open reading frame 56	C1orf56
6141	0.0009812	0.0085181	0.0009	44.2	128.6	0.344	243073_at	Chromosome 6 open reading frame 153	C6orf153
4084	0.0001379	0.0018001	0.0002	22.9	66.4	0.345	239128_at	Transcribed locus
4274	0.0001731	0.0021587	0.0001	59.4	172.2	0.345	239942_at	Transcribed locus
2017	3.8e-06	0.0001	0	385.1	1114.2	0.346	228573_at	Full-length cDNA clone CS0DD001YA12 of Neuroblastoma Cot 50-normalized of Homo sapiens (human)
2246	7e-06	0.0001659	0.0001	196.9	569.1	0.346	228875_at	chromosome 6 open reading frame 189	C6orf189
2427	1.03e-05	0.0002259	0.0001	361	1043.2	0.346	236079_at	hypothetical protein DKFZp667E0512	DKFZp667E0512
2941	2.7e-05	0.0004889	0.0003	147.5	426.7	0.346	230443_at	NHP2 non-histone chromosome protein 2-like 1 (S. cerevisiae)	NHP2L1
2960	2.79e-05	0.0005023	0.0001	963.8	2781.9	0.346	204633_s_at	ribosomal protein S6 kinase, 90kDa, polypeptide 5	RPS6KA5
4597	0.0002484	0.0028801	0.0002	178.8	516.3	0.346	243974_at	Chromosome 6 open reading frame 155	C6orf155
305	< 1e-07	< 1e-07	0	346.4	997	0.347	241808_at	Chromosome 8 open reading frame 70	C8orf70
1195	2e-07	8.8e-06	0	209.6	603.4	0.347	209737_at	membrane associated guanylate kinase, WW and PDZ domain containing 2	MAGI2
2356	8.9e-06	0.0002012	0	281.9	813.5	0.347	203501_at	plasma glutamate carboxypeptidase	PGCP
3812	9.91e-05	0.0013859	0	270.8	781	0.347	236166_at	hypothetical protein LOC285147	LOC285147
4417	0.0002062	0.0024888	0.0002	29.9	86.1	0.347	228107_at	hypothetical protein LOC642730	LOC642730
5440	0.0005652	0.005539	0.0005	58.4	168.4	0.347	222054_at	hypothetical protein LOC664727	LOC664727
5812	0.0007654	0.0070208	0.0008	82	236	0.347	205418_at	feline sarcoma oncogene	FES
6077	0.0009325	0.0081806	0.0018	40.9	117.8	0.347	242699_at
250	< 1e-07	< 1e-07	0	851.8	2446.3	0.348	1552790_a_at	translocation protein 1	TLOC1
1355	4e-07	1.56e-05	0	184.6	531.1	0.348	228109_at	Ras protein-specific guanine nucleotide-releasing factor 2	RASGRF2
3724	8.99e-05	0.0012866	0	50.4	145	0.348	243063_at	Transcribed locus
4191	0.0001578	0.0020073	0.0004	96.2	276.5	0.348	235467_s_at	potassium voltage-gated channel, Shaw-related subfamily, member 4	KCNC4
256	< 1e-07	< 1e-07	0	185	529.4	0.349	1557659_a_at	CDNA FLJ33670 fis, clone BRAMY2028783
849	< 1e-07	< 1e-07	0	397.4	1137.3	0.349	239848_at	Coiled-coil domain containing 73	CCDC73
1839	2.2e-06	6.35e-05	0	750.4	2153.1	0.349	204036_at	endothelial differentiation, lysophosphatidic acid G-protein-coupled receptor, 2	EDG2
3298	4.9e-05	0.0007916	0	182.5	522.2	0.349	228719_at	SWIM-domain containing Srs2 interacting protein 1	SWS1
3334	5.25e-05	0.000839	0.0002	125	358.3	0.349	236591_at	CDNA clone IMAGE:5270438
5329	0.0005109	0.0051111	0.0006	15.9	45.6	0.349	206494_s_at	integrin, alpha 2b (platelet glycoprotein IIb of IIb/IIIa complex, antigen CD41)	ITGA2B
5458	0.0005724	0.005591	0.0004	88.1	252.4	0.349	236577_at	Transcribed locus
5546	0.0006213	0.0059711	0.0007	46	131.8	0.349	227971_at	Nik related kinase	NRK
5878	0.0007972	0.0072304	0.0007	71.5	204.8	0.349	1558850_s_at	hypothetical protein LOC284276	LOC284276
6004	0.0008735	0.0077562	0.0012	30.2	86.5	0.349	244697_at	Zinc finger and BTB domain containing 16	ZBTB16
6078	0.0009332	0.0081854	0.0011	39.4	112.8	0.349	219708_at	5',3'-nucleotidase, mitochondrial	NT5M
1440	6e-07	2.19e-05	0	746	2133	0.35	225575_at	leukemia inhibitory factor receptor alpha	LIFR
3050	3.29e-05	0.0005749	0	131.8	377.1	0.35	1557105_a_at	Hypothetical protein LOC646858	LOC646858
3743	9.23e-05	0.0013143	0.0004	546.2	1562.1	0.35	202283_at	serpin peptidase inhibitor, clade F (alpha-2 antiplasmin, pigment epithelium derived factor), member 1	SERPINF1
4521	0.0002302	0.0027145	0.0012	435.1	1244.2	0.35	226591_at	CDNA FLJ33569 fis, clone BRAMY2010317
5229	0.0004632	0.0047225	0.0007	462.5	1319.6	0.35	226065_at	prickle-like 1 (Drosophila)	PRICKLE1
5258	0.0004793	0.0048597	0.0007	52.3	149.4	0.35	227783_at	chromosome 20 open reading frame 117 /// coiled-coil domain containing 57	C20orf117 /// CCDC57
5386	0.0005402	0.005347	0.0007	30.1	85.9	0.35	213630_at	KIAA0363 protein	KIAA0363
6166	0.0009982	0.00863	0.0005	500.8	1429.9	0.35	209900_s_at	solute carrier family 16, member 1 (monocarboxylic acid transporter 1)	SLC16A1
359	< 1e-07	< 1e-07	0	267.8	762.6	0.351	243796_at	Hexamthylene bis-acetamide inducible 2	HEXIM2
2156	5.5e-06	0.0001359	0	228.6	650.4	0.351	204934_s_at	hepsin (transmembrane protease, serine 1)	HPN
3032	3.17e-05	0.0005574	0	40.3	114.9	0.351	226699_at	FCH and double SH3 domains 1	FCHSD1
5781	0.0007437	0.0068578	0.0011	407.9	1161.8	0.351	1556043_a_at	Titin	TTN
979	1e-07	4.9e-06	0	1065.9	3025.6	0.352	226844_at	MOB1, Mps One Binder kinase activator-like 2B (yeast)	MOBKL2B
1862	2.3e-06	6.58e-05	0	2368.5	6730.5	0.352	221645_s_at	zinc finger protein 83	ZNF83
2829	2.23e-05	0.0004202	0	380.1	1079.1	0.352	218380_at	NACHT, leucine rich repeat and PYD (pyrin domain) containing 1	NALP1
423	< 1e-07	< 1e-07	0	458.1	1297.2	0.353	229762_at	Chromosome 7 open reading frame 38	C7orf38
734	< 1e-07	< 1e-07	0	1543.5	4372.9	0.353	209068_at	heterogeneous nuclear ribonucleoprotein D-like	HNRPDL
3458	6.27e-05	0.0009666	0.0001	740.1	2097.3	0.353	212764_at
3929	0.0001147	0.0015563	0.0001	470.2	1332.5	0.353	213169_at	Clone TUA8 Cri-du-chat region mRNA
4952	0.0003521	0.0037906	0.0003	59.7	168.9	0.353	239262_at	Protease, serine, 23	PRSS23
5990	0.0008632	0.0076826	0.0011	73.3	207.9	0.353	213556_at	similar to R28379_1	LOC390940
37	< 1e-07	< 1e-07	0	442.1	1249	0.354	228941_at	Transcribed locus
626	< 1e-07	< 1e-07	0	223.1	630.8	0.354	235428_at	Hypothetical protein LOC642405	LOC642405
885	1e-07	4.9e-06	0	382.6	1082.1	0.354	205006_s_at	N-myristoyltransferase 2	NMT2
1515	8e-07	2.76e-05	0	1012.9	2864.3	0.354	221208_s_at	chromosome 11 open reading frame 61	C11orf61
1931	2.9e-06	7.98e-05	0	144.7	408.8	0.354	235883_at	CDNA FLJ44692 fis, clone BRACE3013986
3240	4.47e-05	0.0007353	0.0003	82.5	233	0.354	231578_at	guanylate binding protein 1, interferon-inducible, 67kDa	GBP1
5511	0.0006015	0.0058188	0.0014	2552.4	7214.6	0.354	225728_at	sorbin and SH3 domain containing 2	SORBS2
6118	0.0009645	0.0084046	0.001	48.6	137.1	0.354	229604_at	Cytidine monophosphate-N-acetylneuraminic acid hydroxylase (CMP-N-acetylneuraminate monooxygenase)	CMAH
253	< 1e-07	< 1e-07	0	290.6	818.9	0.355	224860_at	chromosome 9 open reading frame 123	C9orf123
845	< 1e-07	< 1e-07	0	126.8	357.3	0.355	236780_at	Transcribed locus
2190	6.1e-06	0.0001483	0.0001	135.7	382	0.355	221447_s_at	glycosyltransferase 8 domain containing 2 /// glycosyltransferase 8 domain containing 2	GLT8D2
4917	0.0003451	0.0037417	0.0006	1404.2	3960.9	0.355	235274_at	Transcribed locus
4997	0.0003689	0.0039357	0.0004	55.6	156.6	0.355	240450_at	Pregnancy-associated plasma protein A, pappalysin 1	PAPPA
238	< 1e-07	< 1e-07	0	120.2	337.5	0.356	242960_at	Enhancer of polycomb homolog 2 (Drosophila)	EPC2
328	< 1e-07	< 1e-07	0	297.9	836.8	0.356	228416_at	activin A receptor, type IIA	ACVR2A
1042	1e-07	4.9e-06	0	3772.5	10611.1	0.356	201694_s_at	early growth response 1	EGR1
1494	7e-07	2.46e-05	0	284.5	798.8	0.356	215358_x_at	zinc finger protein 37B	ZNF37B
3449	6.16e-05	0.0009519	0	67.3	188.8	0.356	242604_at	Chloride channel, nucleotide-sensitive, 1A	CLNS1A
3642	8.02e-05	0.001174	0.0001	56.7	159.2	0.356	1556304_s_at	CDNA clone IMAGE:4829494
5519	0.0006049	0.0058432	0.0011	202.6	569.5	0.356	230207_s_at	Dedicator of cytokinesis 5	DOCK5
5681	0.0006883	0.0064592	0.0005	59.6	167.6	0.356	229118_at	CDNA FLJ43362 fis, clone NT2RP7017365
326	< 1e-07	< 1e-07	0	241.6	676.8	0.357	231952_at	Hypothetical protein FLJ25715	FLJ25715
448	< 1e-07	< 1e-07	0	421.7	1182	0.357	1553971_a_at	opposite strand transcription unit to STAG3	GATS
977	1e-07	4.9e-06	0	323	904.6	0.357	238620_at	SMA3	SMA3
2291	7.7e-06	0.000179	0	109.7	307.7	0.357	239425_at	Full length insert cDNA clone ZC34E11
367	< 1e-07	< 1e-07	0	848.4	2371.6	0.358	238992_at
1916	2.7e-06	7.51e-05	0	455.4	1272.9	0.358	225571_at	leukemia inhibitory factor receptor alpha	LIFR
4044	0.0001311	0.0017283	0.0001	397.5	1110.2	0.358	219935_at	ADAM metallopeptidase with thrombospondin type 1 motif, 5 (aggrecanase-2)	ADAMTS5
4743	0.0002951	0.003317	0.0003	57.2	160	0.358	1562799_at	Chromosome 16 open reading frame 14	C16orf14
2433	1.04e-05	0.0002273	0	92.1	256.4	0.359	1556205_at	CDNA FLJ37227 fis, clone BRAMY2000277
5338	0.0005134	0.0051275	0.001	39.9	111.1	0.359	1557674_s_at	EF-hand calcium binding domain 2	EFCAB2
5374	0.0005328	0.0052856	0.0003	35.1	97.7	0.359	1559170_at	CDNA FLJ34795 fis, clone NT2NE2005921 /// CDNA clone IMAGE:4346489, containing frame-shift errors
5544	0.0006199	0.0059611	0.0015	57.3	159.6	0.359	223588_at	THAP domain containing, apoptosis associated protein 2	THAP2
1060	1e-07	4.9e-06	0	2606.2	7240	0.36	201812_s_at	translocase of outer mitochondrial membrane 7 homolog (yeast) /// hypothetical protein LOC201725	TOMM7 /// LOC201725
1403	5e-07	1.88e-05	0	1502.8	4179.7	0.36	204000_at	guanine nucleotide binding protein (G protein), beta 5	GNB5
1821	2.1e-06	6.13e-05	0	183.5	509.3	0.36	237223_at
2770	2.01e-05	0.0003868	0	320.5	891.5	0.36	213541_s_at	v-ets erythroblastosis virus E26 oncogene like (avian)	ERG
2793	2.08e-05	0.000397	0	4957.9	13788.8	0.36	230180_at	DEAD (Asp-Glu-Ala-Asp) box polypeptide 17	DDX17
3559	7.28e-05	0.0010902	0.0001	208.9	580.5	0.36	203071_at	sema domain, immunoglobulin domain (Ig), short basic domain, secreted, (semaphorin) 3B	SEMA3B
3704	8.75e-05	0.0012594	0	133.1	369.6	0.36	232480_at	FLJ27365 protein	FLJ27365
3891	0.0001096	0.0015017	0.0003	61.4	170.5	0.36	237525_at
4746	0.0002973	0.0033396	0.0002	900.5	2502.1	0.36	202436_s_at	cytochrome P450, family 1, subfamily B, polypeptide 1	CYP1B1
5220	0.0004603	0.0047011	0.0006	22.4	62.2	0.36	232711_at	PBX/knotted 1 homeobox 2	PKNOX2
211	< 1e-07	< 1e-07	0	7203.8	19944.5	0.361	212179_at	chromosome 6 open reading frame 111	C6orf111
1137	2e-07	8.8e-06	0	2234.4	6184.8	0.361	226066_at	microphthalmia-associated transcription factor	MITF
1532	8e-07	2.76e-05	0	468.3	1297.2	0.361	219487_at	Bardet-Biedl syndrome 10	BBS10
2005	3.6e-06	9.57e-05	0	171.7	475.4	0.361	1555890_at	Olfactory receptor, family 2, subfamily A, member 7	OR2A7
4620	0.0002543	0.0029345	0.0001	51.9	143.6	0.361	240003_at
4965	0.0003565	0.0038275	0.0001	52	144	0.361	1557777_at	phosphodiesterase 6B, cGMP-specific, rod, beta (congenital stationary night blindness 3, autosomal dominant)	PDE6B
244	< 1e-07	< 1e-07	0	573.1	1581	0.362	227132_at	zinc finger protein 706	ZNF706
684	< 1e-07	< 1e-07	0	187.9	518.5	0.362	232038_at	chromosome 6 open reading frame 170	C6orf170
720	< 1e-07	< 1e-07	0	816.8	2257.2	0.362	225505_s_at	family with sequence similarity 113, member A	FAM113A
760	< 1e-07	< 1e-07	0	848.1	2346	0.362	225595_at	HCF-binding transcription factor Zhangfei	ZF
906	1e-07	4.9e-06	0	252.1	696.1	0.362	229672_at	Chromosome 20 open reading frame 44	C20orf44
2884	2.48e-05	0.0004583	0	661.9	1827.4	0.362	230200_at	NOL1/NOP2/Sun domain family, member 6	NSUN6
5326	0.0005099	0.005104	0.0005	39.3	108.6	0.362	236929_at	Hypothetical protein FLJ25037	FLJ25037
5437	0.000565	0.005539	0.0009	127.8	353.5	0.362	242358_at	Homo sapiens, clone IMAGE:3632683, mRNA
6095	0.0009451	0.0082653	0.0007	26.7	73.7	0.362	1570318_at	CDNA clone IMAGE:4792986
1416	6e-07	2.19e-05	0	969.9	2673.5	0.363	236649_at	DTW domain containing 1	DTWD1
2348	8.7e-06	0.0001975	0	606.5	1670.8	0.363	209293_x_at	inhibitor of DNA binding 4, dominant negative helix-loop-helix protein	ID4
2458	1.08e-05	0.0002342	0	222.7	612.7	0.363	229532_at	zinc finger protein 502	ZNF502
2932	2.67e-05	0.0004853	0.0002	587.6	1619.6	0.363	228391_at	cytochrome P450, family 4, subfamily V, polypeptide 2	CYP4V2
3492	6.55e-05	0.001	0.0002	330.6	909.9	0.363	229323_at	hypothetical LOC387723 /// hypothetical protein LOC651940	LOC387723 /// LOC651940
3904	0.000111	0.0015158	0.0001	85.5	235.8	0.363	212225_at	eukaryotic translation initiation factor 1	EIF1
4064	0.0001353	0.0017744	0.0001	1451.4	3997.2	0.363	229400_at	homeobox D10	HOXD10
33	< 1e-07	< 1e-07	0	490	1346	0.364	228185_at	zinc finger protein 25	ZNF25
293	< 1e-07	< 1e-07	0	1795.7	4932.6	0.364	222553_x_at	oxidation resistance 1	OXR1
1259	3e-07	1.23e-05	0	191.2	525.8	0.364	232663_s_at	similar to ubiquitin-associated protein 1 (predicted)	LOC390595
1747	1.6e-06	4.88e-05	0	13.3	36.5	0.364	201044_x_at	dual specificity phosphatase 1	DUSP1
2395	9.8e-06	0.0002174	0	311.3	855.7	0.364	219154_at	Ras homolog gene family, member F (in filopodia)	RHOF
4186	0.0001577	0.002007	0.0002	87.1	239	0.364	213411_at	MRNA; cDNA DKFZp434E0528 (from clone DKFZp434E0528)
4194	0.0001586	0.0020156	0.0001	71.8	197.5	0.364	1568720_at	zinc finger protein 506	ZNF506
985	1e-07	4.9e-06	0	1641.9	4501.4	0.365	200962_at	ribosomal protein L31 /// similar to ribosomal protein L31	RPL31 /// LOC653773
1177	2e-07	8.8e-06	0	2202.6	6042	0.365	201236_s_at	BTG family, member 2	BTG2
2374	9.3e-06	0.0002088	0	284.9	780.5	0.365	243629_x_at	Antigen p97 (melanoma associated) identified by monoclonal antibodies 133.2 and 96.5	MFI2
2513	1.21e-05	0.0002564	0.0001	2206.1	6037.9	0.365	225975_at	protocadherin 18	PCDH18
2804	2.14e-05	0.0004064	0	188.6	516.1	0.365	239973_at	Full-length cDNA clone CS0DJ013YE21 of T cells (Jurkat cell line) Cot 10-normalized of Homo sapiens (human)
2918	2.62e-05	0.0004782	0	311.3	852.3	0.365	239619_at	Zinc finger protein 395	ZNF395
3096	3.58e-05	0.0006165	0	1575.4	4314.1	0.365	222150_s_at	hypothetical protein LOC54103	LOC54103
3247	4.5e-05	0.0007388	0	492	1346.9	0.365	231838_at	chromosome 20 open reading frame 119	C20orf119
3921	0.0001132	0.0015391	0.0002	51	139.9	0.365	236366_at	hypothetical LOC440149	LOC440149
4138	0.0001482	0.0019089	0	100.8	276.5	0.365	228327_x_at	Meis1, myeloid ecotropic viral integration site 1 homolog 3 (mouse)	MEIS3
4856	0.000326	0.003579	0.0007	105.9	290.4	0.365	241402_at	tRNA splicing endonuclease 54 homolog (S. cerevisiae)	TSEN54
4875	0.0003333	0.0036449	0.0002	109.1	298.6	0.365	226186_at	Tropomodulin 2 (neuronal)	TMOD2
6090	0.0009424	0.0082498	0.0013	45.1	123.6	0.365	229770_at	glycosyltransferase 1 domain containing 1	GLT1D1
67	< 1e-07	< 1e-07	0	3445.1	9400.2	0.366	46256_at	splA/ryanodine receptor domain and SOCS box containing 3	SPSB3
2305	8e-06	0.000185	0	1092.8	2988.8	0.366	225283_at	arrestin domain containing 4	ARRDC4
2528	1.26e-05	0.0002656	0	58.5	159.7	0.366	231986_at	regulating synaptic membrane exocytosis 1	RIMS1
2926	2.64e-05	0.0004808	0	944	2581.4	0.366	AFFX-r2-Bs-lys-M_at
3207	4.23e-05	0.0007032	0	16.4	44.8	0.366	1558176_at	immunoglobulin lambda locus /// immunoglobulin lambda variable 4-3 /// immunoglobulin lambda variable 3-25 /// immunoglobulin lambda variable 2-14 /// immunoglobulin lambda joining 3	IGL@ /// IGLV4-3 /// IGLV3-25 /// IGLV2-14 /// IGLJ3
4295	0.000178	0.0022094	0.0002	148	404.9	0.366	52837_at	KIAA1644 protein	KIAA1644
4927	0.000347	0.0037547	0.0002	266.2	726.7	0.366	225328_at	CDNA FLJ39585 fis, clone SKMUS2006633
5716	0.0007076	0.0065996	0.0004	125.2	342.5	0.366	222184_at	Clone 25015 mRNA sequence
172	< 1e-07	< 1e-07	0	823.9	2242.7	0.367	226181_at	tubulin, epsilon 1	TUBE1
2116	5e-06	0.0001259	0	413.3	1125	0.367	206481_s_at	LIM domain binding 2	LDB2
2621	1.53e-05	0.0003112	0	341.9	932.4	0.367	212609_s_at	V-akt murine thymoma viral oncogene homolog 3 (protein kinase B, gamma)	AKT3
5780	0.0007433	0.0068558	0.0003	233.3	635.8	0.367	219213_at	junctional adhesion molecule 2	JAM2
1886	2.5e-06	7.04e-05	0	589.5	1603.9	0.368	230142_s_at	cold inducible RNA binding protein	CIRBP
3568	7.38e-05	0.0011027	0	112.8	306.2	0.368	230780_at	CDNA FLJ31839 fis, clone NT2RP7000086
4061	0.0001345	0.0017657	0.0001	1291.5	3510.5	0.368	204464_s_at	endothelin receptor type A	EDNRA
4255	0.0001702	0.002132	0.0004	60	163.2	0.368	236945_at
4353	0.0001911	0.0023404	0	729.4	1983.4	0.368	213380_x_at	macrophage stimulating, pseudogene 9	MSTP9
5061	0.0003977	0.0041893	0.0009	87.9	238.8	0.368	205940_at	myosin, heavy polypeptide 3, skeletal muscle, embryonic	MYH3
5537	0.0006171	0.0059416	0.0007	65.6	178.1	0.368	227984_at	Hypothetical protein LOC650392	LOC650392
768	< 1e-07	< 1e-07	0	398.7	1080.1	0.369	229092_at	Nuclear receptor subfamily 2, group F, member 2	NR2F2
4742	0.0002941	0.0033064	0.0007	170.5	461.7	0.369	215513_at	hydatidiform mole associated and imprinted	HYMAI
199	< 1e-07	< 1e-07	0	304.2	821.8	0.37	229705_at	Transcribed locus
427	< 1e-07	< 1e-07	0	299.2	809.1	0.37	1558586_at	Zinc finger protein 83	ZNF83
1030	1e-07	4.9e-06	0	149.2	403.6	0.37	241972_at	hypothetical LOC401588	LOC401588
2814	2.17e-05	0.0004108	0	93.7	253.4	0.37	243000_at	cyclin-dependent kinase 6	CDK6
3150	3.9e-05	0.0006596	0	1508.4	4072.1	0.37	213142_x_at	hypothetical protein LOC54103	LOC54103
4348	0.00019	0.0023296	0	263.1	710.7	0.37	206128_at	adrenergic, alpha-2C-, receptor	ADRA2C
4458	0.000215	0.0025711	0.0003	112.3	303.9	0.37	205528_s_at	runt-related transcription factor 1; translocated to, 1 (cyclin D-related)	RUNX1T1
4838	0.0003227	0.003556	0.0003	67.6	182.5	0.37	238054_at	ADP-ribosylhydrolase like 1	ADPRHL1
1132	2e-07	8.8e-06	0	188.8	508.9	0.371	226136_at
1705	1.5e-06	4.64e-05	0	271.6	732.4	0.371	223698_at	solute carrier family 25, member 36	SLC25A36
2837	2.26e-05	0.0004244	0	206.3	556.5	0.371	242469_at	Hypothetical protein LOC120376	LOC120376
4071	0.0001365	0.0017875	0.0009	1005	2710.7	0.371	229273_at	sal-like 1 (Drosophila)	SALL1
4848	0.0003243	0.0035662	0.0004	176.7	476.5	0.371	229621_x_at	Transcribed locus
5389	0.0005414	0.0053559	0.0003	53.5	144.2	0.371	237154_at	Hydroxysteroid (11-beta) dehydrogenase 1	HSD11B1
1128	2e-07	8.8e-06	0	729.9	1963.3	0.372	224953_at	Yip1 domain family, member 5	YIPF5
2091	4.7e-06	0.0001198	0	373.4	1003.1	0.372	228593_at	hypothetical LOC339483	LOC339483
4407	0.0002042	0.0024702	0.0005	87.4	234.9	0.372	243404_at
4590	0.0002471	0.0028688	0.0003	81.1	217.8	0.372	1561106_at	Chromosome 6 open reading frame 217	C6orf217
4819	0.000318	0.003518	0.0001	66.7	179.2	0.372	213854_at	synaptogyrin 1	SYNGR1
2139	5.3e-06	0.0001318	0	409.6	1097	0.373	1555363_s_at	hypothetical protein MGC39821	MGC39821
4204	0.0001606	0.0020361	0.0004	80.2	215.2	0.373	243068_at	Hypothetical LOC401320	LOC401320
5077	0.0004059	0.0042622	0.0005	40.1	107.4	0.373	241256_at
5471	0.0005771	0.0056235	0.0005	205.6	551	0.373	228994_at	coiled-coil domain containing 24	CCDC24
5592	0.0006389	0.006091	0.0008	175.8	470.8	0.373	213910_at	insulin-like growth factor binding protein 7	IGFBP7
5735	0.0007183	0.0066758	0.0029	80.2	214.8	0.373	243958_at	Transcribed locus
5892	0.0008052	0.0072856	0.0014	93	249.1	0.373	232182_at	hypothetical protein LOC286272	LOC286272
397	< 1e-07	< 1e-07	0	204.4	545.9	0.374	226521_s_at	coiled-coil domain containing 98	CCDC98
710	< 1e-07	< 1e-07	0	191.8	513.3	0.374	229227_at	FLJ45244 protein	FLJ45244
794	< 1e-07	< 1e-07	0	319.1	853.8	0.374	238456_at	CDNA FLJ36202 fis, clone TESTI2028296
2724	1.88e-05	0.0003675	0	1897.1	5072.1	0.374	204158_s_at	T-cell, immune regulator 1, ATPase, H+ transporting, lysosomal V0 subunit A3	TCIRG1
3505	6.69e-05	0.001017	0.0005	56.9	152	0.374	208609_s_at	tenascin XA pseudogene /// tenascin XA pseudogene /// tenascin XB /// tenascin XB	TNXA /// TNXB
4886	0.0003362	0.0036683	0.0004	67.7	181.1	0.374	242303_at	Transcribed locus
5549	0.0006215	0.0059711	0.0009	107.6	288	0.374	239963_at	Transcribed locus
5616	0.0006537	0.0062055	0.0004	177.7	475.6	0.374	223610_at	sema domain, seven thrombospondin repeats (type 1 and type 1-like), transmembrane domain (TM) and short cytoplasmic domain, (semaphorin) 5B	SEMA5B
5709	0.0007045	0.0065788	0.0002	119.7	320.4	0.374	220277_at	CXXC finger 4	CXXC4
6105	0.0009551	0.0083399	0.0007	138.1	369.6	0.374	205609_at	angiopoietin 1	ANGPT1
197	< 1e-07	< 1e-07	0	1751.2	4666.1	0.375	235725_at	Transcribed locus
2407	9.9e-06	0.0002193	0	439	1172	0.375	225292_at	collagen, type XXVII, alpha 1	COL27A1
2717	1.86e-05	0.0003648	0	289.2	770.9	0.375	242051_at	Transcribed locus
2772	2.02e-05	0.0003884	0.0001	127	339	0.375	203592_s_at	follistatin-like 3 (secreted glycoprotein)	FSTL3
4070	0.0001364	0.0017867	0.0002	228.8	610	0.375	217232_x_at	hemoglobin, beta	HBB
134	< 1e-07	< 1e-07	0	1333.1	3543	0.376	226721_at	Dpy-19-like 4 (C. elegans)	DPY19L4
2802	2.13e-05	0.0004051	0	319.8	850.2	0.376	232262_at	phosphatidylinositol glycan anchor biosynthesis, class L	PIGL
3217	4.27e-05	0.0007076	0.0004	129.4	344.2	0.376	237681_at	Thrombospondin 4	THBS4
5562	0.0006244	0.0059849	0.0005	355	945.3	0.376	230245_s_at	hypothetical protein LOC283663	LOC283663
821	< 1e-07	< 1e-07	0	787	2086.6	0.377	203117_s_at	ubiquitin specific peptidase 52	USP52
1164	2e-07	8.8e-06	0	2720.7	7224.8	0.377	226529_at	transmembrane protein 106B	TMEM106B
1210	3e-07	1.23e-05	0	910.1	2412.2	0.377	226037_s_at	TAF9B RNA polymerase II, TATA box binding protein (TBP)-associated factor, 31kDa /// similar to TBP-associated factor 9L	TAF9B /// LOC653068
1752	1.7e-06	5.13e-05	0	1518.8	4025.8	0.377	209369_at	annexin A3	ANXA3
4508	0.0002278	0.002694	0.0006	76	201.8	0.377	237084_at	Coiled-coil domain containing 73	CCDC73
2365	9.1e-06	0.0002051	0	104	275.2	0.378	238771_at	Fibrosin 1	FBS1
1932	2.9e-06	7.98e-05	0	163.4	431.4	0.379	208056_s_at	core-binding factor, runt domain, alpha subunit 2; translocated to, 3	CBFA2T3
2466	1.11e-05	0.0002395	0	544	1435.5	0.379	239442_at	Centrosomal protein 68kDa	CEP68
416	< 1e-07	< 1e-07	0	2597	6831	0.38	214093_s_at	far upstream element (FUSE) binding protein 1	FUBP1
2530	1.27e-05	0.0002673	0	1691.8	4457.1	0.38	205583_s_at	chromosome X open reading frame 45	CXorf45
3118	3.69e-05	0.0006309	0	191.3	503.7	0.38	210273_at	BH-protocadherin (brain-heart)	PCDH7
3644	8.04e-05	0.0011763	0.0001	109.9	289.3	0.38	1568854_at	CDNA clone IMAGE:4828827
3751	9.31e-05	0.0013232	0	53.7	141.5	0.38	231125_at	CDNA clone IMAGE:4453251
6050	0.0009072	0.0079942	0.0014	149	392.1	0.38	239764_at	MRNA; cDNA DKFZp686D1113 (from clone DKFZp686D1113)
87	< 1e-07	< 1e-07	0	212.9	558.9	0.381	235304_at	Zinc finger protein 573	ZNF573
100	< 1e-07	< 1e-07	0	271.4	713.2	0.381	214098_at	KIAA1107	KIAA1107
122	< 1e-07	< 1e-07	0	148.3	389.1	0.381	230072_at	Transcribed locus
847	< 1e-07	< 1e-07	0	452.8	1188.3	0.381	224873_s_at	mitochondrial ribosomal protein S25	MRPS25
878	1e-07	4.9e-06	0	201.3	528.8	0.381	214790_at	SUMO1/sentrin specific peptidase 6	SENP6
918	1e-07	4.9e-06	0	187.5	492.7	0.381	235511_at	RNA binding motif protein 4B	RBM4B
2925	2.63e-05	0.0004794	0	133.7	351.1	0.381	209726_at	carbonic anhydrase XI	CA11
3445	6.14e-05	0.0009496	0.0002	88.2	231.6	0.381	227321_at	opposite strand transcription unit to STAG3	GATS
3681	8.52e-05	0.0012333	0	127.8	335	0.381	1555871_at	KIAA1648 protein	KIAA1648
3866	0.000106	0.0014614	0.0003	209	547.9	0.381	229568_at	MOB1, Mps One Binder kinase activator-like 2B (yeast)	MOBKL2B
4413	0.0002056	0.0024838	0.0002	209.5	549.5	0.381	231738_at	protocadherin beta 7	PCDHB7
4913	0.0003441	0.0037331	0.0003	53.2	139.5	0.381	227830_at	gamma-aminobutyric acid (GABA) A receptor, beta 3	GABRB3
81	< 1e-07	< 1e-07	0	6788.8	17753.8	0.382	208804_s_at	splicing factor, arginine/serine-rich 6	SFRS6
653	< 1e-07	< 1e-07	0	304.7	797.9	0.382	228972_at
2201	6.3e-06	0.0001525	0	373.7	978.8	0.382	219371_s_at	Kruppel-like factor 2 (lung)	KLF2
2393	9.8e-06	0.0002174	0	270.1	707.3	0.382	205236_x_at	superoxide dismutase 3, extracellular	SOD3
2555	1.33e-05	0.0002773	0	1160	3033.3	0.382	212848_s_at	chromosome 9 open reading frame 3	C9orf3
5293	0.0004959	0.0049948	0.0012	971.5	2545.2	0.382	218589_at	purinergic receptor P2Y, G-protein coupled, 5	P2RY5
6064	0.0009228	0.0081128	0.001	44.4	116.1	0.382	1560373_a_at	CDNA FLJ34680 fis, clone LIVER2003524
255	< 1e-07	< 1e-07	0	3175.3	8280.5	0.383	224755_at
2974	2.86e-05	0.0005123	0.0001	1656.6	4320.7	0.383	225191_at	cold inducible RNA binding protein	CIRBP
4654	0.0002658	0.0030441	0.0002	75.8	197.9	0.383	229809_at	Transcribed locus, strongly similar to XP_509064.1 PREDICTED: similar to POU domain-containing transcription factor EmbFL isoform [Pan troglodytes]
4821	0.0003185	0.0035221	0.0001	397	1035.9	0.383	213249_at	F-box and leucine-rich repeat protein 7	FBXL7
5138	0.0004274	0.0044347	0.0003	14.6	38.1	0.383	210481_s_at	C-type lectin domain family 4, member M	CLEC4M
5997	0.000865	0.0076897	0.001	24	62.6	0.383	240556_at	Decorin	DCN
112	< 1e-07	< 1e-07	0	853.5	2219.8	0.384	228174_at	Golgi autoantigen, golgin subfamily a, 1	GOLGA1
415	< 1e-07	< 1e-07	0	230.2	599	0.384	235796_at	Transcribed locus
667	< 1e-07	< 1e-07	0	293	763.2	0.384	228080_at	layilin	LAYN
772	< 1e-07	< 1e-07	0	807.3	2100.9	0.384	227351_at	chromosome 16 open reading frame 52	C16orf52
783	< 1e-07	< 1e-07	0	422.6	1101.3	0.384	230435_at	hypothetical LOC375190	LOC375190
2449	1.06e-05	0.0002306	0	317.6	827.8	0.384	223392_s_at	teashirt family zinc finger 3	TSHZ3
3186	4.11e-05	0.0006877	0	1240.8	3234.9	0.384	224719_s_at	chromosome 12 open reading frame 57	C12orf57
4666	0.0002686	0.0030689	0.0004	342.5	891.9	0.384	210596_at
5500	0.0005957	0.0057742	0.0007	179.1	467	0.384	230987_at	Transcribed locus, strongly similar to XP_530134.1 PREDICTED: hypothetical protein XP_530134 [Pan troglodytes]
114	< 1e-07	< 1e-07	0	312.5	812.5	0.385	206648_at	zinc finger protein 571	ZNF571
183	< 1e-07	< 1e-07	0	460	1194.4	0.385	226713_at	coiled-coil domain containing 50	CCDC50
938	1e-07	4.9e-06	0	197.9	513.6	0.385	228831_s_at	guanine nucleotide binding protein (G protein), gamma 7	GNG7
2877	2.45e-05	0.0004538	0	371.3	965.4	0.385	228338_at	hypothetical protein LOC120376 /// similar to hypothetical protein LOC120376 /// similar to hypothetical protein LOC120376	LOC120376 /// LOC644244 /// LOC648930
3110	3.65e-05	0.0006253	0	451.2	1170.7	0.385	213238_at	ATPase, Class V, type 10D	ATP10D
3534	7e-05	0.0010557	0	148	384.9	0.385	229389_at	ATG16 autophagy related 16-like 2 (S. cerevisiae)	ATG16L2
4761	0.0003025	0.0033866	0.0014	579.2	1504.9	0.385	225871_at	six transmembrane epithelial antigen of the prostate 2	STEAP2
4805	0.0003148	0.0034927	0.0005	104	269.9	0.385	207413_s_at	sodium channel, voltage-gated, type V, alpha (long QT syndrome 3)	SCN5A
5008	0.0003722	0.0039622	0.0007	7.5	19.5	0.385	1568375_at	defensin, beta 124	DEFB124
5203	0.0004554	0.0046662	0.0004	2194.5	5698.3	0.385	232524_x_at	anaphase promoting complex subunit 4	ANAPC4
71	< 1e-07	< 1e-07	0	418.5	1083.9	0.386	209263_x_at	tetraspanin 4	TSPAN4
111	< 1e-07	< 1e-07	0	2173.8	5627.1	0.386	225352_at	translocation protein 1	TLOC1
155	< 1e-07	< 1e-07	0	453.3	1175.6	0.386	204140_at	tyrosylprotein sulfotransferase 1	TPST1
545	< 1e-07	< 1e-07	0	142	367.9	0.386	228721_at	chromosome 3 open reading frame 41	C3orf41
921	1e-07	4.9e-06	0	264.8	686.2	0.386	204916_at	receptor (calcitonin) activity modifying protein 1	RAMP1
4998	0.0003692	0.0039373	0.0006	3992.8	10334	0.386	AFFX-r2-Bs-thr-3_s_at
1140	2e-07	8.8e-06	0	256.8	663.2	0.387	231987_at	Hypothetical protein DKFZp586C0721	DKFZp586C0721
1423	6e-07	2.19e-05	0	158.3	408.8	0.387	1556678_a_at	Hypothetical protein LOC284371	LOC284371
1448	6e-07	2.19e-05	0	316.7	817.9	0.387	205005_s_at	N-myristoyltransferase 2	NMT2
1508	7e-07	2.46e-05	0.0001	663.9	1714.6	0.387	227001_at	NIPA-like domain containing 2	NPAL2
2266	7.4e-06	0.0001736	0	2404	6218.7	0.387	221589_s_at	aldehyde dehydrogenase 6 family, member A1	ALDH6A1
2579	1.41e-05	0.0002911	0	167.3	432.1	0.387	238628_s_at	trafficking protein particle complex 2-like	TRAPPC2L
2744	1.91e-05	0.0003711	0	611.2	1578.6	0.387	212745_s_at	Bardet-Biedl syndrome 4	BBS4
3452	6.22e-05	0.00096	0.0001	89.6	231.3	0.387	238153_at	phosphodiesterase 6B, cGMP-specific, rod, beta (congenital stationary night blindness 3, autosomal dominant)	PDE6B
3481	6.46e-05	0.0009894	0.0002	181.6	469	0.387	219334_s_at	oligonucleotide/oligosaccharide-binding fold containing 2A	OBFC2A
3871	0.0001068	0.0014709	0.0001	4470	11545.2	0.387	213891_s_at	CDNA FLJ37747 fis, clone BRHIP2022986
3887	0.000109	0.001495	0.0001	2179.1	5628.3	0.387	AFFX-PheX-3_at
4259	0.0001708	0.002138	0.0002	1606.3	4155.2	0.387	207836_s_at	RNA binding protein with multiple splicing	RBPMS
4408	0.0002043	0.0024709	0.0001	82.4	213.1	0.387	236311_at	loss of heterozygosity, 12, chromosomal region 2	LOH12CR2
5192	0.0004503	0.0046237	0.0005	68.3	176.3	0.387	230359_at	kinase non-catalytic C-lobe domain (KIND) containing 1	KNDC1
5527	0.0006113	0.0058954	0.0011	109.1	282	0.387	210751_s_at	regucalcin (senescence marker protein-30)	RGN
80	< 1e-07	< 1e-07	0	5242.3	13514.1	0.388	209265_s_at	methyltransferase like 3	METTL3
210	< 1e-07	< 1e-07	0	951.6	2451.3	0.388	203970_s_at	peroxisomal biogenesis factor 3	PEX3
2043	4e-06	0.0001043	0	1074.1	2766.8	0.388	203468_at	cyclin-dependent kinase (CDC2-like) 10	CDK10
2700	1.82e-05	0.0003592	0	317.2	817.4	0.388	230148_at	AHA1, activator of heat shock 90kDa protein ATPase homolog 2 (yeast)	AHSA2
3908	0.000112	0.0015275	0.0006	280.6	722.8	0.388	205059_s_at	iduronidase, alpha-L-	IDUA
5224	0.0004624	0.0047189	0.0009	147.6	380.7	0.388	225939_at	eukaryotic translation initiation factor 4E member 3	EIF4E3
5560	0.0006238	0.0059813	0.0008	157.4	405.8	0.388	1557459_at	SNF1-like kinase 2	SNF1LK2
5649	0.0006702	0.006325	0.001	80.1	206.5	0.388	226698_at	FCH and double SH3 domains 1	FCHSD1
1402	5e-07	1.88e-05	0	630.3	1621.7	0.389	203845_at	p300/CBP-associated factor	PCAF
5306	0.0005001	0.0050248	0.0011	84.2	216.4	0.389	229423_at	Transcribed locus
651	< 1e-07	< 1e-07	0	212.2	544.8	0.39	235867_at	glutathione S-transferase M3 (brain)	GSTM3
1884	2.5e-06	7.04e-05	0	1054	2701.8	0.39	202450_s_at	cathepsin K (pycnodysostosis)	CTSK
3523	6.84e-05	0.0010342	0	73.2	187.7	0.39	239025_at
3788	9.69e-05	0.0013634	0.0004	402.9	1032	0.39	222833_at	acyltransferase like 1	AYTL1
4425	0.0002089	0.0025162	0.0001	233.7	598.5	0.39	236562_at	zinc finger protein 439	ZNF439
4678	0.0002744	0.0031265	0.001	79.1	202.6	0.39	1556709_a_at	hypothetical protein LOC283887	LOC283887
5419	0.0005593	0.0055024	0.0007	643.5	1649.5	0.39	211675_s_at	MyoD family inhibitor domain containing /// MyoD family inhibitor domain containing	MDFIC
5435	0.0005639	0.0055313	0.0005	66.1	169.4	0.39	238529_at	CDNA clone IMAGE:6342029
104	< 1e-07	< 1e-07	0	1059	2708.6	0.391	212615_at	chromodomain helicase DNA binding protein 9	CHD9
564	< 1e-07	< 1e-07	0	350.5	896.4	0.391	238633_at	Enhancer of polycomb homolog 1 (Drosophila)	EPC1
2367	9.2e-06	0.0002071	0	229.1	586.5	0.391	222013_x_at	Amyloid beta (A4) precursor protein (peptidase nexin-II, Alzheimer disease)	APP
3265	4.67e-05	0.0007625	0.0002	144.3	369.2	0.391	222312_s_at	CDNA clone IMAGE:6186815
3512	6.75e-05	0.0010238	0	329.6	843	0.391	229802_at	CDNA FLJ14388 fis, clone HEMBA1002716
4050	0.0001321	0.0017389	0.0006	125.9	322.1	0.391	214764_at	KIAA0507	KIAA0507
4088	0.0001387	0.0018084	0.0002	243.2	621.9	0.391	205114_s_at		CCL3 /// CCL3L1 /// CCL3L3 /// LOC643930
5115	0.0004197	0.0043744	0.0004	467.3	1193.9	0.391	223253_at	ependymin related protein 1 (zebrafish)	EPDR1
5535	0.0006167	0.0059399	0.0007	36.6	93.6	0.391	236720_at	Transcribed locus
5924	0.0008213	0.0073911	0.0014	90.9	232.6	0.391	236839_at	AU RNA binding protein/enoyl-Coenzyme A hydratase	AUH
243	< 1e-07	< 1e-07	0	871.8	2224	0.392	226366_at	SNF2 histone linker PHD RING helicase	SHPRH
1439	6e-07	2.19e-05	0	1716	4375	0.392	225312_at	COMM domain containing 6	COMMD6
3143	3.84e-05	0.0006513	0	530.7	1354	0.392	211671_s_at	nuclear receptor subfamily 3, group C, member 1 (glucocorticoid receptor) /// nuclear receptor subfamily 3, group C, member 1 (glucocorticoid receptor)	NR3C1
3223	4.33e-05	0.0007162	0	101.8	259.6	0.392	1569157_s_at	hypothetical protein LOC162993	LOC162993
3405	5.85e-05	0.0009159	0	130.4	332.7	0.392	226700_at	U2 small nuclear RNA auxiliary factor 1-like 4	U2AF1L4
3592	7.58e-05	0.0011244	0.0002	370.6	944.9	0.392	236600_at	spastic paraplegia 20, spartin (Troyer syndrome)	SPG20
3906	0.0001116	0.0015232	0.0001	364.8	931	0.392	204345_at	collagen, type XVI, alpha 1	COL16A1
5356	0.000523	0.0052058	0.0009	54.7	139.5	0.392	244066_at	Transcribed locus
5434	0.0005639	0.0055313	0.0006	485.4	1236.9	0.392	204688_at	sarcoglycan, epsilon	SGCE
5476	0.0005801	0.0056476	0.0004	125.3	319.7	0.392	218609_s_at	nudix (nucleoside diphosphate linked moiety X)-type motif 2	NUDT2
5994	0.0008644	0.0076865	0.0018	1691.5	4317.2	0.392	209710_at	GATA binding protein 2	GATA2
699	< 1e-07	< 1e-07	0	222	564.6	0.393	242255_at	WD repeat domain 37	WDR37
748	< 1e-07	< 1e-07	0	199	506.4	0.393	242523_at	Hypothetical gene supported by BC047417	LOC400027
2232	6.8e-06	0.0001621	0.0003	115.3	293.6	0.393	1553247_a_at	Zinc finger protein 564	ZNF564
2398	9.8e-06	0.0002174	0	189.4	482.2	0.393	241384_x_at	hypothetical protein MGC40579	MGC40579
3198	4.18e-05	0.0006968	0.0001	315	801.9	0.393	203469_s_at	cyclin-dependent kinase (CDC2-like) 10	CDK10
3332	5.24e-05	0.0008381	0	86.7	220.7	0.393	244861_at	zinc finger protein 527	ZNF527
3395	5.75e-05	0.0009029	0.0002	258.6	657.2	0.393	236832_at	hypothetical LOC221442	LOC221442
4938	0.00035	0.0037778	0.0009	89.5	227.8	0.393	223842_s_at	scavenger receptor class A, member 3	SCARA3
5424	0.0005604	0.0055081	0.0002	43.1	109.8	0.393	233920_at	MAD1 mitotic arrest deficient-like 1 (yeast)	MAD1L1
6000	0.0008697	0.0077276	0.0015	65.7	167.1	0.393	239407_at	Chromosome 21 open reading frame 66	C21orf66
3112	3.65e-05	0.0006253	0	528.9	1342.3	0.394	1558969_a_at	ribosomal protein L32 pseudogene 3	RPL32P3
4068	0.0001359	0.0017806	0.0002	9.3	23.6	0.394	226940_at	Family with sequence similarity 69, member B	FAM69B
811	< 1e-07	< 1e-07	0	730.4	1848	0.395	219923_at	tripartite motif-containing 45	TRIM45
2297	7.8e-06	0.000181	0	95.6	242.3	0.395	237728_at	Integrin, alpha 2 (CD49B, alpha 2 subunit of VLA-2 receptor)	ITGA2
2711	1.85e-05	0.0003637	0.0001	1852.4	4685.8	0.395	227074_at	hypothetical protein LOC646848	LOC646848
3162	3.97e-05	0.0006689	0	828.2	2095.1	0.395	AFFX-LysX-M_at
3353	5.41e-05	0.0008599	0	15103.5	38249	0.395	226917_s_at	anaphase promoting complex subunit 4	ANAPC4
5301	0.0004977	0.0050054	0.0011	168.7	426.7	0.395	230741_at	Full length insert cDNA clone YX74D05
286	< 1e-07	< 1e-07	0	220.9	558.4	0.396	242607_at	Putative nucleic acid binding protein RY-1	RY1
1041	1e-07	4.9e-06	0	223.3	564.6	0.396	238497_at	transmembrane protein 136	TMEM136
1500	7e-07	2.46e-05	0	852.1	2150.4	0.396	228131_at	Excision repair cross-complementing rodent repair deficiency, complementation group 1 (includes overlapping antisense sequence)	ERCC1
2128	5.2e-06	0.0001301	0	213.6	539.2	0.396	226644_at	mindbomb homolog 2 (Drosophila)	MIB2
2429	1.03e-05	0.0002259	0	662.2	1672	0.396	204418_x_at	glutathione S-transferase M2 (muscle)	GSTM2
2865	2.39e-05	0.0004446	0	220.6	556.8	0.396	1557558_s_at	Matrilin 1, cartilage matrix protein	MATN1
3633	7.96e-05	0.0011678	0.0002	75.3	190.3	0.396	232416_at	bruno-like 5, RNA binding protein (Drosophila)	BRUNOL5
3783	9.64e-05	0.0013585	0.0001	87.5	221.2	0.396	1552761_at	solute carrier family 16, member 11 (monocarboxylic acid transporter 11)	SLC16A11
5085	0.0004091	0.0042882	0.0006	134.9	341	0.396	1560477_a_at	sterile alpha motif domain containing 11	SAMD11
5875	0.0007957	0.0072205	0.0009	125.1	315.9	0.396	228849_at	neurotrophic tyrosine kinase, receptor, type 3	NTRK3
300	< 1e-07	< 1e-07	0	184.5	465.1	0.397	231950_at	zinc finger protein 658	ZNF658
1784	1.9e-06	5.63e-05	0	1251	3148.9	0.397	202552_s_at	cysteine rich transmembrane BMP regulator 1 (chordin-like)	CRIM1
2538	1.28e-05	0.0002688	0	1173.5	2953.1	0.397	224999_at	Epidermal growth factor receptor (erythroblastic leukemia viral (v-erb-b) oncogene homolog, avian)	EGFR
2552	1.31e-05	0.0002737	0.0001	92.6	233.1	0.397	238488_at	importin 11	IPO11
2704	1.83e-05	0.0003607	0.0002	302.5	762.7	0.397	205905_s_at	MHC class I polypeptide-related sequence A /// MHC class I polypeptide-related sequence B	MICA /// MICB
3014	3.07e-05	0.000543	0	69.1	174	0.397	223693_s_at	hypothetical protein FLJ10324	FLJ10324
3259	4.57e-05	0.0007476	0.0001	92.9	234.3	0.397	229829_at	chromosome 18 open reading frame 18	C18orf18
4281	0.0001747	0.0021756	0.0004	68.8	173.1	0.397	1556224_a_at	zinc finger protein 783	ZNF783
5423	0.0005598	0.0055032	0.0012	34.7	87.5	0.397	1556706_at	Protein tyrosine phosphatase, non-receptor type 21	PTPN21
462	< 1e-07	< 1e-07	0	484.5	1216.7	0.398	229833_at	Arachidonate 12-lipoxygenase	ALOX12
3077	3.46e-05	0.0005995	0.0001	89.7	225.5	0.398	232163_at	WD repeat domain 19	WDR19
3531	6.97e-05	0.0010523	0.0002	16.7	42	0.398	236898_at	Transcribed locus
4798	0.0003122	0.0034689	0.0004	172.4	432.9	0.398	227409_at	protein phosphatase 1, regulatory (inhibitor) subunit 3E	PPP1R3E
5734	0.0007178	0.0066738	0.0004	828.6	2082.3	0.398	213307_at	SH3 and multiple ankyrin repeat domains 2	SHANK2
1058	1e-07	4.9e-06	0	462.1	1159.4	0.399	226783_at	alanine-glyoxylate aminotransferase 2-like 2	AGXT2L2
1208	3e-07	1.23e-05	0	205.9	516.6	0.399	229923_at	zinc finger, DHHC-type containing 21	ZDHHC21
1488	7e-07	2.46e-05	0	453.5	1136.1	0.399	1555874_x_at	hypothetical protein MGC21881	RP11-262H14.4
3900	0.0001106	0.0015119	0	201.9	506.2	0.399	223844_at	ADAM metallopeptidase with thrombospondin type 1 motif, 13	ADAMTS13
4116	0.0001441	0.0018664	0.0001	146	366.3	0.399	230248_x_at	Full-length cDNA clone CS0CAP004YK15 of Thymus of Homo sapiens (human)
4665	0.0002686	0.0030689	0.0006	202.2	507.4	0.399	241863_x_at	Coiled-coil domain containing 39	CCDC39
5529	0.0006117	0.0058982	0.0005	36.6	91.7	0.399	220433_at	proline rich Gla (G-carboxyglutamic acid) 3 (transmembrane)	PRRG3
5768	0.0007385	0.0068257	0.0006	369	924.7	0.399	205249_at	early growth response 2 (Krox-20 homolog, Drosophila)	EGR2
893	1e-07	4.9e-06	0	144.8	362.3	0.4	241730_at	Transcribed locus
1322	4e-07	1.56e-05	0	300.7	752.6	0.4	219442_at	chromosome 16 open reading frame 67	C16orf67
2179	6e-06	0.0001467	0	130.4	326.1	0.4	204358_s_at	fibronectin leucine rich transmembrane protein 2	FLRT2
2368	9.2e-06	0.0002071	0	358.5	896.4	0.4	229687_s_at	Full length insert cDNA clone ZD53C10
2411	1e-05	0.0002211	0	426.4	1065.6	0.4	229704_at	Transcribed locus
2589	1.43e-05	0.0002942	0	259	646.9	0.4	1555993_at	Calcium channel, voltage-dependent, L type, alpha 1D subunit	CACNA1D
3937	0.0001156	0.0015654	0.0003	506.4	1266.9	0.4	240830_at	small Cajal body-specific RNA 17	SCARNA17
4560	0.00024	0.0028059	0	3115.4	7781.1	0.4	200010_at	Ribosomal protein L11 /// Ribosomal protein L11	RPL11
5	< 1e-07	< 1e-07	0	1544.9	3854.7	0.401	213398_s_at	chromosome 14 open reading frame 124	C14orf124
180	< 1e-07	< 1e-07	0	1140	2845.6	0.401	202512_s_at	ATG5 autophagy related 5 homolog (S. cerevisiae)	ATG5
280	< 1e-07	< 1e-07	0	615.5	1533.6	0.401	228282_at	Hypothetical protein MGC33302	MGC33302
465	< 1e-07	< 1e-07	0	298.7	744.4	0.401	236994_at	F-box and leucine-rich repeat protein 4	FBXL4
773	< 1e-07	< 1e-07	0	394.4	982.5	0.401	229870_at	hypothetical protein LOC644656	LOC644656
4045	0.0001318	0.0017371	0.0002	59.8	149.2	0.401	206879_s_at	neuregulin 2	NRG2
5159	0.0004378	0.0045241	0.0009	130	324.5	0.401	235913_at	zinc finger-like	LOC400713
560	< 1e-07	< 1e-07	0	3648.9	9069	0.402	217816_s_at	PEST proteolytic signal containing nuclear protein	PCNP
2004	3.6e-06	9.57e-05	0	1571.7	3911.3	0.402	218164_at	spermatogenesis associated 20	SPATA20
2111	5e-06	0.0001259	0	966.2	2402	0.402	227728_at	CDNA FLJ42306 fis, clone TRACH2001646
5076	0.0004056	0.0042599	0.0006	171.7	426.6	0.402	230856_at	WD repeat domain, phosphoinositide interacting 1	WIPI1
599	< 1e-07	< 1e-07	0	518.3	1286.6	0.403	229850_at	Full length insert cDNA clone YX81F03
1414	5e-07	1.88e-05	0	2331	5781.4	0.403	230083_at	Full length insert cDNA clone YI48C03
1472	7e-07	2.46e-05	0	244.5	606.8	0.403	1558293_at	KIAA1107	KIAA1107
2531	1.27e-05	0.0002673	0	2010	4987.8	0.403	225330_at	hypothetical protein MGC18216	MGC18216
2590	1.43e-05	0.0002942	0.0001	175.5	435.5	0.403	243331_at	Transcribed locus
5277	0.0004892	0.0049413	0.0004	70.9	175.9	0.403	217559_at	ribosomal protein L10-like	RPL10L
374	< 1e-07	< 1e-07	0	327.1	809.2	0.404	212968_at	radical fringe homolog (Drosophila)	RFNG
746	< 1e-07	< 1e-07	0	1568.4	3884	0.404	203002_at	angiomotin like 2	AMOTL2
2353	8.9e-06	0.0002012	0	213.7	528.7	0.404	236446_at	F-box and leucine-rich repeat protein 3	FBXL3
4487	0.0002214	0.0026305	0.0001	997.8	2469.6	0.404	225207_at	pyruvate dehydrogenase kinase, isozyme 4	PDK4
4596	0.0002483	0.0028801	0.0005	136.9	339.2	0.404	209963_s_at	erythropoietin receptor	EPOR
5944	0.0008334	0.0074748	0.0008	40.6	100.5	0.404	240281_at	RFT1 homolog (S. cerevisiae)	RFT1
2313	8.2e-06	0.0001886	0	811.7	2002	0.405	213106_at
3102	3.61e-05	0.0006202	0	1509.7	3725.6	0.405	225698_at	chromosome 5 open reading frame 26	C5orf26
34	< 1e-07	< 1e-07	0	932.8	2294.9	0.406	225339_at	CDNA FLJ26141 fis, clone TST03911
356	< 1e-07	< 1e-07	0	2281.9	5624.1	0.406	228999_at	chromodomain helicase DNA binding protein 2	CHD2
2554	1.33e-05	0.0002773	0.0001	372.7	918.1	0.406	228551_at	hypothetical protein MGC24039	MGC24039
3510	6.7e-05	0.0010176	0.0002	616.7	1518.1	0.406	240286_at	Glycoprotein M6B	GPM6B
4111	0.0001431	0.0018557	0.0004	41.2	101.5	0.406	1554176_a_at	chromosome 3 open reading frame 33	C3orf33
4156	0.0001515	0.0019434	0.0004	105.5	260.1	0.406	1559534_at	Homo sapiens, clone IMAGE:5743779, mRNA
191	< 1e-07	< 1e-07	0	556.9	1368	0.407	235369_at	chromosome 14 open reading frame 28 /// synaptophysin-like 2	C14orf28 /// SYPL2
3487	6.52e-05	0.0009963	0.0002	221.5	544.3	0.407	228064_at	similar to hypothetical protein LOC192734	LOC388886
4520	0.00023	0.0027128	0.0002	50.5	124	0.407	226071_at	ADAMTS-like 4	ADAMTSL4
259	< 1e-07	< 1e-07	0	1621	3975.9	0.408	212476_at	centaurin, beta 2	CENTB2
713	< 1e-07	< 1e-07	0	16569.9	40650.1	0.408	215111_s_at	TSC22 domain family, member 1	TSC22D1
992	1e-07	4.9e-06	0	305.6	748.7	0.408	213195_at	hypothetical protein LOC201229	LOC201229
1124	2e-07	8.8e-06	0	385.5	945.4	0.408	238154_at	Centrosomal protein 70kDa	CEP70
1793	1.9e-06	5.63e-05	0.0001	224.5	549.7	0.408	228333_at	Full length insert cDNA clone YT94E02
1799	1.9e-06	5.63e-05	0	279.2	684.8	0.408	1557353_at	CDNA FLJ38904 fis, clone NT2NE2001524
82	< 1e-07	< 1e-07	0	400.3	979.6	0.409	227982_at	MRNA; cDNA DKFZp434B1417 (from clone DKFZp434B1417)
264	< 1e-07	< 1e-07	0	539.5	1319.8	0.409	65472_at	Hypothetical LOC388969	LOC388969
358	< 1e-07	< 1e-07	0	151.1	369.1	0.409	230274_s_at	Nucleoporin 88kDa	NUP88
1291	3e-07	1.23e-05	0	350.4	856.1	0.409	235227_at	CDNA clone IMAGE:5287121
2216	6.6e-06	0.0001586	0	118.1	288.5	0.409	239845_at	Transcribed locus
3739	9.16e-05	0.0013057	0.0003	69.8	170.8	0.409	222106_at	prion protein 2 (dublet)	PRND
1077	1e-07	4.9e-06	0	357.6	872.4	0.41	1554067_at	hypothetical protein FLJ32549	FLJ32549
2553	1.32e-05	0.0002756	0	259.5	632.5	0.41	237745_at	hypothetical LOC641467	LOC641467
3001	3e-05	0.0005328	0	152.4	371.6	0.41	229107_at
3037	3.2e-05	0.0005615	0	523.2	1277.4	0.41	218729_at	latexin	LXN
4606	0.0002504	0.0028976	0.0007	129.6	316.4	0.41	233874_at	KIAA1458	KIAA1458
4948	0.0003514	0.0037861	0.0005	59.5	145.1	0.41	238188_at	chromosome 1 open reading frame 148	C1orf148
4955	0.0003526	0.0037937	0.0006	109.7	267.3	0.41	207987_s_at	gonadotropin-releasing hormone 1 (luteinizing-releasing hormone)	GNRH1
852	< 1e-07	< 1e-07	0	4191.3	10200.9	0.411	224841_x_at	growth arrest-specific 5	GAS5
1326	4e-07	1.56e-05	0	276	672.1	0.411	238646_at	Transcribed locus
2169	5.8e-06	0.0001424	0	195.3	474.9	0.411	239765_at	Transcribed locus
3587	7.55e-05	0.0011209	0.0001	1743.9	4245.3	0.411	233085_s_at	oligonucleotide/oligosaccharide-binding fold containing 2A	OBFC2A
58	< 1e-07	< 1e-07	0	631.9	1534.9	0.412	223606_x_at	KIAA1704	KIAA1704
311	< 1e-07	< 1e-07	0	161.7	392.5	0.412	240459_at	YTH domain containing 1	YTHDC1
2451	1.06e-05	0.0002306	0	154.7	375.8	0.412	212755_at	MON2 homolog (S. cerevisiae)	MON2
2934	2.68e-05	0.0004868	0.0001	171.6	416.9	0.412	211248_s_at	chordin	CHRD
2945	2.71e-05	0.0004902	0.0001	315.1	764.8	0.412	219700_at	plexin domain containing 1	PLXDC1
3075	3.45e-05	0.0005979	0.0001	159.9	388	0.412	219427_at	FAT tumor suppressor homolog 4 (Drosophila)	FAT4
3657	8.18e-05	0.0011925	0.0002	59.1	143.5	0.412	1553633_s_at	CG10806-like	LOC150159
4765	0.0003035	0.0033956	0.0007	80.9	196.4	0.412	235827_at	mitogen-activated protein kinase kinase kinase 7 interacting protein 1	MAP3K7IP1
5704	0.0007003	0.0065453	0.0004	41.8	101.4	0.412	205663_at	poly(rC) binding protein 3	PCBP3
2821	2.21e-05	0.0004174	0.0003	868.1	2101	0.413	204862_s_at	non-metastatic cells 3, protein expressed in	NME3
2930	2.66e-05	0.0004838	0	416.9	1009.1	0.413	206507_at	zinc finger protein 96	ZNF96
3169	4.01e-05	0.0006746	0	2916.8	7070.2	0.413	AFFX-r2-Bs-phe-3_at
3436	6.09e-05	0.0009446	0	387.9	939.1	0.413	239799_at	Chromosome 9 open reading frame 130	C9orf130
3733	9.12e-05	0.0013025	0	397.2	960.7	0.413	202431_s_at	v-myc myelocytomatosis viral oncogene homolog (avian)	MYC
5029	0.0003827	0.004057	0.0002	58.2	141	0.413	1552422_at	chromosome 10 open reading frame 25	C10orf25
5517	0.0006045	0.0058414	0.001	2663.1	6446.5	0.413	AFFX-ThrX-3_at
38	< 1e-07	< 1e-07	0	498.6	1203.8	0.414	203599_s_at	WW domain binding protein 4 (formin binding protein 21)	WBP4
235	< 1e-07	< 1e-07	0	560.1	1352.6	0.414	202319_at	SUMO1/sentrin specific peptidase 6	SENP6
1890	2.5e-06	7.04e-05	0	147.5	356.7	0.414	1557415_s_at	leucine zipper-EF-hand containing transmembrane protein 2	LETM2
3939	0.0001157	0.0015659	0.0003	89.5	216.4	0.414	221595_at
4167	0.0001533	0.0019613	0.0003	13.8	33.3	0.414	238911_at	START domain containing 10	STARD10
5677	0.0006861	0.0064431	0.0009	405.6	979.5	0.414	202435_s_at	cytochrome P450, family 1, subfamily B, polypeptide 1	CYP1B1
827	< 1e-07	< 1e-07	0	349	841.2	0.415	203467_at	phosphomannomutase 1	PMM1
1045	1e-07	4.9e-06	0	672.1	1618.6	0.415	228925_at	Transmembrane protein 116	TMEM116
1256	3e-07	1.23e-05	0	135.1	325.4	0.415	229956_at	Transcribed locus
2488	1.15e-05	0.0002464	0	151.9	365.6	0.415	239252_at
3805	9.84e-05	0.0013787	0.0001	12933.9	31183.4	0.415	201010_s_at	thioredoxin interacting protein	TXNIP
4228	0.0001658	0.0020906	0.0001	557	1342.6	0.415	1558041_a_at	hypothetical protein LOC653319	LOC653319
4309	0.0001811	0.0022401	0.0001	170.2	410.1	0.415	202747_s_at	integral membrane protein 2A	ITM2A
4345	0.0001891	0.0023202	0.0003	472.2	1137.7	0.415	205968_at	potassium voltage-gated channel, delayed-rectifier, subfamily S, member 3	KCNS3
4613	0.0002528	0.0029216	0.0009	146.2	351.9	0.415	239282_at	coiled-coil domain containing 41	CCDC41
5728	0.0007148	0.0066528	0.001	120.5	290.2	0.415	205265_s_at	SPEG complex locus	SPEG
23	< 1e-07	< 1e-07	0	364.3	875.6	0.416	228916_at	CWF19-like 2, cell cycle control (S. pombe)	CWF19L2
47	< 1e-07	< 1e-07	0	3841.7	9227.8	0.416	201129_at	splicing factor, arginine/serine-rich 7, 35kDa	SFRS7
523	< 1e-07	< 1e-07	0	1974	4744.3	0.416	225132_at	F-box and leucine-rich repeat protein 3	FBXL3
550	< 1e-07	< 1e-07	0	1407.9	3386.4	0.416	201053_s_at	proteasome (prosome, macropain) inhibitor subunit 1 (PI31)	PSMF1
558	< 1e-07	< 1e-07	0	955.7	2297	0.416	228180_at	Smu-1 suppressor of mec-8 and unc-52 homolog (C. elegans)	SMU1
1067	1e-07	4.9e-06	0	2443.3	5866.4	0.416	231807_at	KIAA1217	KIAA1217
3042	3.22e-05	0.0005641	0.0001	407.7	979	0.416	244571_s_at	Tetratricopeptide repeat domain 12	TTC12
3960	0.0001194	0.0016074	0.0006	82.9	199.2	0.416	240429_at	zinc finger protein 546	ZNF546
4568	0.0002415	0.0028185	0.0003	90.9	218.7	0.416	238798_at	Transcribed locus
4594	0.0002476	0.0028733	0.0003	427.3	1028	0.416	244407_at	cytochrome P450, family 39, subfamily A, polypeptide 1	CYP39A1
5724	0.0007139	0.0066491	0.0007	43.5	104.5	0.416	1552474_a_at	guanidinoacetate N-methyltransferase /// utrophin (homologous to dystrophin)	GAMT /// UTRN
5793	0.00075	0.0069021	0.0011	193.2	464.7	0.416	218300_at	chromosome 16 open reading frame 53	C16orf53
551	< 1e-07	< 1e-07	0	3694.9	8860	0.417	225927_at	mitogen-activated protein kinase kinase kinase 1	MAP3K1
2381	9.4e-06	0.0002103	0	322.1	772.7	0.417	242610_x_at	neuroblastoma breakpoint family, member 9	NBPF9
3328	5.2e-05	0.000833	0	281.9	676.3	0.417	243417_at	Transcribed locus, strongly similar to XP_512178.1 PREDICTED: similar to zinc binding alcohol dehydrogenase, domain containing 2 [Pan troglodytes]
3766	9.51e-05	0.0013459	0.0003	191.1	458.1	0.417	242443_at	Echinoderm microtubule associated protein like 5	EML5
3863	0.0001052	0.0014518	0.0001	190.7	456.9	0.417	203851_at	insulin-like growth factor binding protein 6	IGFBP6
3923	0.0001137	0.0015451	0.0002	437.3	1049.5	0.417	227329_at	BTB (POZ) domain containing 4	BTBD4
4457	0.0002147	0.0025681	0.0001	732.7	1758.6	0.417	228264_at	1-aminocyclopropane-1-carboxylate synthase	PHACS
4668	0.0002705	0.0030893	0.0005	64.6	154.9	0.417	242081_at	Centaurin, beta 1	CENTB1
6041	0.0009001	0.0079434	0.0012	581.6	1395.9	0.417	230060_at	cell division cycle associated 7	CDCA7
382	< 1e-07	< 1e-07	0	1119.7	2677.8	0.418	230304_at	CDNA clone IMAGE:30332316
1571	9e-07	3.03e-05	0	253.6	607	0.418	242731_x_at	Transcribed locus
3119	3.71e-05	0.0006341	0	1101.8	2635	0.418	231964_at	MRNA; cDNA DKFZp564H1663 (from clone DKFZp564H1663)
3902	0.0001108	0.0015134	0	822.2	1964.8	0.418	205584_at	chromosome X open reading frame 45	CXorf45
4344	0.0001887	0.0023158	0.0002	192.8	461.3	0.418	234423_x_at	CDNA clone IMAGE:4814259
5023	0.0003794	0.0040268	0.0006	84.9	203	0.418	226595_at	sorting nexin family member 21	SNX21
5140	0.0004285	0.0044444	0.0002	6969.5	16668.4	0.418	228291_s_at	chromosome 20 open reading frame 19	C20orf19
5149	0.0004327	0.0044801	0.0001	358.9	858.2	0.418	218532_s_at	hypothetical protein FLJ20152	FLJ20152
348	< 1e-07	< 1e-07	0	865.6	2063.5	0.419	222280_at	Glyceraldehyde-3-phosphate dehydrogenase, spermatogenic	GAPDHS
936	1e-07	4.9e-06	0	4007.2	9566.5	0.419	224741_x_at	growth arrest-specific 5	GAS5
1200	2e-07	8.8e-06	0	765.7	1829.3	0.419	218297_at	chromosome 10 open reading frame 97	C10orf97
2185	6.1e-06	0.0001483	0	455	1085.1	0.419	235611_at
2539	1.28e-05	0.0002688	0	659.1	1571.6	0.419	235305_s_at	enoyl Coenzyme A hydratase domain containing 2	ECHDC2
3879	0.0001081	0.0014853	0.0002	112.8	269	0.419	231369_at	Zinc finger protein 333	ZNF333
4096	0.0001403	0.0018261	0.0001	127.3	304.1	0.419	223784_at	transmembrane protein 27	TMEM27
5452	0.0005699	0.0055727	0.0003	35.1	83.8	0.419	214796_at	KIAA1456 protein	KIAA1456
512	< 1e-07	< 1e-07	0	294.6	701.2	0.42	212427_at	KIAA0368	KIAA0368
1579	9e-07	3.03e-05	0	380.7	906	0.42	228243_at	PAX interacting (with transcription-activation domain) protein 1	PAXIP1
4766	0.0003037	0.0033972	0.0006	1020	2429.4	0.42	210172_at	splicing factor 1	SF1
5253	0.0004738	0.0048085	0.0008	259.3	617.6	0.42	227703_s_at	synaptotagmin-like 4 (granuphilin-a)	SYTL4
385	< 1e-07	< 1e-07	0	1000.4	2376.3	0.421	235587_at	hypothetical protein LOC202781	LOC202781
404	< 1e-07	< 1e-07	0	346.6	823.5	0.421	1552329_at	retinoblastoma binding protein 6	RBBP6
582	< 1e-07	< 1e-07	0	544.3	1294	0.421	226924_at	hypothetical gene supported by BC036588	LOC400657
2092	4.7e-06	0.0001198	0	385.7	917.2	0.421	32062_at	leucine rich repeat containing 14	LRRC14
2985	2.9e-05	0.0005179	0.0001	449.7	1069.3	0.421	231015_at	Kruppel-like factor 15	KLF15
3256	4.55e-05	0.000745	0.0002	291.2	691.5	0.421	235365_at	deafness, autosomal recessive 59	DFNB59
4498	0.000225	0.0026668	0.0004	280	664.6	0.421	236291_at	retinol dehydrogenase 5 (11-cis/9-cis)	RDH5
4592	0.0002471	0.0028688	0.0003	48.9	116.1	0.421	210599_at	zinc finger protein 614	ZNF614
5417	0.000556	0.0054719	0.0002	60.3	143.3	0.421	1556160_a_at	CDNA FLJ34358 fis, clone FEBRA2013905
7	< 1e-07	< 1e-07	0	760.5	1800.8	0.422	228012_at	Matrin 3	MATR3
1020	1e-07	4.9e-06	0	479.8	1137.5	0.422	226710_at	similar to RIKEN cDNA C030006K11 gene	MGC70857
1452	6e-07	2.19e-05	0	373.2	883.7	0.422	241823_at	Transcribed locus
1833	2.2e-06	6.35e-05	0	732.4	1736	0.422	203787_at	single-stranded DNA binding protein 2	SSBP2
2654	1.69e-05	0.0003393	0	185	438.4	0.422	215938_s_at	phospholipase A2, group VI (cytosolic, calcium-independent)	PLA2G6
4092	0.0001393	0.0018148	0.0006	113.8	269.5	0.422	229146_at	chromosome 7 open reading frame 31	C7orf31
4771	0.000306	0.0034193	0	272	644	0.422	237452_at	Collagen, type XXVII, alpha 1	COL27A1
5275	0.0004887	0.0049381	0.0009	85.5	202.6	0.422	230486_at	Poly(rC) binding protein 3	PCBP3
5325	0.0005099	0.005104	0.0005	72.2	171.2	0.422	230015_at	Cytoglobin	CYGB
5657	0.000674	0.0063518	0.0009	286.9	680.6	0.422	236235_at	Itchy homolog E3 ubiquitin protein ligase (mouse)	ITCH
433	< 1e-07	< 1e-07	0	398.6	941.7	0.423	204691_x_at	phospholipase A2, group VI (cytosolic, calcium-independent)	PLA2G6
2823	2.21e-05	0.0004174	0.0001	384.7	909.4	0.423	1564207_at	hypothetical protein FLJ35390	FLJ35390
5081	0.000407	0.0042704	0.0004	785.8	1858.3	0.423	242931_at
1757	1.7e-06	5.13e-05	0	302	711.7	0.424	227786_at	thyroid hormone receptor associated protein 6	THRAP6
2299	7.9e-06	0.0001829	0	597.7	1409.1	0.424	211709_s_at	C-type lectin domain family 11, member A /// C-type lectin domain family 11, member A	CLEC11A
2675	1.75e-05	0.0003484	0.0001	251	591.5	0.424	228855_at	similar to Peroxisomal coenzyme A diphosphatase NUDT7 (Nucleoside diphosphate-linked moiety X motif 7) (Nudix motif 7)	LOC645919
3231	4.39e-05	0.0007239	0.0001	151.6	357.3	0.424	214604_at	homeobox D11	HOXD11
3610	7.72e-05	0.0011401	0	14566.4	34339.6	0.424	214317_x_at	Ribosomal protein S9	RPS9
3836	0.0001021	0.001419	0	339.9	801.9	0.424	209356_x_at	EGF-containing fibulin-like extracellular matrix protein 2	EFEMP2
3958	0.0001192	0.0016056	0	177.4	418.4	0.424	220150_s_at	chromosome 6 open reading frame 60	C6orf60
4103	0.0001416	0.0018399	0.0005	924	2178	0.424	226831_at
4400	0.000203	0.0024596	0.0008	247.9	585.3	0.424	229164_s_at	ankyrin repeat and BTB (POZ) domain containing 1	ABTB1
5491	0.0005886	0.0057147	0.0005	62	146.1	0.424	214125_s_at	Neuron derived neurotrophic factor	NENF
5797	0.0007509	0.0069056	0.0013	99.8	235.2	0.424	238453_at	chromosome 10 open reading frame 13	C10orf13
389	< 1e-07	< 1e-07	0	4181.4	9837	0.425	56256_at	SID1 transmembrane family, member 2	SIDT2
904	1e-07	4.9e-06	0	837.3	1967.9	0.425	207727_s_at	mutY homolog (E. coli)	MUTYH
1071	1e-07	4.9e-06	0	684.4	1609	0.425	226363_at	ATP-binding cassette, sub-family C (CFTR/MRP), member 5	ABCC5
1212	3e-07	1.23e-05	0	1054.1	2481.5	0.425	242056_at	tripartite motif-containing 45	TRIM45
1443	6e-07	2.19e-05	0	710.8	1673.8	0.425	221213_s_at	suppressor of hairy wing homolog 4 (Drosophila)	SUHW4
3290	4.83e-05	0.0007827	0	487	1146.2	0.425	241368_at	Transcribed locus, strongly similar to XP_496282.1 PREDICTED: similar to RIKEN cDNA 2310076L09 [Homo sapiens]
3650	8.1e-05	0.0011831	0.0004	124.2	292.3	0.425	231046_at	CDNA clone IMAGE:4329532
3729	9.07e-05	0.0012967	0.0003	165.5	389.7	0.425	238107_at	CDNA FLJ43318 fis, clone NT2RI2018311
4996	0.0003689	0.0039357	0.0007	313.2	736.9	0.425	214867_at	N-deacetylase/N-sulfotransferase (heparan glucosaminyl) 2	NDST2
5956	0.0008421	0.007536	0.0013	344	809.7	0.425	230570_at	Transcribed locus
522	< 1e-07	< 1e-07	0	904.5	2124.2	0.426	213701_at	chromosome 12 open reading frame 29	C12orf29
656	< 1e-07	< 1e-07	0	278.6	654.1	0.426	227543_at	ribonuclease H2, subunit C	RNASEH2C
2079	4.6e-06	0.0001178	0	1524.5	3579.9	0.426	228049_x_at	Transcribed locus
3954	0.0001186	0.0015983	0	98.1	230.4	0.426	244680_at	glycine receptor, beta	GLRB
4850	0.0003246	0.0035681	0.0003	524.3	1229.9	0.426	239049_at	CDNA FLJ13202 fis, clone NT2RP3004503
5047	0.000393	0.0041505	0.0005	137.5	322.9	0.426	222279_at	hypothetical protein FLJ35429	RP3-377H14.5
5810	0.0007619	0.0069911	0.0006	32.2	75.5	0.426	217046_s_at	advanced glycosylation end product-specific receptor	AGER
1229	3e-07	1.23e-05	0	2116.6	4951.9	0.427	223130_s_at	myosin regulatory light chain interacting protein	MYLIP
2034	3.9e-06	0.0001022	0	348.6	815.9	0.427	232758_s_at	Cornichon homolog 3 (Drosophila)	CNIH3
2308	8.1e-06	0.0001868	0.0001	2120.3	4966.4	0.427	213460_x_at	NOL1/NOP2/Sun domain family, member 5C	NSUN5C
2735	1.9e-05	0.0003695	0	1132.3	2653.1	0.427	201865_x_at	nuclear receptor subfamily 3, group C, member 1 (glucocorticoid receptor)	NR3C1
2851	2.31e-05	0.000432	0.0001	233.4	546.9	0.427	206037_at	cysteine conjugate-beta lyase; cytoplasmic (glutamine transaminase K, kyneurenine aminotransferase)	CCBL1
2917	2.61e-05	0.000477	0	1179.6	2763.6	0.427	233868_x_at	ADAM metallopeptidase domain 33	ADAM33
3004	3.03e-05	0.0005374	0.0001	61.3	143.7	0.427	1559103_s_at	CDNA clone IMAGE:4791593
3068	3.4e-05	0.0005904	0.0001	452.7	1060	0.427	215333_x_at	glutathione S-transferase M1	GSTM1
3230	4.38e-05	0.0007229	0.0001	244.5	573.1	0.427	241755_at	Ubiquinol-cytochrome c reductase core protein II	UQCRC2
4098	0.0001405	0.0018278	0.0005	73.1	171	0.427	207455_at	purinergic receptor P2Y, G-protein coupled, 1	P2RY1
5370	0.0005295	0.0052567	0.0002	61.4	143.9	0.427	216979_at	nuclear receptor subfamily 4, group A, member 3	NR4A3
6028	0.0008901	0.0078721	0.0014	80.7	188.8	0.427	232853_at	CDNA FLJ12148 fis, clone MAMMA1000414
6030	0.0008922	0.0078876	0.0015	48.2	113	0.427	1557062_at	Zinc finger protein 435	ZNF435
3824	0.0001007	0.0014039	0.0002	1880.2	4392.8	0.428	202922_at	glutamate-cysteine ligase, catalytic subunit	GCLC
4076	0.000137	0.0017915	0.0001	139.7	326.4	0.428	1563426_a_at	hypothetical protein LOC644613	LOC644613
4443	0.0002127	0.0025511	0.0002	524.3	1224.2	0.428	43427_at	acetyl-Coenzyme A carboxylase beta	ACACB
4910	0.000343	0.0037242	0.0006	2379.8	5560.6	0.428	222872_x_at	oligonucleotide/oligosaccharide-binding fold containing 2A	OBFC2A
4930	0.0003486	0.0037697	0.0003	103.2	241	0.428	236632_at	hypothetical protein LOC646576	LOC646576
952	1e-07	4.9e-06	0	2039.4	4754.5	0.429	200747_s_at	nuclear mitotic apparatus protein 1	NUMA1
1769	1.8e-06	5.39e-05	0	127.5	297.5	0.429	232358_at	KIAA1328	KIAA1328
3548	7.15e-05	0.0010744	0	669.6	1560.2	0.429	225817_at	cingulin-like 1	CGNL1
5288	0.000493	0.0049703	0.0005	456.6	1065.4	0.429	209184_s_at	insulin receptor substrate 2	IRS2
454	< 1e-07	< 1e-07	0	181.8	422.7	0.43	219801_at	zinc finger protein 34	ZNF34
572	< 1e-07	< 1e-07	0	1098.8	2554.9	0.43	222018_at	nascent-polypeptide-associated complex alpha polypeptide /// nascent-polypeptide-associated complex alpha polypeptide pseudogene 1 /// similar to nascent polypeptide-associated complex alpha polypeptide	NACA /// NACAP1 /// LOC389240
1449	6e-07	2.19e-05	0.0001	165.5	384.7	0.43	226966_at	PRP40 pre-mRNA processing factor 40 homolog B (S. cerevisiae)	PRPF40B
2498	1.17e-05	0.0002494	0	93.1	216.7	0.43	236076_at	hypothetical protein LOC257396	LOC257396
3048	3.27e-05	0.0005719	0.0002	120.6	280.5	0.43	244368_x_at	MRNA; cDNA DKFZp451K063 (from clone DKFZp451K063)
3158	3.94e-05	0.0006651	0	96.6	224.4	0.43	239426_at	Solute carrier family 2, (facilitated glucose transporter) member 8	SLC2A8
3277	4.76e-05	0.0007741	0	255.9	595.4	0.43	229693_at	similar to RIKEN cDNA A730055C05 gene	LOC388335
5564	0.0006263	0.006001	0.0009	108.2	251.7	0.43	230218_at	Transcribed locus
5580	0.0006339	0.0060564	0.002	50	116.4	0.43	1559287_at	CDNA FLJ35503 fis, clone SMINT2009216
5811	0.0007636	0.0070055	0.0009	189.8	441.6	0.43	235888_at	Transcribed locus
5912	0.0008166	0.0073638	0.0012	46.7	108.6	0.43	1558166_at	hypothetical protein MGC16275	MGC16275
438	< 1e-07	< 1e-07	0	2561	5944.6	0.431	227095_at	Leptin receptor	LEPR
823	< 1e-07	< 1e-07	0	260.8	605.5	0.431	220399_at	hypothetical protein FLJ22639	FLJ22639
1733	1.6e-06	4.88e-05	0	104.3	241.9	0.431	244618_at	G protein-coupled receptor 61	GPR61
2140	5.3e-06	0.0001318	0	220.1	510.8	0.431	42361_g_at	coiled-coil alpha-helical rod protein 1	CCHCR1
2304	8e-06	0.000185	0	238.9	554.1	0.431	205288_at	CDC14 cell division cycle 14 homolog A (S. cerevisiae)	CDC14A
3228	4.37e-05	0.0007217	0.0002	477.5	1108.4	0.431	214085_x_at	GLI pathogenesis-related 1 (glioma)	GLIPR1
922	1e-07	4.9e-06	0	270.4	625.3	0.432	238472_at	F-box protein 9	FBXO9
1267	3e-07	1.23e-05	0	144.2	334.1	0.432	202526_at	SMAD, mothers against DPP homolog 4 (Drosophila)	SMAD4
1624	1.1e-06	3.61e-05	0	806	1866.5	0.432	204215_at	chromosome 7 open reading frame 23	C7orf23
1831	2.2e-06	6.35e-05	0	345.8	800.9	0.432	226561_at	region containing hypothetical protein LOC285086; HIV-1 Rev binding protein	LOC649094
2065	4.4e-06	0.0001132	0	214.6	496.2	0.432	224525_s_at	GTP-binding protein 9 (putative) /// GTP-binding protein 9 (putative)	GTPBP9
2955	2.76e-05	0.0004978	0.0001	849.2	1965.2	0.432	244008_at
2999	2.98e-05	0.0005297	0	579.4	1342.5	0.432	237291_at	hypothetical LOC344405	LOC344405
3297	4.9e-05	0.0007916	0	1207.2	2797.4	0.432	220349_s_at	endo-beta-N-acetylglucosaminidase	FLJ21865
3898	0.0001104	0.0015099	0.0001	66.2	153.2	0.432	1559151_at	Kinesin family member 1A	KIF1A
5448	0.0005685	0.0055631	0.001	657.6	1521.5	0.432	209732_at	C-type lectin domain family 2, member B	CLEC2B
2228	6.8e-06	0.0001621	0	482.1	1113	0.433	239086_at	Chromosome 9 open reading frame 103	C9orf103
3547	7.15e-05	0.0010744	0.0001	172.4	397.8	0.433	233057_at	heat shock 22kDa protein 8	HSPB8
4286	0.0001761	0.0021904	0.0002	844.4	1949.3	0.433	1558605_at	CDNA clone IMAGE:4819775
5754	0.00073	0.0067636	0.0008	213.6	493.4	0.433	219298_at	enoyl Coenzyme A hydratase domain containing 3	ECHDC3
5943	0.0008332	0.0074743	0.0019	91.1	210.2	0.433	1562481_at
174	< 1e-07	< 1e-07	0	2831.8	6528.3	0.434	217906_at	kelch domain containing 2	KLHDC2
570	< 1e-07	< 1e-07	0	331.5	763.2	0.434	230721_at	chromosome 16 open reading frame 52	C16orf52
4346	0.0001895	0.0023246	0.0005	106.2	244.7	0.434	230762_at	Full-length cDNA clone CS0DD009YA07 of Neuroblastoma Cot 50-normalized of Homo sapiens (human)
4900	0.0003401	0.0037003	0.0005	110.3	254.3	0.434	231994_at	choline dehydrogenase	CHDH
5801	0.0007522	0.0069128	0.0012	162.3	373.8	0.434	206822_s_at	l(3)mbt-like (Drosophila)	L3MBTL
5918	0.0008185	0.0073734	0.0012	677.1	1559.2	0.434	235535_x_at	hypothetical protein LOC283788	LOC283788
668	< 1e-07	< 1e-07	0	391.4	898.9	0.435	219421_at	osmosis responsive factor	OSRF
763	< 1e-07	< 1e-07	0	1848.3	4253	0.435	212765_at	calmodulin regulated spectrin-associated protein 1-like 1	CAMSAP1L1
1102	2e-07	8.8e-06	0	353.5	812.5	0.435	227809_at	Zinc finger CCCH-type containing 6	ZC3H6
2084	4.7e-06	0.0001198	0	419.2	963.8	0.435	1560081_at	hypothetical protein LOC90408	LOC90408
2486	1.15e-05	0.0002464	0	237.3	545.3	0.435	223554_s_at	RAN guanine nucleotide release factor	RANGNRF
3955	0.0001186	0.0015983	0.0001	2205.7	5074.2	0.435	236488_s_at	Similar to junction-mediating and regulatory protein	LOC642711
4567	0.0002412	0.0028156	0.0003	829.1	1908.1	0.435	216550_x_at	ankyrin repeat domain 12	ANKRD12
4778	0.0003077	0.0034333	0.0014	489.9	1127.1	0.435	229590_at	Ribosomal protein L13	RPL13
4970	0.0003591	0.0038512	0.0002	1266.7	2910.8	0.435	230653_at	similar to Beta-glucuronidase precursor	LOC653080
877	1e-07	4.9e-06	0	550.8	1263.6	0.436	203668_at	mannosidase, alpha, class 2C, member 1	MAN2C1
889	1e-07	4.9e-06	0	420.7	964.2	0.436	1553719_s_at	zinc finger protein 548	ZNF548
1637	1.2e-06	3.88e-05	0	731.7	1679.7	0.436	230178_s_at	CDNA FLJ38461 fis, clone FEBRA2020977
4256	0.0001702	0.002132	0	424.9	973.7	0.436	228384_s_at	chromosome 10 open reading frame 33	C10orf33
16	< 1e-07	< 1e-07	0	433.7	992.9	0.437	227572_at	Ubiquitin specific peptidase 30	USP30
901	1e-07	4.9e-06	0	1104.7	2526.4	0.437	226633_at	RAB8B, member RAS oncogene family	RAB8B
1393	5e-07	1.88e-05	0	346.4	791.9	0.437	40149_at	SH2B adaptor protein 1	SH2B1
1627	1.2e-06	3.88e-05	0	1517.5	3474.7	0.437	218437_s_at	leucine zipper transcription factor-like 1	LZTFL1
1961	3.1e-06	8.43e-05	0	947.6	2167	0.437	219751_at	SET domain containing 6	SETD6
2415	1.01e-05	0.0002226	0	220.6	504.3	0.437	225909_at	hypothetical protein LOC155036	LOC155036
2521	1.25e-05	0.0002638	0	332.5	760.1	0.437	239644_at	Hypothetical protein FLJ37440	FLJ37440
2547	1.3e-05	0.000272	0.0002	166.5	381.4	0.437	243166_at	solute carrier family 30 (zinc transporter), member 5	SLC30A5
3311	5e-05	0.0008048	0.0002	189.6	434.3	0.437	212026_s_at	exocyst complex component 7	EXOC7
3763	9.49e-05	0.0013445	0.0003	6033.1	13798.9	0.437	222465_at	chromosome 15 open reading frame 15 /// similar to ribosomal protein L24-like	C15orf15 /// LOC284288
3920	0.0001132	0.0015391	0.0001	691.5	1582.3	0.437	232489_at	coiled-coil domain containing 76	CCDC76
4722	0.0002881	0.003252	0	187.7	429.8	0.437	229957_at	transmembrane protein 91	TMEM91
6115	0.000963	0.0083957	0.0025	699.1	1600.4	0.437	1569361_a_at	Homo sapiens, Similar to serine/arginine repetitive matrix 1, clone IMAGE:5216925, mRNA
163	< 1e-07	< 1e-07	0	1225.8	2799.2	0.438	226496_at	zinc finger, CCHC domain containing 7	ZCCHC7
182	< 1e-07	< 1e-07	0	903.5	2063.4	0.438	227471_at	HECT domain and ankyrin repeat containing, E3 ubiquitin protein ligase 1	HACE1
440	< 1e-07	< 1e-07	0	167.9	383.7	0.438	1558512_at	CDNA FLJ33400 fis, clone BRACE2009828
778	< 1e-07	< 1e-07	0	690.4	1574.9	0.438	214718_at	GATA zinc finger domain containing 1	GATAD1
1437	6e-07	2.19e-05	0	779	1777.5	0.438	228328_at	CDNA FLJ33653 fis, clone BRAMY2024715
2264	7.3e-06	0.0001718	0	259.8	593.4	0.438	226500_at	zinc finger protein 651	ZNF651
2662	1.71e-05	0.0003419	0	902.6	2061.1	0.438	212677_s_at	centrosomal protein 68kDa	CEP68
2879	2.46e-05	0.0004555	0	2372.1	5416.1	0.438	207132_x_at	prefoldin subunit 5	PFDN5
4412	0.000205	0.0024771	0.0003	203.2	464.1	0.438	237515_at	Transmembrane protein 56	TMEM56
4544	0.0002347	0.0027536	0.0002	201.7	460.6	0.438	214925_s_at	spectrin, alpha, non-erythrocytic 1 (alpha-fodrin)	SPTAN1
5590	0.0006376	0.0060808	0.0008	432.4	987.1	0.438	204621_s_at	nuclear receptor subfamily 4, group A, member 2	NR4A2
695	< 1e-07	< 1e-07	0	121	275.5	0.439	1559102_at	CDNA clone IMAGE:4791593
840	< 1e-07	< 1e-07	0	710	1617.4	0.439	223007_s_at	chromosome 9 open reading frame 5	C9orf5
1901	2.6e-06	7.27e-05	0	322	734.3	0.439	243020_at	Family with sequence similarity 13, member A1	FAM13A1
3574	7.45e-05	0.0011107	0	621.9	1416	0.439	209651_at	transforming growth factor beta 1 induced transcript 1	TGFB1I1
3754	9.38e-05	0.0013321	0.0002	234	532.9	0.439	231850_x_at	KIAA1712	KIAA1712
4196	0.0001589	0.0020189	0.0001	1921.6	4373.8	0.439	227917_at	Homo sapiens, clone IMAGE:5396854, mRNA
5240	0.0004668	0.0047492	0.0009	394.8	898.5	0.439	209488_s_at	RNA binding protein with multiple splicing	RBPMS
386	< 1e-07	< 1e-07	0	246.9	561.5	0.44	235620_x_at	zinc finger, MYM-type 5	ZMYM5
405	< 1e-07	< 1e-07	0	537.5	1222.8	0.44	203179_at	galactose-1-phosphate uridylyltransferase /// chromosome 10 open reading frame 4	GALT /// C10orf4
537	< 1e-07	< 1e-07	0	168.6	382.8	0.44	228709_at	Proteoglycan 4	PRG4
930	1e-07	4.9e-06	0	114.8	261.1	0.44	230927_at	Transcribed locus, weakly similar to NP_060312.1 hypothetical protein FLJ20489 [Homo sapiens]
1565	9e-07	3.03e-05	0	250.2	569.1	0.44	235031_at	Testis expressed sequence 10	TEX10
2408	1e-05	0.0002211	0	1159.1	2634.1	0.44	218533_s_at	uridine-cytidine kinase 1-like 1	UCKL1
3367	5.53e-05	0.0008751	0.0001	3122.8	7090	0.44	209568_s_at	ral guanine nucleotide dissociation stimulator-like 1	RGL1
3464	6.32e-05	0.0009721	0.0001	3238.8	7358.2	0.44	212509_s_at	matrix-remodelling associated 7	MXRA7
4442	0.0002127	0.0025511	0.0004	81.1	184.4	0.44	1562953_s_at	chromosome 4 open reading frame 12	C4orf12
4767	0.0003038	0.0033976	0.001	351.3	797.6	0.44	222931_s_at	threonine synthase-like 1 (bacterial)	THNSL1
334	< 1e-07	< 1e-07	0	522.9	1184.5	0.441	228960_at	NMDA receptor regulated 2	NARG2
493	< 1e-07	< 1e-07	0	391.1	887.2	0.441	226030_at	acyl-Coenzyme A dehydrogenase, short/branched chain	ACADSB
717	< 1e-07	< 1e-07	0	184.5	418.5	0.441	231062_at	Clone IMAGE:1257951, mRNA sequence
1014	1e-07	4.9e-06	0	444.7	1007.9	0.441	212425_at	Secretory carrier membrane protein 1	SCAMP1
1364	4e-07	1.56e-05	0	397.2	900	0.441	238893_at	hypothetical protein LOC338758	LOC338758
1444	6e-07	2.19e-05	0	664.6	1507.5	0.441	218637_at	Impact homolog (mouse)	IMPACT
2031	3.9e-06	0.0001022	0	460.1	1043.1	0.441	230561_s_at	hypothetical protein FLJ23861	FLJ23861
3148	3.88e-05	0.0006571	0.0001	700.2	1588.7	0.441	218639_s_at	ZXD family zinc finger C	ZXDC
4041	0.0001308	0.0017256	0.0007	156.6	355	0.441	241858_at	Fucose-1-phosphate guanylyltransferase	FPGT
4797	0.0003121	0.0034686	0.0006	367.9	833.4	0.441	204550_x_at	glutathione S-transferase M1	GSTM1
1678	1.4e-06	4.41e-05	0	304.9	689.3	0.442	226341_at	CDNA clone IMAGE:4820809
1679	1.4e-06	4.41e-05	0	298.1	674	0.442	217646_at	surfeit 1	SURF1
3994	0.0001245	0.0016614	0.0001	150.1	339.6	0.442	212494_at	tensin like C1 domain containing phosphatase (tensin 2)	TENC1
4947	0.0003512	0.0037848	0.0001	1475.1	3335.8	0.442	230408_at	Polycomb group ring finger 3	PCGF3
5377	0.0005355	0.0053094	0.0007	801	1812.6	0.442	228964_at	PR domain containing 1, with ZNF domain	PRDM1
5427	0.0005626	0.0055267	0.0005	110.3	249.5	0.442	223734_at	ovary-specific acidic protein	OSAP
5877	0.0007969	0.0072289	0.0019	100.7	227.7	0.442	227445_at	zinc finger protein 689	ZNF689
2113	5e-06	0.0001259	0	779.6	1761.1	0.443	204045_at	transcription elongation factor A (SII)-like 1	TCEAL1
2817	2.18e-05	0.0004126	0	250.5	566	0.443	221626_at	zinc finger protein 506	ZNF506
2869	2.41e-05	0.0004477	0	341.3	769.6	0.443	232538_at	CDNA: FLJ23573 fis, clone LNG12520
3168	4e-05	0.0006731	0.0001	893.7	2016.8	0.443	1555870_at	chromosome 1 open reading frame 188	C1orf188
3509	6.7e-05	0.0010176	0	1183.3	2670.6	0.443	225334_at	chromosome 10 open reading frame 32	C10orf32
4644	0.0002628	0.0030169	0.0003	90.7	204.8	0.443	230606_at	Gap junction protein, chi 1, 31.9kDa (connexin 31.9)	GJC1
5127	0.0004239	0.0044078	0.0009	333.6	753.1	0.443	233116_at	CDNA FLJ25090 fis, clone CBL08887
5337	0.000513	0.0051244	0.0009	33	74.5	0.443	210755_at	hepatocyte growth factor (hepapoietin A; scatter factor)	HGF
88	< 1e-07	< 1e-07	0	513.8	1157.5	0.444	218791_s_at	chromosome 15 open reading frame 29	C15orf29
595	< 1e-07	< 1e-07	0	227.8	512.5	0.444	227859_at	Ras-associated protein Rap1	RBJ
3009	3.05e-05	0.0005402	0	11810.6	26589.9	0.444	200026_at	ribosomal protein L34 /// ribosomal protein L34 /// similar to ribosomal protein L34 /// similar to ribosomal protein L34 /// similar to ribosomal protein L34 /// similar to ribosomal protein L34	RPL34 /// LOC342994 /// LOC651249
3097	3.59e-05	0.0006176	0	254.6	573.1	0.444	230790_x_at
4496	0.0002248	0.0026656	0.0003	226.3	509.3	0.444	233520_s_at	cardiomyopathy associated 5	CMYA5
4801	0.0003128	0.0034734	0.0007	224	505	0.444	236437_at	Laminin, beta 1	LAMB1
4976	0.0003614	0.003872	0.0006	247.6	557.7	0.444	238946_at	Chromosome 11 open reading frame 54	C11orf54
491	< 1e-07	< 1e-07	0	846	1901.2	0.445	210624_s_at	ilvB (bacterial acetolactate synthase)-like	ILVBL
543	< 1e-07	< 1e-07	0	382.6	860.3	0.445	214252_s_at	ceroid-lipofuscinosis, neuronal 5	CLN5
970	1e-07	4.9e-06	0	116.7	262.4	0.445	242380_at	Chaperonin containing TCP1, subunit 8 (theta)	CCT8
1330	4e-07	1.56e-05	0	256	575.4	0.445	235590_at	Chromosome 10 open reading frame 6	C10orf6
3565	7.36e-05	0.0011003	0.0001	141	317.1	0.445	230386_at	Transcribed locus
4543	0.0002346	0.002753	0.0002	177.3	398.6	0.445	230759_at	Sorting nexin 14	SNX14
4981	0.0003646	0.0039023	0.0006	707.1	1589.8	0.445	207996_s_at	chromosome 18 open reading frame 1	C18orf1
5236	0.0004648	0.0047325	0.0014	1106.4	2483.9	0.445	221974_at	Prader-Willi syndrome chromosome region 1	PWCR1
247	< 1e-07	< 1e-07	0	1103.8	2472.5	0.446	238601_at	Transcribed locus
363	< 1e-07	< 1e-07	0	3486.7	7818.9	0.446	224849_at	tetratricopeptide repeat domain 17	TTC17
447	< 1e-07	< 1e-07	0	469.2	1051.5	0.446	235556_at	Adult retina protein	LOC153222
1005	1e-07	4.9e-06	0	501.5	1125.2	0.446	221014_s_at	RAB33B, member RAS oncogene family /// RAB33B, member RAS oncogene family	RAB33B
1709	1.5e-06	4.64e-05	0	1295.8	2906.9	0.446	226316_at	CDNA clone IMAGE:5295896
2906	2.56e-05	0.0004695	0	113.3	254.3	0.446	235887_at	Transcribed locus
3232	4.39e-05	0.0007239	0.0001	888.5	1990.7	0.446	203427_at	ASF1 anti-silencing function 1 homolog A (S. cerevisiae)	ASF1A
3447	6.14e-05	0.0009496	0	795.9	1783.5	0.446	230424_at	chromosome 5 open reading frame 13	C5orf13
3995	0.0001245	0.0016614	0.0001	276.3	619.5	0.446	235422_at	Archaemetzincins-2	AMZ2
4527	0.0002316	0.0027274	0.0003	521.8	1170	0.446	225968_at	prickle-like 2 (Drosophila)	PRICKLE2
5064	0.0003985	0.0041953	0.0005	154.6	346.5	0.446	228096_at	chromosome 1 open reading frame 151	C1orf151
5154	0.0004355	0.0045047	0.0005	113	253.1	0.446	235539_at	Transcribed locus
5166	0.0004418	0.0045593	0.0002	661.5	1481.9	0.446	238783_at	transmembrane protein 161B	TMEM161B
5376	0.0005348	0.0053034	0.0011	118.8	266.1	0.446	1557265_at	CDNA FLJ31889 fis, clone NT2RP7003091
318	< 1e-07	< 1e-07	0	347.9	778.5	0.447	1557945_at	T-complex-associated-testis-expressed 3	TCTE3
646	< 1e-07	< 1e-07	0	525.8	1177.6	0.447	221787_at	chromosome 6 open reading frame 120	C6orf120
2484	1.15e-05	0.0002464	0.0001	182.6	408.9	0.447	227192_at	proline-rich transmembrane protein 2	PRRT2
2995	2.96e-05	0.0005265	0	245.8	549.7	0.447	238744_at	ATP binding domain 4	ATPBD4
4212	0.0001619	0.0020492	0.0003	345	771.2	0.447	241403_at	CDC-like kinase 4	CLK4
4307	0.0001809	0.0022392	0.0003	348.3	779.6	0.447	228190_at	Ctr9, Paf1/RNA polymerase II complex component, homolog (S. cerevisiae)	CTR9
4939	0.0003501	0.0037778	0.0006	98.4	220	0.447	222307_at	hypothetical protein LOC282997	LOC282997
5416	0.000556	0.0054719	0.0007	76.8	171.8	0.447	207776_s_at	calcium channel, voltage-dependent, beta 2 subunit	CACNB2
193	< 1e-07	< 1e-07	0	1166.2	2601.6	0.448	222028_at	zinc finger protein 45	ZNF45
981	1e-07	4.9e-06	0	588.2	1313.9	0.448	242028_at	Zinc finger protein 564	ZNF564
1175	2e-07	8.8e-06	0	1165.6	2603.4	0.448	228254_at	Transcribed locus
2146	5.4e-06	0.0001338	0	2693.8	6013.1	0.448	217707_x_at	SWI/SNF related, matrix associated, actin dependent regulator of chromatin, subfamily a, member 2	SMARCA2
2571	1.38e-05	0.000286	0	195.3	435.9	0.448	236990_at	Homo sapiens, clone IMAGE:4419899, mRNA
2606	1.48e-05	0.0003028	0	961.3	2145.5	0.448	221290_s_at	melanoma associated antigen (mutated) 1	MUM1
4563	0.0002403	0.0028076	0	675.6	1509.6	0.448	236472_at	Oxysterol binding protein-like 9	OSBPL9
4862	0.0003284	0.0036009	0.0002	294.3	657.6	0.448	238920_at
5510	0.0006006	0.0058111	0.0012	1951.1	4354.8	0.448	227621_at	Wilms tumor 1 associated protein	WTAP
219	< 1e-07	< 1e-07	0	867.3	1931	0.449	222761_at	basic, immunoglobulin-like variable motif containing	BIVM
1909	2.7e-06	7.51e-05	0	321.4	715.7	0.449	215156_at	WD repeat domain 61	WDR61
4552	0.0002383	0.0027909	0.0002	1454.7	3240.6	0.449	228738_at	D-2-hydroxyglutarate dehydrogenase /// similar to CG3835-PA, isoform A	D2HGDH /// LOC653477
4595	0.0002482	0.0028797	0.0003	99.7	221.9	0.449	220692_at	DNA directed RNA polymerase II polypeptide J-related gene	POLR2J2
6012	0.0008797	0.0078008	0.0009	414.7	922.9	0.449	231130_at	FK506 binding protein 7	FKBP7
206	< 1e-07	< 1e-07	0	2734.4	6070.5	0.45	225223_at	SMAD, mothers against DPP homolog 5 (Drosophila)	SMAD5
625	< 1e-07	< 1e-07	0	728.6	1619.4	0.45	234995_at	coiled-coil domain containing 52	CCDC52
736	< 1e-07	< 1e-07	0	497.4	1104.9	0.45	1553960_at	sorting nexin family member 21	SNX21
1055	1e-07	4.9e-06	0	846.7	1882.6	0.45	202959_at	methylmalonyl Coenzyme A mutase	MUT
2280	7.5e-06	0.0001754	0	131.1	291.3	0.45	230169_at	THAP domain containing 6	THAP6
2294	7.8e-06	0.000181	0	113.9	253.3	0.45	1555865_at	hypothetical protein LOC255512	LOC255512
2779	2.04e-05	0.0003914	0.0002	1027.6	2283.8	0.45	228040_at	hypothetical protein MGC21881	RP11-262H14.4
3189	4.13e-05	0.0006902	0	428.5	951.9	0.45	228529_at	Transcribed locus
3734	9.13e-05	0.0013035	0.0001	584.7	1300.1	0.45	228946_at	PDZ domain containing 6	PDZD6
5688	0.0006915	0.0064812	0.0011	817.9	1818.8	0.45	212536_at	ATPase, Class VI, type 11B	ATP11B
414	< 1e-07	< 1e-07	0	1243.1	2756	0.451	203984_s_at	caspase 9, apoptosis-related cysteine peptidase	CASP9
2206	6.5e-06	0.0001568	0	595.7	1320.7	0.451	202192_s_at	growth arrest-specific 7	GAS7
2794	2.1e-05	0.0004003	0	173	383.5	0.451	239788_at	Smu-1 suppressor of mec-8 and unc-52 homolog (C. elegans)	SMU1
4118	0.0001443	0.0018672	0.0004	879.6	1950.9	0.451	227478_at	hypothetical protein LOC284262	LOC284262
140	< 1e-07	< 1e-07	0	1788.8	3957.1	0.452	218769_s_at	ankyrin repeat, family A (RFXANK-like), 2	ANKRA2
513	< 1e-07	< 1e-07	0	787.7	1742.8	0.452	209648_x_at	suppressor of cytokine signaling 5	SOCS5
1619	1.1e-06	3.61e-05	0	1085.1	2402.6	0.452	205250_s_at	centrosomal protein 290kDa	CEP290
2639	1.61e-05	0.0003251	0	432.7	957	0.452	243351_at	hypothetical gene supported by AK056047; AK056281; AK123838	FLJ31485
2725	1.88e-05	0.0003675	0	123	272.1	0.452	219760_at	lin-7 homolog B (C. elegans)	LIN7B
3167	3.99e-05	0.0006717	0.0001	118.8	263.1	0.452	230597_at	solute carrier family 7 (cationic amino acid transporter, y+ system), member 3	SLC7A3
3670	8.34e-05	0.0012115	0.0001	359.1	794.8	0.452	235901_at	Transcribed locus
4342	0.0001885	0.0023139	0.0001	19388.9	42898	0.452	200099_s_at	ribosomal protein S3A /// ribosomal protein S3A /// similar to ribosomal protein S3a /// similar to ribosomal protein S3a	RPS3A /// LOC439992
4687	0.0002776	0.0031575	0.0003	124.7	275.9	0.452	243504_at	DNA (cytosine-5-)-methyltransferase 2	DNMT2
5674	0.0006839	0.0064258	0.0013	66.2	146.3	0.452	234055_s_at	zinc finger protein 336	ZNF336
972	1e-07	4.9e-06	0	687.5	1516.8	0.453	204873_at	peroxisome biogenesis factor 1	PEX1
1188	2e-07	8.8e-06	0	1618.9	3574.8	0.453	225512_at	zinc finger and BTB domain containing 38	ZBTB38
1336	4e-07	1.56e-05	0	226.2	499.6	0.453	227893_at	chromosome 9 open reading frame 130	C9orf130
1394	5e-07	1.88e-05	0	204.5	451.8	0.453	228037_at	Retinoic acid receptor, alpha	RARA
2562	1.35e-05	0.0002808	0	184	406	0.453	227412_at	protein phosphatase 1, regulatory (inhibitor) subunit 3E	PPP1R3E
3325	5.18e-05	0.0008303	0	9020	19920.9	0.453	208645_s_at	ribosomal protein S14	RPS14
4128	0.000146	0.0018856	0.0003	94.1	207.5	0.453	231085_s_at
4638	0.0002601	0.0029897	0.0003	169.9	374.8	0.453	235621_at	hypothetical protein LOC285014	LOC285014
6052	0.0009099	0.0080153	0.001	212.7	469.7	0.453	235834_at	Caldesmon 1	CALD1
619	< 1e-07	< 1e-07	0	13599.5	29930.2	0.454	200810_s_at	cold inducible RNA binding protein	CIRBP
1469	7e-07	2.46e-05	0	117	257.8	0.454	242253_at
1949	3e-06	8.21e-05	0	5109.4	11263.7	0.454	217168_s_at	homocysteine-inducible, endoplasmic reticulum stress-inducible, ubiquitin-like domain member 1	HERPUD1
2278	7.5e-06	0.0001754	0	547.5	1206.9	0.454	225586_at	WD repeat domain 85	WDR85
3556	7.27e-05	0.0010896	0.0003	286.4	631	0.454	1557232_at	CDNA clone IMAGE:4797260
4253	0.0001697	0.0021272	0.0002	93.6	206	0.454	1560095_s_at	Guanine nucleotide binding protein (G protein), beta 5	GNB5
451	< 1e-07	< 1e-07	0	1167.1	2563.1	0.455	202630_at	amyloid beta precursor protein (cytoplasmic tail) binding protein 2	APPBP2
886	1e-07	4.9e-06	0	278.7	612.9	0.455	241957_x_at	lin-7 homolog B (C. elegans)	LIN7B
937	1e-07	4.9e-06	0	666	1462.7	0.455	1569129_s_at	Homo sapiens, clone IMAGE:4695648, mRNA
2183	6.1e-06	0.0001483	0	402	883.8	0.455	228469_at	Peptidylprolyl isomerase D (cyclophilin D)	PPID
3967	0.0001202	0.0016141	0.0005	521.2	1145	0.455	202979_s_at	HCF-binding transcription factor Zhangfei	ZF
4258	0.0001708	0.002138	0.0003	137.2	301.7	0.455	1562434_at	zinc finger CCCH-type containing 5	ZC3H5
4993	0.0003684	0.0039335	0.0005	463.3	1018.1	0.455	243121_x_at
5464	0.0005753	0.0056132	0.0003	355.4	781.1	0.455	227850_x_at	CDC42 effector protein (Rho GTPase binding) 5	CDC42EP5
5867	0.000793	0.0072054	0.0007	412.5	906.2	0.455	222128_at	NOL1/NOP2/Sun domain family, member 6	NSUN6
6100	0.0009491	0.0082948	0.0017	283.1	622.1	0.455	214188_at	Hexamethylene bis-acetamide inducible 1	HEXIM1
495	< 1e-07	< 1e-07	0	1268	2780.9	0.456	221499_s_at	syntaxin 16	STX16
880	1e-07	4.9e-06	0	316.9	694.7	0.456	220770_s_at	transposon-derived Buster3 transposase-like	LOC63920
1426	6e-07	2.19e-05	0	601.8	1319.8	0.456	226687_at	PRP40 pre-mRNA processing factor 40 homolog A (yeast)	PRPF40A
2649	1.66e-05	0.0003341	0.0001	190.2	416.8	0.456	237337_at	Transcribed locus, moderately similar to XP_510261.1 PREDICTED: similar to Gamma-tubulin complex component 5 (GCP-5) [Pan troglodytes]
3278	4.76e-05	0.0007741	0	869.1	1904.3	0.456	208682_s_at	melanoma antigen family D, 2	MAGED2
3315	5.06e-05	0.0008138	0.0001	855.2	1875.4	0.456	224518_s_at	zinc finger protein 559 /// zinc finger protein 559	ZNF559
4651	0.0002652	0.0030399	0.0006	104.7	229.5	0.456	204718_at	EPH receptor B6	EPHB6
5666	0.0006784	0.0063831	0.0009	238.3	523.1	0.456	204271_s_at	endothelin receptor type B	EDNRB
417	< 1e-07	< 1e-07	0	172.6	377.3	0.457	241689_at	Transcribed locus
1316	4e-07	1.56e-05	0	502.5	1100	0.457	229984_at	DTW domain containing 1	DTWD1
5142	0.0004307	0.0044655	0.0008	70.2	153.6	0.457	239089_at	Transcribed locus
951	1e-07	4.9e-06	0	212.4	463.6	0.458	1557801_x_at	chromosome 11 open reading frame 31	C11orf31
1353	4e-07	1.56e-05	0	251.6	549.8	0.458	227751_at	Programmed cell death 5	PDCD5
1507	7e-07	2.46e-05	0	1207.7	2635.4	0.458	228569_at	poly(A) polymerase alpha	PAPOLA
2226	6.7e-06	0.0001605	0.0001	450.8	984.9	0.458	202903_at	LSM5 homolog, U6 small nuclear RNA associated (S. cerevisiae)	LSM5
6155	0.0009866	0.0085453	0.003	48.2	105.2	0.458	244767_at
157	< 1e-07	< 1e-07	0	2320.8	5054.5	0.459	213025_at	THUMP domain containing 1	THUMPD1
1022	1e-07	4.9e-06	0	357.2	778.9	0.459	223257_at	KIAA1333	KIAA1333
1771	1.8e-06	5.39e-05	0	668.1	1456.7	0.459	235443_at	Creatine kinase, mitochondrial 2 (sarcomeric)	CKMT2
2024	3.8e-06	0.0001	0	618.7	1348.9	0.459	226609_at	discoidin, CUB and LCCL domain containing 1	DCBLD1
2101	4.9e-06	0.0001239	0	532	1159.8	0.459	218411_s_at	MAP3K12 binding inhibitory protein 1	MBIP
2875	2.44e-05	0.0004523	0	330.9	721.2	0.459	241959_at	anaphase promoting complex subunit 10	ANAPC10
2890	2.5e-05	0.0004612	0	161.5	351.7	0.459	205651_x_at	Rap guanine nucleotide exchange factor (GEF) 4	RAPGEF4
2909	2.57e-05	0.0004708	0	328.2	715	0.459	235444_at	forkhead box P1	FOXP1
3527	6.88e-05	0.0010399	0.0002	4983.2	10852.5	0.459	208667_s_at	suppression of tumorigenicity 13 (colon carcinoma) (Hsp70 interacting protein)	ST13
5131	0.0004259	0.0044252	0.0008	217.7	474.1	0.459	219114_at	chromosome 3 open reading frame 18	C3orf18
799	< 1e-07	< 1e-07	0	271	588.9	0.46	226634_at	similar to CG9643-PA	LOC399818
1835	2.2e-06	6.35e-05	0	480	1044.2	0.46	230058_at	serologically defined colon cancer antigen 3	SDCCAG3
3349	5.35e-05	0.0008517	0.0002	169.3	368.1	0.46	210300_at	RAS (RAD and GEM)-like GTP-binding 1	REM1
4865	0.0003305	0.0036217	0.0006	156.7	340.8	0.46	211064_at	zinc finger protein 493 /// zinc finger protein 493	ZNF493
64	< 1e-07	< 1e-07	0	1161.2	2518	0.461	229303_at	Transcribed locus
[truncated: 4,169 more rows]

## Sheet: description
Description of the problem:
Number of classes: 2
Number of genes that passed filtering criteria: 53312
Type of univariate test used: Two-sample T-test (with random variance model)
Column of the Experiment Descriptors sheet that defines class variable : Early stage ALL v Normal
WARNING: Distribution assumptions underlying the univariate test random variance model are not satisfied. Random variance model was not used
Permutation p-values for significant genes were computed based on 10000 random permutations
Nominal significance level of each univariate test: 0.001
Summary of Results:
Number of genes significant at 0.001 level of the univariate test: 6168
Global test: probability of getting at least 6168 genes significant by chance (at the 0.001 level) if there are no real differences between the classes: 0
Genes which discriminate among classes:
Table 1 - Sorted by p-value of the univariate test.
The first 6168 genes are significant at the nominal 0.001 level of the univariate test
