# Supplementary material for: Gene Expression Analysis of Early Stage Endometrial Cancers Reveals Unique Transcripts Associated with Grade and Histology but Not Depth of Invasion
Source: Front Oncol. 2013 Jun 17;3:139. doi: 10.3389/fonc.2013.00139 (PMC3683664; doi:10.3389/fonc.2013.00139)
Supplement: Supplementary file 2 [file 53126_Conrads_DataSheet1.ZIP › Supplemental Table 2.xls]

## Sheet: Class comparison Endo v PostMen
Parametric p-value	FDR	Permutation p-value	Geom mean of intensities in class 1 : E	Geom mean of intensities in class 2 : N	Ratio of geom means	Probe set	Description	Gene symbol
1e-07	4.3e-06	0	159	5358	0.03	204052_s_at	secreted frizzled-related protein 4	SFRP4
1e-07	4.3e-06	0	106.3	2815	0.038	206228_at	paired box gene 2	PAX2
1e-07	4.3e-06	0	601.4	9765.8	0.062	218332_at	brain expressed, X-linked 1	BEX1
1e-07	4.3e-06	0	74.4	1041.4	0.071	230319_at	CDNA FLJ36413 fis, clone THYMU2010816
1e-07	4.3e-06	0	30.6	401.3	0.076	223757_at	deiodinase, iodothyronine, type III opposite strand	DIO3OS
1e-07	4.3e-06	0	180.5	2292	0.079	209687_at	chemokine (C-X-C motif) ligand 12 (stromal cell-derived factor 1)	CXCL12
1e-07	4.3e-06	0	45.4	557.2	0.081	232313_at	transmembrane protein 132C	TMEM132C
1e-07	4.3e-06	0	211	2474.3	0.085	204719_at	ATP-binding cassette, sub-family A (ABC1), member 8	ABCA8
1e-07	4.3e-06	0	9.4	100.2	0.094	1554507_at	N-acetylated alpha-linked acidic dipeptidase 2	NAALAD2
1e-07	4.3e-06	0	101	1041.5	0.097	211700_s_at	trophinin /// trophinin	TRO
1e-07	4.3e-06	0	43.8	379.7	0.115	210353_s_at	solute carrier family 6 (neurotransmitter transporter, noradrenalin), member 2	SLC6A2
1e-07	4.3e-06	0	56	478	0.117	203766_s_at	leiomodin 1 (smooth muscle)	LMOD1
1e-07	4.3e-06	0	20.8	168.2	0.124	1557132_at	WD repeat domain 17	WDR17
1e-07	4.3e-06	0	177.7	1434.4	0.124	227486_at	5'-nucleotidase, ecto (CD73)	NT5E
1e-07	4.3e-06	0	15	118.9	0.126	230867_at	hypothetical protein LOC131873	LOC131873
1e-07	4.3e-06	0	58.7	436.9	0.134	219093_at	hypothetical protein FLJ20701 /// hypothetical protein FLJ20701	FLJ20701
1e-07	4.3e-06	0	22.3	159.2	0.14	212713_at	microfibrillar-associated protein 4	MFAP4
1e-07	4.3e-06	0	23.8	166.3	0.143	205591_at	olfactomedin 1	OLFM1
1e-07	4.3e-06	0	24.7	167.3	0.148	219894_at	MAGE-like 2	MAGEL2
1e-07	4.3e-06	0	350.8	2351.8	0.149	232458_at	Collagen, type III, alpha 1 (Ehlers-Danlos syndrome type IV, autosomal dominant)	COL3A1
1e-07	4.3e-06	0	295.3	1953	0.151	219743_at	hairy/enhancer-of-split related with YRPW motif 2	HEY2
1e-07	4.3e-06	0	126.3	818.6	0.154	217506_at	Hypothetical gene supported by BC041875; BX648984	LOC400642
1e-07	4.3e-06	0	15.1	95.7	0.158	217214_s_at	solute carrier family 6 (neurotransmitter transporter, noradrenalin), member 2	SLC6A2
1e-07	4.3e-06	0	234	1480.5	0.158	1568838_at	Full-length cDNA clone CS0DF033YE17 of Fetal brain of Homo sapiens (human)
1e-07	4.3e-06	0	764.6	4783.1	0.16	228728_at	hypothetical protein FLJ21986	FLJ21986
1e-07	4.3e-06	0	43	267.6	0.161	1569788_at	ST8 alpha-N-acetyl-neuraminide alpha-2,8-sialyltransferase 1	ST8SIA1
1e-07	4.3e-06	0	15.2	93.8	0.162	1564383_s_at	FLJ35934 protein	FLJ35934
1e-07	4.3e-06	0	63	381.5	0.165	229584_at	leucine-rich repeat kinase 2	LRRK2
1e-07	4.3e-06	0	18	109.3	0.165	233113_at	Homo sapiens, clone IMAGE:5759975, mRNA
1e-07	4.3e-06	0	90.7	544.3	0.167	228885_at	MAM domain containing 2	MAMDC2
1e-07	4.3e-06	0	3264.4	19025.9	0.172	225293_at	collagen, type XXVII, alpha 1	COL27A1
1e-07	4.3e-06	0	28	160.1	0.175	215369_at	Hypothetical gene supported by AK023162	LOC90120
1e-07	4.3e-06	0	149.8	812.8	0.184	204400_at	embryonal Fyn-associated substrate	EFS
1e-07	4.3e-06	0	23.5	127.1	0.185	240135_x_at	TIMP metallopeptidase inhibitor 3 (Sorsby fundus dystrophy, pseudoinflammatory)	TIMP3
1e-07	4.3e-06	0	51.2	270.3	0.189	231789_at	protocadherin beta 15	PCDHB15
1e-07	4.3e-06	0	98.1	515.5	0.19	228044_at	chromosome 13 open reading frame 21	C13orf21
1e-07	4.3e-06	0	422.7	2224.2	0.19	202437_s_at	cytochrome P450, family 1, subfamily B, polypeptide 1	CYP1B1
1e-07	4.3e-06	0	236.3	1180.6	0.2	230708_at	Prickle-like 1 (Drosophila)	PRICKLE1
1e-07	4.3e-06	0	291.3	1416.3	0.206	219747_at	chromosome 4 open reading frame 31	C4orf31
1e-07	4.3e-06	0	152.3	704.4	0.216	220102_at	forkhead box L2	FOXL2
1e-07	4.3e-06	0	28.8	129.7	0.222	205384_at	FXYD domain containing ion transport regulator 1 (phospholemman)	FXYD1
1e-07	4.3e-06	0	36.8	162.6	0.226	242734_x_at	galactose-1-phosphate uridylyltransferase	GALT
1e-07	4.3e-06	0	203.5	867	0.235	205407_at	reversion-inducing-cysteine-rich protein with kazal motifs	RECK
1e-07	4.3e-06	0	402.5	1706.8	0.236	228528_at	CDNA FLJ41270 fis, clone BRAMY2036387
1e-07	4.3e-06	0	789.6	3327.8	0.237	204872_at	transducin-like enhancer of split 4 (E(sp1) homolog, Drosophila)	TLE4
1e-07	4.3e-06	0	459.3	1908.5	0.241	209550_at	necdin homolog (mouse)	NDN
1e-07	4.3e-06	0	221.2	915.1	0.242	236353_at	CDNA FLJ43467 fis, clone OCBBF2036752
1e-07	4.3e-06	0	532.6	2172.4	0.245	230624_at	solute carrier family 25, member 27	SLC25A27
1e-07	4.3e-06	0	113.9	460.2	0.248	228890_at	atonal homolog 8 (Drosophila)	ATOH8
1e-07	4.3e-06	0	218.5	875.3	0.25	1556427_s_at	similar to hypothetical protein	LOC221091
1e-07	4.3e-06	0	81.2	317.1	0.256	1562583_s_at	hypothetical protein LOC646405 /// hypothetical protein LOC651239	LOC646405 /// LOC651239
1e-07	4.3e-06	0	722.7	2806.7	0.257	201693_s_at	early growth response 1	EGR1
1e-07	4.3e-06	0	309.1	1167.9	0.265	218573_at	melanoma antigen family H, 1	MAGEH1
1e-07	4.3e-06	0	676.9	2514.6	0.269	203373_at	suppressor of cytokine signaling 2	SOCS2
1e-07	4.3e-06	0	117.1	433.2	0.27	228307_at	elastin microfibril interfacer 3	EMILIN3
1e-07	4.3e-06	0	88.4	324.3	0.273	228664_at
1e-07	4.3e-06	0	115.9	422.3	0.274	204754_at	hepatic leukemia factor	HLF
1e-07	4.3e-06	0	141.5	517.2	0.274	228750_at	Collagen, type XIV, alpha 1 (undulin)	COL14A1
1e-07	4.3e-06	0	373.8	1355.3	0.276	222101_s_at	dachsous 1 (Drosophila)	DCHS1
1e-07	4.3e-06	0	142.3	506.8	0.281	222170_at	Hypothetical LOC440334	LOC440334
1e-07	4.3e-06	0	5254.6	18655.6	0.282	227404_s_at	Early growth response 1	EGR1
1e-07	4.3e-06	0	117.9	409.3	0.288	243707_at	Transcribed locus, strongly similar to NP_510964.1 mitochondrial ribosomal protein S21 [Mus musculus]
1e-07	4.3e-06	0	782.9	2675.2	0.293	221833_at	Peroxisomal LON protease like	LONPL
1e-07	4.3e-06	0	512.1	1747.5	0.293	204115_at	guanine nucleotide binding protein (G protein), gamma 11	GNG11
1e-07	4.3e-06	0	82.9	282.1	0.294	236103_at	Transcribed locus
1e-07	4.3e-06	0	232.9	789.1	0.295	213488_at	sushi, nidogen and EGF-like domains 1	SNED1
1e-07	4.3e-06	0	342.1	1129.8	0.303	210764_s_at	cysteine-rich, angiogenic inducer, 61	CYR61
1e-07	4.3e-06	0	181.8	598	0.304	236270_at	nuclear factor of activated T-cells, cytoplasmic, calcineurin-dependent 4	NFATC4
1e-07	4.3e-06	0	285.3	934.7	0.305	226269_at	ganglioside-induced differentiation-associated protein 1	GDAP1
1e-07	4.3e-06	0	234.3	757.4	0.309	223604_at	GTPase activating Rap/RanGAP domain-like 3	GARNL3
1e-07	4.3e-06	0	198.6	638.5	0.311	236500_at	Leucine rich repeat (in FLII) interacting protein 2	LRRFIP2
1e-07	4.3e-06	0	117.9	379.2	0.311	230211_at	Transcribed locus
1e-07	4.3e-06	0	183.2	569.1	0.322	228875_at	chromosome 6 open reading frame 189	C6orf189
1e-07	4.3e-06	0	941.8	2896.7	0.325	37005_at	neuroblastoma, suppression of tumorigenicity 1	NBL1
1e-07	4.3e-06	0	165.6	506.7	0.327	240806_at	Ribosomal protein L15	RPL15
1e-07	4.3e-06	0	474.4	1446.9	0.328	201473_at	jun B proto-oncogene	JUNB
1e-07	4.3e-06	0	1508.9	4590.2	0.329	201566_x_at	inhibitor of DNA binding 2, dominant negative helix-loop-helix protein /// inhibitor of DNA binding 2B, dominant negative helix-loop-helix protein	ID2 /// ID2B
1e-07	4.3e-06	0	2089.5	6284.8	0.332	225665_at	sterile alpha motif and leucine zipper containing kinase AZK	ZAK
1e-07	4.3e-06	0	1098.6	3298.4	0.333	227568_at	HECT domain containing 2	HECTD2
1e-07	4.3e-06	0	436.5	1297.2	0.336	219487_at	Bardet-Biedl syndrome 10	BBS10
1e-07	4.3e-06	0	279.6	817.1	0.342	223126_s_at	chromosome 1 open reading frame 21	C1orf21
1e-07	4.3e-06	0	3644.8	10611.1	0.343	201694_s_at	early growth response 1	EGR1
1e-07	4.3e-06	0	511.8	1488.3	0.344	1555872_a_at	hypothetical protein MGC21881 /// hypothetical LOC441408 /// hypothetical LOC441417 /// similar to hypothetical protein MGC21881	RP11-262H14.4 /// LOC441408 /// LOC441417 /// LOC653444
1e-07	4.3e-06	0	1569	4408.5	0.356	228157_at	zinc finger protein 207	ZNF207
1e-07	4.3e-06	0	1018.9	2864.3	0.356	221208_s_at	chromosome 11 open reading frame 61	C11orf61
1e-07	4.3e-06	0	323.8	904.6	0.358	238620_at	SMA3	SMA3
1e-07	4.3e-06	0	230.7	606.8	0.38	1558293_at	KIAA1107	KIAA1107
1e-07	4.3e-06	0	454.7	1188.3	0.383	224873_s_at	mitochondrial ribosomal protein S25	MRPS25
1e-07	4.3e-06	0	226	564.6	0.4	242255_at	WD repeat domain 37	WDR37
1e-07	4.3e-06	0	354.1	872.4	0.406	1554067_at	hypothetical protein FLJ32549	FLJ32549
1e-07	4.3e-06	0	752.7	1848	0.407	219923_at	tripartite motif-containing 45	TRIM45
1e-07	4.3e-06	0	290.3	711.7	0.408	227786_at	thyroid hormone receptor associated protein 6	THRAP6
1e-07	4.3e-06	0	660.5	1618.6	0.408	228925_at	Transmembrane protein 116	TMEM116
1e-07	4.3e-06	0	553.9	1294	0.428	226924_at	hypothetical gene supported by BC036588	LOC400657
1e-07	4.3e-06	0	1105.7	2526.4	0.438	226633_at	RAB8B, member RAS oncogene family	RAB8B
1e-07	4.3e-06	0	691	1574.9	0.439	214718_at	GATA zinc finger domain containing 1	GATAD1
1e-07	4.3e-06	0	242.1	549.8	0.44	227751_at	Programmed cell death 5	PDCD5
1e-07	4.3e-06	0	831.6	1882.6	0.442	202959_at	methylmalonyl Coenzyme A mutase	MUT
1e-07	4.3e-06	0.0001	1180.8	2635.4	0.448	228569_at	poly(A) polymerase alpha	PAPOLA
1e-07	4.3e-06	0	371	812.5	0.457	227809_at	Zinc finger CCCH-type containing 6	ZC3H6
1e-07	4.3e-06	0	285	612.9	0.465	241957_x_at	lin-7 homolog B (C. elegans)	LIN7B
1e-07	4.3e-06	0	238.1	511.2	0.466	230198_at	WD repeat domain 37	WDR37
1e-07	4.3e-06	0	825.3	1766.8	0.467	230588_s_at	hypothetical protein LOC285074 /// similar to anaphase promoting complex subunit 1	LOC285074 /// LOC653663
1e-07	4.3e-06	0	551.8	1177.6	0.469	221787_at	chromosome 6 open reading frame 120	C6orf120
1e-07	4.3e-06	0	12387.5	26354.2	0.47	220044_x_at	cisplatin resistance-associated overexpressed protein	CROP
1e-07	4.3e-06	0	632.9	1343.5	0.471	230298_at	similar to metallo-beta-lactamase superfamily protein	LOC153364
1e-07	4.3e-06	0	716.8	1516.8	0.473	204873_at	peroxisome biogenesis factor 1	PEX1
1e-07	4.3e-06	0	314.8	663.3	0.475	231312_at	Transcribed locus
1e-07	4.3e-06	0	407.8	852.7	0.478	218765_at	SID1 transmembrane family, member 2	SIDT2
1e-07	4.3e-06	0	694.9	1446.6	0.48	203916_at	N-deacetylase/N-sulfotransferase (heparan glucosaminyl) 2	NDST2
1e-07	4.3e-06	0	343.8	704	0.488	227044_at	TBC1 domain family, member 22A	TBC1D22A
1e-07	4.3e-06	0	2334.2	4777.1	0.489	218256_s_at	nucleoporin 54kDa	NUP54
1e-07	4.3e-06	0	643.6	1315.3	0.489	213213_at	death inducer-obliterator 1	DIDO1
1e-07	4.3e-06	0	689.3	1405.1	0.491	228334_x_at	KIAA1712	KIAA1712
1e-07	4.3e-06	0	595.7	1196.2	0.498	229515_at	PRKC, apoptosis, WT1, regulator	PAWR
1e-07	4.3e-06	0	5167.8	10334.5	0.5	1558956_s_at	intraflagellar transport 80 homolog (Chlamydomonas)	IFT80
1e-07	4.3e-06	0	727.2	1452.3	0.501	229903_x_at	RNA-binding region (RNP1, RRM) containing 3	RNPC3
1e-07	4.3e-06	0	1334.8	2619.3	0.51	227536_at	Zinc finger CCCH-type containing 13	ZC3H13
1e-07	4.3e-06	0	1092.7	2127.3	0.514	227622_at	PCF11, cleavage and polyadenylation factor subunit, homolog (S. cerevisiae)	PCF11
1e-07	4.3e-06	0	1056.3	2023.7	0.522	225969_at	alkB, alkylation repair homolog 6 (E. coli)	ALKBH6
1e-07	4.3e-06	0	2221.9	4253.2	0.522	212483_at	Nipped-B homolog (Drosophila)	NIPBL
1e-07	4.3e-06	0	1050.5	2008.9	0.523	225910_at	hypothetical protein LOC284019	LOC284019
1e-07	4.3e-06	0	1263.4	2406.2	0.525	223370_at	pleckstrin homology domain containing, family A (phosphoinositide binding specific) member 3	PLEKHA3
1e-07	4.3e-06	0	1028.9	1947.5	0.528	202468_s_at	catenin (cadherin-associated protein), alpha-like 1	CTNNAL1
1e-07	4.3e-06	0	9481.7	17951.3	0.528	225190_x_at	ribosomal protein L35a	RPL35A
1e-07	4.3e-06	0	426.3	796	0.536	38157_at	dom-3 homolog Z (C. elegans)	DOM3Z
1e-07	4.3e-06	0	336.7	621	0.542	205062_x_at	AT rich interactive domain 4A (RBP1-like)	ARID4A
1e-07	4.3e-06	0	286.7	527.3	0.544	215766_at	Glutathione S-transferase A1	GSTA1
1e-07	4.3e-06	0	9202.1	16845.4	0.546	201253_s_at	CDP-diacylglycerol--inositol 3-phosphatidyltransferase (phosphatidylinositol synthase)	CDIPT
1e-07	4.3e-06	0	1265.3	2294.1	0.552	204354_at	POT1 protection of telomeres 1 homolog (S. pombe)	POT1
1e-07	4.3e-06	0	323.8	583.6	0.555	41113_at	zinc finger protein 500	ZNF500
1e-07	4.3e-06	0	3199.6	5738.9	0.558	201336_at	vesicle-associated membrane protein 3 (cellubrevin)	VAMP3
1e-07	4.3e-06	0	4544.7	8064.2	0.564	225336_at
1e-07	4.3e-06	0	832.4	1457.2	0.571	221820_s_at	MYST histone acetyltransferase 1	MYST1
1e-07	4.3e-06	0	7569.9	13127.9	0.577	208873_s_at	receptor accessory protein 5	REEP5
1e-07	4.3e-06	0	1531.7	2645.5	0.579	226015_at	zinc finger protein 12	ZNF12
1e-07	4.3e-06	0	958.8	1638.5	0.585	209375_at	xeroderma pigmentosum, complementation group C	XPC
1e-07	4.3e-06	0	1471.1	2423.7	0.607	230078_at	Rap guanine nucleotide exchange factor (GEF) 6	RAPGEF6
1e-07	4.3e-06	0	5953.7	9612.9	0.619	218263_s_at	zinc finger, BED-type containing 5	ZBED5
1e-07	4.3e-06	0	2713.2	4369.5	0.621	225808_at	hypothetical protein LOC124512	LOC124512
1e-07	4.3e-06	0	674.4	402.4	1.676	215792_s_at	DnaJ (Hsp40) homolog, subfamily C, member 11	DNAJC11
1e-07	4.3e-06	0	2307.2	1365.8	1.689	224960_at	SCY1-like 2 (S. cerevisiae)	SCYL2
1e-07	4.3e-06	0	532.3	309.3	1.721	218020_s_at	zinc finger, AN1-type domain 3	ZFAND3
1e-07	4.3e-06	0	633.7	365.7	1.733	212683_at	KIAA0446 gene product	KIAA0446
1e-07	4.3e-06	0	1016.7	575.4	1.767	226893_at	CDNA FLJ31718 fis, clone NT2RI2006647
1e-07	4.3e-06	0	1147.3	645.2	1.778	218068_s_at	zinc finger protein 672	ZNF672
1e-07	4.3e-06	0	724.6	405	1.789	205588_s_at	FGFR1 oncogene partner /// chromosome 9 open reading frame 4	FGFR1OP /// C9orf4
1e-07	4.3e-06	0	679.1	378.2	1.796	206174_s_at	protein phosphatase 6, catalytic subunit	PPP6C
1e-07	4.3e-06	0	792.2	438.6	1.806	200721_s_at	ARP1 actin-related protein 1 homolog A, centractin alpha (yeast)	ACTR1A
1e-07	4.3e-06	0	1306.9	723.6	1.806	225522_at	AP2 associated kinase 1	AAK1
1e-07	4.3e-06	0	479.7	264.5	1.814	213741_s_at	karyopherin alpha 1 (importin alpha 5)	KPNA1
1e-07	4.3e-06	0	478.7	260.5	1.838	222262_s_at	ethanolamine kinase 1	ETNK1
1e-07	4.3e-06	0	1898.9	1028.6	1.846	202352_s_at	proteasome (prosome, macropain) 26S subunit, non-ATPase, 12	PSMD12
1e-07	4.3e-06	0	3107.1	1628.9	1.907	231968_at	CDNA: FLJ21763 fis, clone COLF6967
1e-07	4.3e-06	0	575.6	297.2	1.937	208989_s_at	F-box and leucine-rich repeat protein 11	FBXL11
1e-07	4.3e-06	0	1529.3	783.3	1.952	224695_at	chromosome 2 open reading frame 29	C2orf29
1e-07	4.3e-06	0	417.9	203.7	2.052	227508_at	CDNA FLJ40982 fis, clone UTERU2014601
1e-07	4.3e-06	0	312.5	150.9	2.071	214155_s_at	La ribonucleoprotein domain family, member 4	LARP4
1e-07	4.3e-06	0	538.2	254.2	2.117	200712_s_at	microtubule-associated protein, RP/EB family, member 1	MAPRE1
1e-07	4.3e-06	0	2029.3	955.8	2.123	207467_x_at	calpastatin	CAST
1e-07	4.3e-06	0	270.1	126.7	2.132	212379_at	phosphoribosylglycinamide formyltransferase, phosphoribosylglycinamide synthetase, phosphoribosylaminoimidazole synthetase	GART
1e-07	4.3e-06	0	5652.1	2604	2.171	217736_s_at	eukaryotic translation initiation factor 2-alpha kinase 1	EIF2AK1
1e-07	4.3e-06	0	4446.4	2012.9	2.209	204168_at	microsomal glutathione S-transferase 2	MGST2
1e-07	4.3e-06	0	574.8	259.3	2.217	221503_s_at	karyopherin alpha 3 (importin alpha 4)	KPNA3
1e-07	4.3e-06	0	317.1	138.3	2.293	228725_x_at	protein arginine methyltransferase 2	PRMT2
1e-07	4.3e-06	0	438.4	187.4	2.339	202964_s_at	regulatory factor X, 5 (influences HLA class II expression)	RFX5
1e-07	4.3e-06	0	535.1	228.6	2.341	218681_s_at	stromal cell-derived factor 2-like 1	SDF2L1
1e-07	4.3e-06	0	2849.6	1211.5	2.352	218123_at	chromosome 21 open reading frame 59	C21orf59
1e-07	4.3e-06	0	262.2	110.5	2.373	1554351_a_at	TIP41, TOR signalling pathway regulator-like (S. cerevisiae)	TIPRL
1e-07	4.3e-06	0	458.8	191.4	2.397	210754_s_at	v-yes-1 Yamaguchi sarcoma viral related oncogene homolog	LYN
1e-07	4.3e-06	0	1162.5	481.2	2.416	208540_x_at	S100 calcium binding protein A11 (calgizzarin)	S100A11
1e-07	4.3e-06	0	488	201.7	2.419	227935_s_at	polycomb group ring finger 5	PCGF5
1e-07	4.3e-06	0	723.3	291.8	2.479	208908_s_at	calpastatin	CAST
1e-07	4.3e-06	0	2126.8	849.2	2.504	201662_s_at	acyl-CoA synthetase long-chain family member 3	ACSL3
1e-07	4.3e-06	0	5274.9	2097.7	2.515	217871_s_at	macrophage migration inhibitory factor (glycosylation-inhibiting factor)	MIF
1e-07	4.3e-06	0	704	278.6	2.527	225253_s_at	methyltransferase like 2B /// methyltransferase like 2A	METTL2B /// METTL2A
1e-07	4.3e-06	0	10217	4041.8	2.528	200598_s_at	heat shock protein 90kDa beta (Grp94), member 1	HSP90B1
1e-07	4.3e-06	0	449.1	176.4	2.546	221962_s_at	ubiquitin-conjugating enzyme E2H (UBC8 homolog, yeast)	UBE2H
1e-07	4.3e-06	0	206.3	80.5	2.563	1555360_a_at	DnaJ (Hsp40) homolog, subfamily C, member 11	DNAJC11
1e-07	4.3e-06	0	1329.5	514.4	2.585	227249_at	NudE nuclear distribution gene E homolog 1 (A. nidulans)	NDE1
1e-07	4.3e-06	0	963.8	356.3	2.705	201853_s_at	cell division cycle 25B	CDC25B
1e-07	4.3e-06	0	18273.2	6748.6	2.708	213503_x_at	annexin A2	ANXA2
1e-07	4.3e-06	0	795.7	291.7	2.728	201399_s_at	translocation associated membrane protein 1	TRAM1
1e-07	4.3e-06	0	134.7	48.5	2.777	1561042_at	integrin, beta 1 (fibronectin receptor, beta polypeptide, antigen CD29 includes MDF2, MSK12)	ITGB1
1e-07	4.3e-06	0	21329.4	7587.7	2.811	212581_x_at	glyceraldehyde-3-phosphate dehydrogenase	GAPDH
1e-07	4.3e-06	0	8774.5	3064	2.864	200606_at	desmoplakin	DSP
1e-07	4.3e-06	0	16167.8	5597.1	2.889	201590_x_at	annexin A2	ANXA2
1e-07	4.3e-06	0	374.1	129	2.9	229010_at	Cas-Br-M (murine) ecotropic retroviral transforming sequence	CBL
1e-07	4.3e-06	0	500.4	171.9	2.911	202338_at	thymidine kinase 1, soluble	TK1
1e-07	4.3e-06	0	576.5	196.4	2.935	208653_s_at	CD164 molecule, sialomucin	CD164
1e-07	4.3e-06	0	1323.8	448	2.955	221676_s_at	coronin, actin binding protein, 1C	CORO1C
1e-07	4.3e-06	0	566	187.5	3.019	222675_s_at	BAI1-associated protein 2-like 1	BAIAP2L1
1e-07	4.3e-06	0	1097.6	358.2	3.064	212694_s_at	propionyl Coenzyme A carboxylase, beta polypeptide	PCCB
1e-07	4.3e-06	0	486.1	158.5	3.067	222155_s_at	G protein-coupled receptor 172A	GPR172A
1e-07	4.3e-06	0	3977.9	1291.7	3.08	209026_x_at	tubulin, beta	TUBB
1e-07	4.3e-06	0	995	308.5	3.225	211993_at	WNK lysine deficient protein kinase 1 /// WNK lysine deficient protein kinase 1	WNK1
1e-07	4.3e-06	0	326	99.9	3.263	222598_s_at	neuron navigator 2	NAV2
1e-07	4.3e-06	0	89.6	27.4	3.27	235235_s_at	FLJ36874 protein	FLJ36874
1e-07	4.3e-06	0	521.7	157.3	3.317	202856_s_at	solute carrier family 16, member 3 (monocarboxylic acid transporter 4)	SLC16A3
1e-07	4.3e-06	0	1912.9	570.6	3.352	208308_s_at	glucose phosphate isomerase	GPI
1e-07	4.3e-06	0	420.1	119.2	3.524	218355_at	kinesin family member 4A	KIF4A
1e-07	4.3e-06	0	1200.5	339.3	3.538	201818_at	acyltransferase like 2	AYTL2
1e-07	4.3e-06	0	698.5	186.3	3.749	235425_at	shugoshin-like 2 (S. pombe)	SGOL2
1e-07	4.3e-06	0	443	117.8	3.761	223540_at	poliovirus receptor-related 4	PVRL4
1e-07	4.3e-06	0	495.6	126.8	3.909	233888_s_at	SLIT-ROBO Rho GTPase activating protein 1	SRGAP1
1e-07	4.3e-06	0	1169.5	291.5	4.012	223307_at	cell division cycle associated 3	CDCA3
1e-07	4.3e-06	0	129.8	31.7	4.095	215505_s_at	striatin, calmodulin binding protein 3	STRN3
1e-07	4.3e-06	0	6731	1635.7	4.115	202503_s_at	KIAA0101	KIAA0101
1e-07	4.3e-06	0	1119.1	266.2	4.204	201292_at	topoisomerase (DNA) II alpha 170kDa	TOP2A
1e-07	4.3e-06	0	3357.6	778.1	4.315	208627_s_at	Y box binding protein 1	YBX1
1e-07	4.3e-06	0	89.6	20.6	4.35	212125_at	Ran GTPase activating protein 1	RANGAP1
1e-07	4.3e-06	0	4743.7	1086.5	4.366	202912_at	adrenomedullin	ADM
1e-07	4.3e-06	0	1391.9	288.9	4.818	215223_s_at	superoxide dismutase 2, mitochondrial	SOD2
1e-07	4.3e-06	0	440.6	85.2	5.171	235572_at	spindle pole body component 24 homolog (S. cerevisiae)	SPBC24
1e-07	4.3e-06	0	75.7	14.1	5.369	201490_s_at	peptidylprolyl isomerase F (cyclophilin F)	PPIF
1e-07	4.3e-06	0	144.1	26.7	5.397	209891_at	spindle pole body component 25 homolog (S. cerevisiae)	SPBC25
1e-07	4.3e-06	0	72.7	13.3	5.466	203811_s_at	DnaJ (Hsp40) homolog, subfamily B, member 4	DNAJB4
1e-07	4.3e-06	0	414.3	74.9	5.531	208621_s_at	villin 2 (ezrin)	VIL2
1e-07	4.3e-06	0	48.1	8.5	5.659	207833_s_at	holocarboxylase synthetase (biotin-(proprionyl-Coenzyme A-carboxylase (ATP-hydrolysing)) ligase)	HLCS
1e-07	4.3e-06	0	282.4	49.1	5.752	221520_s_at	cell division cycle associated 8	CDCA8
1e-07	4.3e-06	0	343.7	58.8	5.845	236114_at	Runt-related transcription factor 1 (acute myeloid leukemia 1; aml1 oncogene)	RUNX1
1e-07	4.3e-06	0	4323.4	643.5	6.719	201468_s_at	NAD(P)H dehydrogenase, quinone 1	NQO1
1e-07	4.3e-06	0	407.8	52.1	7.827	209373_at	mal, T-cell differentiation protein-like	MALL
1e-07	4.3e-06	0	282.1	19	14.847	214456_x_at	serum amyloid A1	SAA1
2e-07	7.8e-06	0	397	4199	0.095	204051_s_at	secreted frizzled-related protein 4	SFRP4
2e-07	7.8e-06	0	79.6	752	0.106	239889_at	Chromosome 13 open reading frame 21	C13orf21
2e-07	7.8e-06	0	16.2	138.9	0.117	205337_at	dopachrome tautomerase (dopachrome delta-isomerase, tyrosine-related protein 2)	DCT
2e-07	7.8e-06	0	56.8	434.6	0.131	239336_at	Thrombospondin 1	THBS1
2e-07	7.8e-06	0.0001	36.7	271.3	0.135	231120_x_at	protein kinase (cAMP-dependent, catalytic) inhibitor beta	PKIB
2e-07	7.8e-06	0	30.7	224.8	0.137	1552742_at	potassium voltage-gated channel, subfamily H (eag-related), member 8	KCNH8
2e-07	7.8e-06	0	27	191.5	0.141	1558987_at	hypothetical protein FLJ40473	FLJ40473
2e-07	7.8e-06	0	22.5	147.2	0.153	206030_at	aspartoacylase (Canavan disease)	ASPA
2e-07	7.8e-06	0	556.7	3592.5	0.155	235004_at	RNA binding motif protein 24	RBM24
2e-07	7.8e-06	0	40	224.5	0.178	236101_at
2e-07	7.8e-06	0	367.2	2048.5	0.179	227148_at	pleckstrin homology domain containing, family H (with MyTH4 domain) member 2	PLEKHH2
2e-07	7.8e-06	0	54.1	298.4	0.181	232077_s_at	yippee-like 3 (Drosophila)	YPEL3
2e-07	7.8e-06	0	381.7	1962	0.195	226932_at	Sarcospan (Kras oncogene-associated gene)	SSPN
2e-07	7.8e-06	0	21	105	0.2	239727_at	deiodinase, iodothyronine, type III opposite strand	DIO3OS
2e-07	7.8e-06	0	56.7	280.3	0.202	229636_at	marapsin 2	MPN2
2e-07	7.8e-06	0	99.7	458.8	0.217	240182_at	Major histocompatibility complex, class I, A	HLA-A
2e-07	7.8e-06	0	289.1	1269.9	0.228	226435_at	papilin, proteoglycan-like sulfated glycoprotein	PAPLN
2e-07	7.8e-06	0	162.7	699	0.233	1570414_x_at	hypothetical protein FLJ13197	FLJ13197
2e-07	7.8e-06	0	65.4	280.3	0.233	238204_at	Leiomodin 1 (smooth muscle)	LMOD1
2e-07	7.8e-06	0	48.4	199.8	0.242	241386_at
2e-07	7.8e-06	0	1984.6	8044.1	0.247	228477_at	Hypothetical protein FLJ10154	FLJ10154
2e-07	7.8e-06	0	1758.5	7090.7	0.248	214620_x_at	peptidylglycine alpha-amidating monooxygenase	PAM
2e-07	7.8e-06	0	224.2	875.9	0.256	214829_at	aminoadipate-semialdehyde synthase	AASS
2e-07	7.8e-06	0	135.4	522.5	0.259	223741_s_at	tweety homolog 2 (Drosophila)	TTYH2
2e-07	7.8e-06	0	10.1	38.9	0.26	203030_s_at	protein tyrosine phosphatase, receptor type, N polypeptide 2	PTPRN2
2e-07	7.8e-06	0	211.2	810.3	0.261	229073_at	Hypothetical protein LOC145786	LOC145786
2e-07	7.8e-06	0	454.8	1714.9	0.265	221045_s_at	period homolog 3 (Drosophila)	PER3
2e-07	7.8e-06	0	1000.2	3592	0.278	227889_at	acyltransferase like 1	AYTL1
2e-07	7.8e-06	0	113.2	379.3	0.298	244788_at	Homo sapiens, clone IMAGE:4344826, mRNA
2e-07	7.8e-06	0	301.5	986.1	0.306	225883_at	ATG16 autophagy related 16-like 2 (S. cerevisiae)	ATG16L2
2e-07	7.8e-06	0	160.7	503.1	0.319	1557118_a_at	CDNA clone IMAGE:4812643
2e-07	7.8e-06	0	86.2	262.9	0.328	1556063_s_at	hypothetical protein LOC283012	LOC283012
2e-07	7.8e-06	0	377.8	1111.8	0.34	205839_s_at	benzodiazapine receptor (peripheral) associated protein 1	BZRAP1
2e-07	7.8e-06	0	57.4	163.4	0.351	244335_at	Transcribed locus
2e-07	7.8e-06	0	203.1	573.7	0.354	228506_at	chromosome 10 open reading frame 86	C10orf86
2e-07	7.8e-06	0	189.2	508.9	0.372	226136_at
2e-07	7.8e-06	0	262.1	686.2	0.382	204916_at	receptor (calcitonin) activity modifying protein 1	RAMP1
2e-07	7.8e-06	0	2810.6	7240	0.388	201812_s_at	translocase of outer mitochondrial membrane 7 homolog (yeast) /// hypothetical protein LOC201725	TOMM7 /// LOC201725
2e-07	7.8e-06	0	449.8	1159.4	0.388	226783_at	alanine-glyoxylate aminotransferase 2-like 2	AGXT2L2
2e-07	7.8e-06	0	1169.3	2953.1	0.396	224999_at	Epidermal growth factor receptor (erythroblastic leukemia viral (v-erb-b) oncogene homolog, avian)	EGFR
2e-07	7.8e-06	0	358.9	883.7	0.406	241823_at	Transcribed locus
2e-07	7.8e-06	0	4288.4	10200.9	0.42	224841_x_at	growth arrest-specific 5	GAS5
2e-07	7.8e-06	0	478.1	1136.1	0.421	1555874_x_at	hypothetical protein MGC21881	RP11-262H14.4
2e-07	7.8e-06	0	691.8	1609	0.43	226363_at	ATP-binding cassette, sub-family C (CFTR/MRP), member 5	ABCC5
2e-07	7.8e-06	0	248.4	575.4	0.432	235590_at	Chromosome 10 open reading frame 6	C10orf6
2e-07	7.8e-06	0	1076.2	2481.5	0.434	242056_at	tripartite motif-containing 45	TRIM45
2e-07	7.8e-06	0	441.1	1007.9	0.438	212425_at	Secretory carrier membrane protein 1	SCAMP1
2e-07	7.8e-06	0	1058.7	2402.6	0.441	205250_s_at	centrosomal protein 290kDa	CEP290
2e-07	7.8e-06	0	2098	4754.5	0.441	200747_s_at	nuclear mitotic apparatus protein 1	NUMA1
2e-07	7.8e-06	0	566.1	1263.6	0.448	203668_at	mannosidase, alpha, class 2C, member 1	MAN2C1
2e-07	7.8e-06	0	2845.8	5992.2	0.475	201449_at	TIA1 cytotoxic granule-associated RNA binding protein	TIA1
2e-07	7.8e-06	0	557.4	1166	0.478	243671_at	Transcribed locus, weakly similar to NP_997383.1 FLJ44955 protein [Homo sapiens]
2e-07	7.8e-06	0	412.5	858.7	0.48	205125_at	phospholipase C, delta 1	PLCD1
2e-07	7.8e-06	0	589.2	1215.1	0.485	241353_s_at	hypothetical LOC402617	LOC402617
2e-07	7.8e-06	0	501.9	1029.2	0.488	1556121_at	Nucleosome assembly protein 1-like 1	NAP1L1
2e-07	7.8e-06	0	259.1	524.9	0.494	1557322_at	zinc finger protein 230	ZNF230
2e-07	7.8e-06	0	212	426.8	0.497	230380_at	THAP domain containing, apoptosis associated protein 2	THAP2
2e-07	7.8e-06	0	442.1	877.8	0.504	221096_s_at	transmembrane and coiled-coil domains 6	TMCO6
2e-07	7.8e-06	0	2079.8	4094.1	0.508	217969_at	chromosome 11 open reading frame2	C11orf2
2e-07	7.8e-06	0	2863.3	5507.2	0.52	211698_at	CREBBP/EP300 inhibitor 1 /// CREBBP/EP300 inhibitor 1	CRI1
2e-07	7.8e-06	0	491.4	940	0.523	213224_s_at	hypothetical protein LOC92482	LOC92482
2e-07	7.8e-06	0	1453.7	2776.8	0.524	227040_at	similar to RIKEN cDNA 8030451K01	RP11-50D16.3
2e-07	7.8e-06	0	6195.7	11686.4	0.53	212454_x_at	Heterogeneous nuclear ribonucleoprotein D-like	HNRPDL
2e-07	7.8e-06	0	354	663.8	0.533	1558445_at	Peptidylprolyl isomerase (cyclophilin)-like 4	PPIL4
2e-07	7.8e-06	0	806.2	1500.7	0.537	227157_at	coiled-coil domain containing 111	CCDC111
2e-07	7.8e-06	0	734.5	1364.4	0.538	225348_at	similar to FUS interacting protein (serine-arginine rich) 1	LOC642558
2e-07	7.8e-06	0	3015.1	5573.1	0.541	226797_at	Non-metastatic cells 1, protein (NM23A) expressed in	NME1
2e-07	7.8e-06	0	1064.7	1948.9	0.546	201780_s_at	ring finger protein 13	RNF13
2e-07	7.8e-06	0	2429.2	4445.1	0.546	201153_s_at	muscleblind-like (Drosophila)	MBNL1
2e-07	7.8e-06	0	1069	1931.9	0.553	227288_at	Transcribed locus, strongly similar to XP_068632.2 PREDICTED: hypothetical protein XP_068632 [Homo sapiens]
2e-07	7.8e-06	0	2652.9	4693	0.565	226352_at	Junction-mediating and regulatory protein	JMY
2e-07	7.8e-06	0	4784.5	8402.5	0.569	202227_s_at	bromodomain containing 8	BRD8
2e-07	7.8e-06	0	451.6	788.1	0.573	204027_s_at	methyltransferase like 1	METTL1
2e-07	7.8e-06	0	616.1	1059.6	0.581	219244_s_at	mitochondrial ribosomal protein L46	MRPL46
2e-07	7.8e-06	0	2461.7	4195	0.587	218146_at	glycosyltransferase 8 domain containing 1	GLT8D1
2e-07	7.8e-06	0	1036.9	1762.5	0.588	218265_at	SECIS binding protein 2	SECISBP2
2e-07	7.8e-06	0	3413.7	5756.3	0.593	203791_at	Dmx-like 1	DMXL1
2e-07	7.8e-06	0	577.4	938.9	0.615	206188_at	zinc finger protein 623	ZNF623
2e-07	7.8e-06	0	800.5	470.8	1.7	203105_s_at	dynamin 1-like	DNM1L
2e-07	7.8e-06	0	554	322	1.72	212986_s_at	tousled-like kinase 2	TLK2
2e-07	7.8e-06	0	391.3	224.6	1.742	223996_s_at	mitochondrial ribosomal protein L30	MRPL30
2e-07	7.8e-06	0	1725.7	966.5	1.786	200758_s_at	nuclear factor (erythroid-derived 2)-like 1	NFE2L1
2e-07	7.8e-06	0	1022.1	532.2	1.921	218124_at	retinol saturase (all-trans-retinol 13,14-reductase)	RETSAT
2e-07	7.8e-06	0	651.2	336.8	1.933	209533_s_at	phospholipase A2-activating protein	PLAA
2e-07	7.8e-06	0	2994.6	1548.6	1.934	226353_at	signal peptide peptidase-like 2A	SPPL2A
2e-07	7.8e-06	0	350.9	177.2	1.98	218275_at	solute carrier family 25 (mitochondrial carrier; dicarboxylate transporter), member 10	SLC25A10
2e-07	7.8e-06	0	1584.3	792.1	2	212219_at	proteasome (prosome, macropain) activator subunit 4	PSME4
2e-07	7.8e-06	0	3601.4	1796.6	2.005	223068_at	echinoderm microtubule associated protein like 4	EML4
2e-07	7.8e-06	0	297	146.1	2.033	223057_s_at	exportin 5	XPO5
2e-07	7.8e-06	0	527.5	255.2	2.067	1555760_a_at	RNA binding motif protein 15	RBM15
2e-07	7.8e-06	0	274.4	130.6	2.101	222573_s_at	salvador homolog 1 (Drosophila)	SAV1
2e-07	7.8e-06	0	1473.8	696.6	2.116	221853_s_at	NODAL modulator 1 /// NODAL modulator 2 /// NODAL modulator 3	NOMO1 /// NOMO2 /// NOMO3
2e-07	7.8e-06	0	794.8	368	2.16	227908_at	TBC1 domain family, member 24	TBC1D24
2e-07	7.8e-06	0	742.3	338.8	2.191	200913_at	protein phosphatase 1G (formerly 2C), magnesium-dependent, gamma isoform	PPM1G
2e-07	7.8e-06	0	1230.1	559.1	2.2	202626_s_at	v-yes-1 Yamaguchi sarcoma viral related oncogene homolog /// v-yes-1 Yamaguchi sarcoma viral related oncogene homolog	LYN
2e-07	7.8e-06	0	595.7	265.4	2.245	237299_at	Transcribed locus
2e-07	7.8e-06	0	376.4	164.4	2.29	222033_s_at	Fms-related tyrosine kinase 1 (vascular endothelial growth factor/vascular permeability factor receptor)	FLT1
2e-07	7.8e-06	0	288.5	125.9	2.292	220020_at	X-prolyl aminopeptidase (aminopeptidase P) 3, putative	XPNPEP3
2e-07	7.8e-06	0	25161.9	10724	2.346	AFFX-HUMGAPDH/M33197_3_at	glyceraldehyde-3-phosphate dehydrogenase	GAPDH
2e-07	7.8e-06	0	2406.8	1025.2	2.348	229796_at	sine oculis homeobox homolog 4 (Drosophila)	SIX4
2e-07	7.8e-06	0	1258.1	535.8	2.348	221664_s_at	F11 receptor	F11R
2e-07	7.8e-06	0	628.1	265.4	2.367	208813_at	glutamic-oxaloacetic transaminase 1, soluble (aspartate aminotransferase 1)	GOT1
2e-07	7.8e-06	0	3874.3	1587.5	2.441	200011_s_at	ADP-ribosylation factor 3 /// ADP-ribosylation factor 3	ARF3
2e-07	7.8e-06	0	1064.8	401.5	2.652	217791_s_at	aldehyde dehydrogenase 18 family, member A1	ALDH18A1
2e-07	7.8e-06	0	2414.5	842.3	2.867	201393_s_at	insulin-like growth factor 2 receptor	IGF2R
2e-07	7.8e-06	0	16069.5	5572.9	2.884	210427_x_at	annexin A2	ANXA2
2e-07	7.8e-06	0	147.4	49.1	3.002	227060_at	tumor necrosis factor receptor superfamily, member 19-like	TNFRSF19L
2e-07	7.8e-06	0	522.8	169.9	3.077	203276_at	lamin B1	LMNB1
2e-07	7.8e-06	0	6593.1	2116.1	3.116	208650_s_at	CD24 molecule /// hypothetical protein LOC647456	CD24 /// LOC647456
2e-07	7.8e-06	0	112.6	35.5	3.172	204357_s_at	LIM domain kinase 1	LIMK1
2e-07	7.8e-06	0	784	242	3.24	239196_at	ankyrin repeat domain 22	ANKRD22
2e-07	7.8e-06	0	466.4	129.6	3.599	215812_s_at		SLC6A8 /// SLC6A10P /// LOC653562
2e-07	7.8e-06	0	552.1	151.8	3.637	202902_s_at	cathepsin S	CTSS
2e-07	7.8e-06	0	2416.8	660.1	3.661	222646_s_at	ERO1-like (S. cerevisiae)	ERO1L
2e-07	7.8e-06	0	531.7	144.8	3.672	202790_at	claudin 7	CLDN7
2e-07	7.8e-06	0	410.9	111.2	3.695	236885_at	hypothetical protein LOC92312	LOC92312
2e-07	7.8e-06	0	113.9	30.3	3.759	AFFX-HUMISGF3A/M97935_MB_at	signal transducer and activator of transcription 1, 91kDa	STAT1
2e-07	7.8e-06	0	109.7	29.1	3.77	201835_s_at	protein kinase, AMP-activated, beta 1 non-catalytic subunit	PRKAB1
2e-07	7.8e-06	0	79.4	21	3.781	206675_s_at	SKI-like	SKIL
2e-07	7.8e-06	0	150.5	37.6	4.003	221881_s_at	adducin 3 (gamma) /// chloride intracellular channel 4	ADD3 /// CLIC4
2e-07	7.8e-06	0	138.9	34.2	4.061	205943_at	tryptophan 2,3-dioxygenase	TDO2
2e-07	7.8e-06	0	248.6	60.5	4.109	218726_at	hypothetical protein DKFZp762E1312	DKFZp762E1312
2e-07	7.8e-06	0	179.6	41.7	4.307	205046_at	centromere protein E, 312kDa	CENPE
2e-07	7.8e-06	0	187.5	43	4.36	1557905_s_at	CD44 molecule (Indian blood group) /// mitogen-activated protein kinase 10	CD44 /// MAPK10
2e-07	7.8e-06	0	248.4	54.3	4.575	235545_at
2e-07	7.8e-06	0	495.8	101.5	4.885	222904_s_at	transmembrane channel-like 5	TMC5
2e-07	7.8e-06	0	78.7	15.8	4.981	1559108_at	Vacuolar protein sorting 53 (S. cerevisiae)	VPS53
2e-07	7.8e-06	0	344.7	63.9	5.394	232238_at	asp (abnormal spindle)-like, microcephaly associated (Drosophila)	ASPM
2e-07	7.8e-06	0	360.2	65.5	5.499	222958_s_at	DEP domain containing 1	DEPDC1
2e-07	7.8e-06	0	386.9	68.7	5.632	205569_at	lysosomal-associated membrane protein 3	LAMP3
2e-07	7.8e-06	0	292.9	47.7	6.14	204709_s_at	kinesin family member 23	KIF23
2e-07	7.8e-06	0	134.7	14.9	9.04	230895_at
3e-07	1.1e-05	0	17.2	154.2	0.112	209243_s_at	paternally expressed 3	PEG3
3e-07	1.1e-05	0	82.4	583.9	0.141	203951_at	calponin 1, basic, smooth muscle	CNN1
3e-07	1.1e-05	0	44	304.3	0.145	228503_at	CDNA: FLJ22648 fis, clone HSI07329
3e-07	1.1e-05	0	30.4	206.5	0.147	223992_x_at	zinc finger, CW type with PWWP domain 1	ZCWPW1
3e-07	1.1e-05	0	191.6	1269.4	0.151	236314_at	Transcribed locus, weakly similar to NP_055301.1 neuronal thread protein AD7c-NTP [Homo sapiens]
3e-07	1.1e-05	0	47.7	273.9	0.174	205498_at	growth hormone receptor	GHR
3e-07	1.1e-05	0	114.9	612.8	0.188	236396_at	Transcribed locus
3e-07	1.1e-05	0	82.4	398.3	0.207	1558706_a_at	Atonal homolog 8 (Drosophila)	ATOH8
3e-07	1.1e-05	0	1372.2	6395.3	0.215	201893_x_at	decorin	DCN
3e-07	1.1e-05	0	390.2	1688.6	0.231	229157_at	Amiloride binding protein 1 (amine oxidase (copper-containing))	ABP1
3e-07	1.1e-05	0	35.5	146	0.243	239113_at
3e-07	1.1e-05	0	181.6	724.5	0.251	229278_at	Transcribed locus
3e-07	1.1e-05	0	70.6	261	0.27	230960_at	Transcribed locus
3e-07	1.1e-05	0	150.6	555.4	0.271	236518_at	KIAA1984	KIAA1984
3e-07	1.1e-05	0	51.5	188.6	0.273	210874_s_at	N-acetyltransferase 6	NAT6
3e-07	1.1e-05	0	165.6	518.4	0.319	235561_at	Transcribed locus
3e-07	1.1e-05	0	329.5	1012	0.326	209365_s_at	extracellular matrix protein 1	ECM1
3e-07	1.1e-05	0	714.2	2133	0.335	225575_at	leukemia inhibitory factor receptor alpha	LIFR
3e-07	1.1e-05	0	77.7	230.7	0.337	235656_s_at	Transcribed locus, weakly similar to XP_209041.2 PREDICTED: similar to KIAA1503 protein [Homo sapiens]
3e-07	1.1e-05	0	306.7	887.4	0.346	48031_r_at	chromosome 5 open reading frame 4	C5orf4
3e-07	1.1e-05	0	1662.6	4501.4	0.369	200962_at	ribosomal protein L31 /// similar to ribosomal protein L31	RPL31 /// LOC653773
3e-07	1.1e-05	0	2674.1	7224.8	0.37	226529_at	transmembrane protein 106B	TMEM106B
3e-07	1.1e-05	0	929.2	2412.2	0.385	226037_s_at	TAF9B RNA polymerase II, TATA box binding protein (TBP)-associated factor, 31kDa /// similar to TBP-associated factor 9L	TAF9B /// LOC653068
3e-07	1.1e-05	0	4110.9	9566.5	0.43	224741_x_at	growth arrest-specific 5	GAS5
3e-07	1.1e-05	0	112.5	257.8	0.436	242253_at
3e-07	1.1e-05	0	367.5	841.2	0.437	203467_at	phosphomannomutase 1	PMM1
3e-07	1.1e-05	0	1786.3	3930.7	0.454	213653_at	methyltransferase like 3	METTL3
3e-07	1.1e-05	0	1637.8	3574.8	0.458	225512_at	zinc finger and BTB domain containing 38	ZBTB38
3e-07	1.1e-05	0	371.5	780.6	0.476	1555888_at	E3 ubiquitin protein ligase, HECT domain containing, 1	EDD1
3e-07	1.1e-05	0	1591.3	3326.7	0.478	212731_at	ankyrin repeat domain 46	ANKRD46
3e-07	1.1e-05	0	431.5	890.1	0.485	243521_at	Transcribed locus, strongly similar to NP_009087.1 zinc finger, X-linked, duplicated A [Homo sapiens]
3e-07	1.1e-05	0	438.5	891.8	0.492	204176_at	kelch-like 20 (Drosophila)	KLHL20
3e-07	1.1e-05	0	211.7	426.4	0.496	244647_at	Transcribed locus
3e-07	1.1e-05	0	807.8	1625.4	0.497	226204_at	chromosome 22 open reading frame 29	C22orf29
3e-07	1.1e-05	0	612.6	1217.6	0.503	202250_s_at	WD repeat domain 42A	WDR42A
3e-07	1.1e-05	0	409.5	806.6	0.508	227298_at	hypothetical gene supported by AK095117	FLJ37798
3e-07	1.1e-05	0	167.2	315.8	0.529	227159_at	GH3 domain containing	GHDC
3e-07	1.1e-05	0	954.2	1802.9	0.529	212744_at	Bardet-Biedl syndrome 4	BBS4
3e-07	1.1e-05	0	1020.3	1894.1	0.539	227873_at	chromosome 5 open reading frame 14	C5orf14
3e-07	1.1e-05	0	968.2	1773.8	0.546	202405_at	TIA1 cytotoxic granule-associated RNA binding protein-like 1	TIAL1
3e-07	1.1e-05	0	2442.6	4439.5	0.55	226312_at	rapamycin-insensitive companion of mTOR	RICTOR
3e-07	1.1e-05	0	1062.1	1907.7	0.557	226458_at	CDNA FLJ30340 fis, clone BRACE2007411
3e-07	1.1e-05	0	427	729.6	0.585	243176_at	CDNA FLJ30090 fis, clone BNGH41000015
3e-07	1.1e-05	0	933.2	1526.8	0.611	222681_at	chromosome 3 open reading frame 9	C3orf9
3e-07	1.1e-05	0	22568.8	13619.5	1.657	211765_x_at	peptidylprolyl isomerase A (cyclophilin A) /// peptidylprolyl isomerase A (cyclophilin A)	PPIA
3e-07	1.1e-05	0	360.5	210.2	1.715	205895_s_at	nucleolar and coiled-body phosphoprotein 1	NOLC1
3e-07	1.1e-05	0	3280.4	1841.2	1.782	202347_s_at	huntingtin interacting protein 2	HIP2
3e-07	1.1e-05	0	2995.7	1645	1.821	201546_at	thyroid hormone receptor interactor 12	TRIP12
3e-07	1.1e-05	0	2379.7	1292.7	1.841	211928_at	dynein, cytoplasmic 1, heavy chain 1	DYNC1H1
3e-07	1.1e-05	0	4597.5	2481.1	1.853	201713_s_at	RAN binding protein 2	RANBP2
3e-07	1.1e-05	0	1649.2	863.2	1.911	201199_s_at	proteasome (prosome, macropain) 26S subunit, non-ATPase, 1	PSMD1
3e-07	1.1e-05	0	643.3	322.6	1.994	211749_s_at	vesicle-associated membrane protein 3 (cellubrevin) /// vesicle-associated membrane protein 3 (cellubrevin)	VAMP3
3e-07	1.1e-05	0	359.3	178.1	2.017	201233_at	proteasome (prosome, macropain) 26S subunit, non-ATPase, 13	PSMD13
3e-07	1.1e-05	0	399.7	196	2.039	205702_at	putative homeodomain transcription factor 1	PHTF1
3e-07	1.1e-05	0	194.8	95.3	2.044	215471_s_at	microtubule-associated protein 7	MAP7
3e-07	1.1e-05	0	3499.7	1710.4	2.046	203392_s_at	C-terminal binding protein 1	CTBP1
3e-07	1.1e-05	0	829.2	400.3	2.071	225289_at	signal transducer and activator of transcription 3 (acute-phase response factor)	STAT3
3e-07	1.1e-05	0	390.6	187.4	2.084	206383_s_at	Ras-GTPase activating protein SH3 domain-binding protein 2	G3BP2
3e-07	1.1e-05	0	12067.3	5724.3	2.108	205292_s_at	heterogeneous nuclear ribonucleoprotein A2/B1	HNRPA2B1
3e-07	1.1e-05	0	1816.4	839.5	2.164	207628_s_at	Williams Beuren syndrome chromosome region 22	WBSCR22
3e-07	1.1e-05	0.0001	1164.4	536.7	2.17	224829_at	cytoplasmic polyadenylation element binding protein 4	CPEB4
3e-07	1.1e-05	0	1004.1	447.6	2.243	1555833_a_at	CDNA FLJ38849 fis, clone MESAN2008936
3e-07	1.1e-05	0	1164.7	507.2	2.296	218834_s_at	transmembrane protein 132A	TMEM132A
3e-07	1.1e-05	0	724	298	2.43	219223_at	chromosome 9 open reading frame 7	C9orf7
3e-07	1.1e-05	0	4025.6	1652.9	2.435	217788_s_at	UDP-N-acetyl-alpha-D-galactosamine:polypeptide N-acetylgalactosaminyltransferase 2 (GalNAc-T2)	GALNT2
3e-07	1.1e-05	0	130.6	52	2.512	235234_at	FLJ36874 protein	FLJ36874
3e-07	1.1e-05	0	7715.5	3011.8	2.562	225368_at	Homeodomain interacting protein kinase 2	HIPK2
3e-07	1.1e-05	0	351.3	130.5	2.692	219588_s_at	leucine zipper protein 5	LUZP5
3e-07	1.1e-05	0	1457	530.6	2.746	201198_s_at	proteasome (prosome, macropain) 26S subunit, non-ATPase, 1	PSMD1
3e-07	1.1e-05	0	1371.6	480.2	2.856	226421_at	Alport syndrome, mental retardation, midface hypoplasia and elliptocytosis chromosomal region, gene 1	AMMECR1
3e-07	1.1e-05	0	5377.5	1785.5	3.012	211714_x_at	tubulin, beta /// tubulin, beta	TUBB
3e-07	1.1e-05	0	965.8	309.9	3.116	209408_at	kinesin family member 2C	KIF2C
3e-07	1.1e-05	0	186.8	59.4	3.145	214831_at	ELK4, ETS-domain protein (SRF accessory protein 1)	ELK4
3e-07	1.1e-05	0	131.4	39.5	3.327	211180_x_at	runt-related transcription factor 1 (acute myeloid leukemia 1; aml1 oncogene)	RUNX1
3e-07	1.1e-05	0	856.2	247.5	3.459	222039_at	solute carrier family 35, member E1 /// hypothetical protein LOC146909	SLC35E1 /// LOC146909
3e-07	1.1e-05	0	370.1	102.1	3.625	204887_s_at	polo-like kinase 4 (Drosophila)	PLK4
3e-07	1.1e-05	0	227.3	61.4	3.702	1556067_a_at	jumonji domain containing 3	JMJD3
3e-07	1.1e-05	0	446.1	115.2	3.872	203439_s_at	stanniocalcin 2	STC2
3e-07	1.1e-05	0	645	163.8	3.938	204822_at	TTK protein kinase	TTK
3e-07	1.1e-05	0	492.1	114.3	4.305	219990_at	E2F transcription factor 8	E2F8
3e-07	1.1e-05	0	71.8	16.6	4.325	221210_s_at	N-acetylneuraminate pyruvate lyase (dihydrodipicolinate synthase) /// N-acetylneuraminate pyruvate lyase (dihydrodipicolinate synthase)	NPL
3e-07	1.1e-05	0	1606.5	364.6	4.406	217234_s_at	villin 2 (ezrin)	VIL2
3e-07	1.1e-05	0	77.6	16.7	4.647	211767_at	GINS complex subunit 4 (Sld5 homolog) /// GINS complex subunit 4 (Sld5 homolog)	GINS4
3e-07	1.1e-05	0	175.7	37.6	4.673	1552619_a_at	anillin, actin binding protein	ANLN
3e-07	1.1e-05	0	165.6	31.4	5.274	205167_s_at	cell division cycle 25C	CDC25C
3e-07	1.1e-05	0	113.9	21.1	5.398	211794_at	FYN binding protein (FYB-120/130)	FYB
3e-07	1.1e-05	0	341.2	49.6	6.879	205229_s_at	coagulation factor C homolog, cochlin (Limulus polyphemus)	COCH
4e-07	1.41e-05	0	93.8	1420.9	0.066	229177_at	hypothetical protein MGC45438	MGC45438
4e-07	1.41e-05	0	12	107.3	0.112	241469_at	SEC63 domain containing 1	SEC63D1
4e-07	1.41e-05	0	17.3	121.6	0.142	207869_s_at	calcium channel, voltage-dependent, alpha 1G subunit	CACNA1G
4e-07	1.41e-05	0	572.7	3826.4	0.15	238865_at	MRNA; cDNA DKFZp686J06116 (from clone DKFZp686J06116)
4e-07	1.41e-05	0	74	444.9	0.166	206954_at	Wilms tumor upstream neighbor 1	WIT1
4e-07	1.41e-05	0	42	246	0.171	214147_at	chromosome 1 open reading frame 175	C1orf175
4e-07	1.41e-05	0	18	91	0.198	216610_at	solute carrier family 6 (neurotransmitter transporter, noradrenalin), member 2	SLC6A2
4e-07	1.41e-05	0	63.2	307.1	0.206	231031_at
4e-07	1.41e-05	0	114.4	482.5	0.237	206493_at	integrin, alpha 2b (platelet glycoprotein IIb of IIb/IIIa complex, antigen CD41)	ITGA2B
4e-07	1.41e-05	0	4876.5	19987.8	0.244	201427_s_at	selenoprotein P, plasma, 1	SEPP1
4e-07	1.41e-05	0	211.7	842.8	0.251	219682_s_at	T-box 3 (ulnar mammary syndrome)	TBX3
4e-07	1.41e-05	0	242.3	916.7	0.264	235489_at	ras homolog gene family, member J	RHOJ
4e-07	1.41e-05	0	905.6	3101.7	0.292	228771_at	adrenergic, beta, receptor kinase 2	ADRBK2
4e-07	1.41e-05	0	649.4	2062.8	0.315	201369_s_at	zinc finger protein 36, C3H type-like 2	ZFP36L2
4e-07	1.41e-05	0	1124	3416.2	0.329	203227_s_at	tetraspanin 31	TSPAN31
4e-07	1.41e-05	0	72.3	213.2	0.339	243092_at	CDNA clone IMAGE:4817413
4e-07	1.41e-05	0	1052.6	3033.3	0.347	212848_s_at	chromosome 9 open reading frame 3	C9orf3
4e-07	1.41e-05	0	192	525.8	0.365	232663_s_at	similar to ubiquitin-associated protein 1 (predicted)	LOC390595
4e-07	1.41e-05	0	255.3	663.2	0.385	231987_at	Hypothetical protein DKFZp586C0721	DKFZp586C0721
4e-07	1.41e-05	0	2259.5	5781.4	0.391	230083_at	Full length insert cDNA clone YI48C03
4e-07	1.41e-05	0	2374.7	6042	0.393	201236_s_at	BTG family, member 2	BTG2
4e-07	1.41e-05	0	697.8	1736	0.402	203787_at	single-stranded DNA binding protein 2	SSBP2
4e-07	1.41e-05	0	158.5	384.7	0.412	226966_at	PRP40 pre-mRNA processing factor 40 homolog B (S. cerevisiae)	PRPF40B
4e-07	1.41e-05	0	1084	2634.1	0.412	218533_s_at	uridine-cytidine kinase 1-like 1	UCKL1
4e-07	1.41e-05	0	310.1	752.6	0.412	219442_at	chromosome 16 open reading frame 67	C16orf67
4e-07	1.41e-05	0	137.8	325.4	0.423	229956_at	Transcribed locus
4e-07	1.41e-05	0	197.4	435.9	0.453	236990_at	Homo sapiens, clone IMAGE:4419899, mRNA
4e-07	1.41e-05	0	3083.5	6702.1	0.46	225662_at	sterile alpha motif and leucine zipper containing kinase AZK	ZAK
4e-07	1.41e-05	0	208.5	449	0.464	231872_at	leucine rich repeat and coiled-coil domain containing 1	LRRCC1
4e-07	1.41e-05	0	330.9	712.2	0.465	35846_at	thyroid hormone receptor, alpha (erythroblastic leukemia viral (v-erb-a) oncogene homolog, avian)	THRA
4e-07	1.41e-05	0	307	654.1	0.469	229431_at	regulatory factor X-associated protein	RFXAP
4e-07	1.41e-05	0	348.4	723.2	0.482	229090_at	hypothetical protein LOC220930	LOC220930
4e-07	1.41e-05	0	5930.6	12133.3	0.489	212176_at	chromosome 6 open reading frame 111	C6orf111
4e-07	1.41e-05	0	260.7	530.3	0.492	215239_x_at	zinc finger protein 273	ZNF273
4e-07	1.41e-05	0	820	1550.6	0.529	231995_at	chromosome 9 open reading frame 82	C9orf82
4e-07	1.41e-05	0	5013.9	9407.1	0.533	224894_at	Yes-associated protein 1, 65kDa	YAP1
4e-07	1.41e-05	0	443.7	831.1	0.534	232493_at	Transcribed locus
4e-07	1.41e-05	0	253.8	474.3	0.535	235173_at	hypothetical LOC401093	LOC401093
4e-07	1.41e-05	0	524.1	956.2	0.548	238937_at	zinc finger protein 420	ZNF420
4e-07	1.41e-05	0	613	1102	0.556	227615_at	Tuftelin interacting protein 11	TFIP11
4e-07	1.41e-05	0	525.6	904.1	0.581	216348_at	ribosomal protein S17 /// similar to 40S ribosomal protein S17	RPS17 /// LOC402057
4e-07	1.41e-05	0	4903.4	8290.3	0.591	225951_s_at	hypothetical LOC440309 /// hypothetical protein LOC649908	LOC440309 /// LOC649908
4e-07	1.41e-05	0	1092.8	1800.5	0.607	222014_x_at	mitochondrial translation optimization 1 homolog (S. cerevisiae)	MTO1
4e-07	1.41e-05	0	3134	5048.2	0.621	209358_at	TAF11 RNA polymerase II, TATA box binding protein (TBP)-associated factor, 28kDa	TAF11
4e-07	1.41e-05	0	831.9	507.9	1.638	217879_at	cell division cycle 27	CDC27
4e-07	1.41e-05	0	762.3	442.5	1.723	201950_x_at	capping protein (actin filament) muscle Z-line, beta	CAPZB
4e-07	1.41e-05	0	7170	4147	1.729	217225_x_at	NODAL modulator 2	NOMO2
4e-07	1.41e-05	0	741	402.4	1.841	232510_s_at	dipeptidyl-peptidase 3	DPP3
4e-07	1.41e-05	0	577.8	297.1	1.945	213305_s_at	protein phosphatase 2, regulatory subunit B (B56), gamma isoform	PPP2R5C
4e-07	1.41e-05	0	932.3	467.2	1.996	201729_s_at	KIAA0100	KIAA0100
4e-07	1.41e-05	0	10108.8	5003.8	2.02	211931_s_at	heterogeneous nuclear ribonucleoprotein A3 pseudogene 1 /// heterogeneous nuclear ribonucleoprotein A3 /// heterogeneous nuclear ribonucleoprotein A3 pseudogene /// similar to heterogeneous nuclear ribonucleoprotein A3	HNRPA3P1 /// HNRPA3 /// LOC643689 /// LOC647474
4e-07	1.41e-05	0	273.4	135.3	2.021	210541_s_at	ret finger protein	RFP
4e-07	1.41e-05	0	964.7	473.2	2.039	218451_at	CUB domain containing protein 1	CDCP1
4e-07	1.41e-05	0	494.6	225	2.198	227804_at	TLC domain containing 1	TLCD1
4e-07	1.41e-05	0	1104.9	495	2.232	202671_s_at	pyridoxal (pyridoxine, vitamin B6) kinase	PDXK
4e-07	1.41e-05	0	1237.3	551.1	2.245	223088_x_at	enoyl Coenzyme A hydratase domain containing 1	ECHDC1
4e-07	1.41e-05	0	2205.9	949.5	2.323	202395_at	N-ethylmaleimide-sensitive factor	NSF
4e-07	1.41e-05	0	663.9	267.8	2.479	203145_at	sperm associated antigen 5	SPAG5
4e-07	1.41e-05	0	1687.2	621.5	2.715	205339_at	SCL/TAL1 interrupting locus	STIL
4e-07	1.41e-05	0	9195.5	3277.6	2.806	208680_at	peroxiredoxin 1	PRDX1
4e-07	1.41e-05	0	247.8	86	2.881	214866_at	plasminogen activator, urokinase receptor	PLAUR
4e-07	1.41e-05	0	190	62	3.065	210978_s_at	transgelin 2	TAGLN2
4e-07	1.41e-05	0	145.4	46.4	3.134	205796_at	t-complex 11 (mouse) like 1	TCP11L1
4e-07	1.41e-05	0	250.9	70.4	3.564	210153_s_at	malic enzyme 2, NAD(+)-dependent, mitochondrial /// protein kinase, cAMP-dependent, regulatory, type II, beta	ME2 /// PRKAR2B
4e-07	1.41e-05	0	381.5	78.9	4.835	212657_s_at	interleukin 1 receptor antagonist	IL1RN
4e-07	1.41e-05	0	684	121.6	5.625	223381_at	cell division cycle associated 1	CDCA1
5e-07	1.7e-05	0	140.4	2446.3	0.057	229358_at	Indian hedgehog homolog (Drosophila)	IHH
5e-07	1.7e-05	0	14.3	100.4	0.142	217213_at	solute carrier family 6 (neurotransmitter transporter, noradrenalin), member 2	SLC6A2
5e-07	1.7e-05	0	651.3	4215.6	0.154	224367_at	brain expressed X-linked 2 /// brain expressed X-linked 2	BEX2
5e-07	1.7e-05	0	45.5	239.1	0.19	218148_at	centromere protein T	CENPT
5e-07	1.7e-05	0	46.5	203.4	0.229	1557117_at	CDNA clone IMAGE:4812643
5e-07	1.7e-05	0	1094.3	4604.9	0.238	226625_at
5e-07	1.7e-05	0	283.2	1114.1	0.254	235771_at	chromosome 6 open reading frame 155	C6orf155
5e-07	1.7e-05	0	1282.2	4700.9	0.273	204237_at	GULP, engulfment adaptor PTB domain containing 1	GULP1
5e-07	1.7e-05	0	1469.4	5292.1	0.278	225180_at	tetratricopeptide repeat domain 14	TTC14
5e-07	1.7e-05	0	60.1	182.3	0.33	1560496_at	Homo sapiens, clone IMAGE:5587905, mRNA
5e-07	1.7e-05	0	205.5	516.6	0.398	229923_at	zinc finger, DHHC-type containing 21	ZDHHC21
5e-07	1.7e-05	0	144.4	356.7	0.405	1557415_s_at	leucine zipper-EF-hand containing transmembrane protein 2	LETM2
5e-07	1.7e-05	0	226.5	549.7	0.412	228333_at	Full length insert cDNA clone YT94E02
5e-07	1.7e-05	0	358.3	856.1	0.419	235227_at	CDNA clone IMAGE:5287121
5e-07	1.7e-05	0	649.7	1507.5	0.431	218637_at	Impact homolog (mouse)	IMPACT
5e-07	1.7e-05	0	251	569.1	0.441	235031_at	Testis expressed sequence 10	TEX10
5e-07	1.7e-05	0	1309.1	2899.8	0.451	214102_at	centaurin, delta 1	CENTD1
5e-07	1.7e-05	0	1607.1	3474.7	0.463	218437_s_at	leucine zipper transcription factor-like 1	LZTFL1
5e-07	1.7e-05	0	266.1	563.9	0.472	204732_s_at	tripartite motif-containing 23	TRIM23
5e-07	1.7e-05	0	160.9	337.4	0.477	238818_at	KIAA1429	KIAA1429
5e-07	1.7e-05	0	1272.4	2647.3	0.481	208760_at	Ubiquitin-conjugating enzyme E2I (UBC9 homolog, yeast)	UBE2I
5e-07	1.7e-05	0	501.3	1014.6	0.494	226149_at	chromosome 20 open reading frame 198	C20orf198
5e-07	1.7e-05	0	535.5	1080.8	0.495	235045_at	RNA binding motif protein 7	RBM7
5e-07	1.7e-05	0	1272.8	2458.1	0.518	203848_at	A kinase (PRKA) anchor protein 8	AKAP8
5e-07	1.7e-05	0	3319.8	6271.3	0.529	202432_at	protein phosphatase 3 (formerly 2B), catalytic subunit, beta isoform (calcineurin A beta)	PPP3CB
5e-07	1.7e-05	0	598.5	1100.7	0.544	221988_at	Chromosome 19 open reading frame 42	C19orf42
5e-07	1.7e-05	0	426	734.5	0.58	238768_at	hypothetical LOC388969	LOC388969
5e-07	1.7e-05	0	1064.8	1764.5	0.603	208722_s_at	anaphase promoting complex subunit 5	ANAPC5
5e-07	1.7e-05	0	738.9	1214	0.609	217863_at	protein inhibitor of activated STAT, 1	PIAS1
5e-07	1.7e-05	0	3353.7	5311	0.631	224892_at	pallidin homolog (mouse)	PLDN
5e-07	1.7e-05	0	1031.2	576.1	1.79	209902_at	ataxia telangiectasia and Rad3 related /// similar to ataxia telangiectasia and Rad3 related protein	ATR /// LOC648152
5e-07	1.7e-05	0	686.6	375.3	1.829	222499_at	mitochondrial ribosomal protein S16	MRPS16
5e-07	1.7e-05	0	2214.6	1165	1.901	211240_x_at	catenin (cadherin-associated protein), delta 1	CTNND1
5e-07	1.7e-05	0	1705.4	841.8	2.026	202534_x_at	dihydrofolate reductase /// similar to Dihydrofolate reductase	DHFR /// LOC643509
5e-07	1.7e-05	0	824.3	403.7	2.042	207549_x_at	CD46 molecule, complement regulatory protein	CD46
5e-07	1.7e-05	0	2681.2	1299.9	2.063	202181_at	KIAA0247	KIAA0247
5e-07	1.7e-05	0	248	114.5	2.166	209624_s_at	methylcrotonoyl-Coenzyme A carboxylase 2 (beta)	MCCC2
5e-07	1.7e-05	0	604.3	266	2.272	213119_at	solute carrier family 36 (proton/amino acid symporter), member 1	SLC36A1
5e-07	1.7e-05	0	6433.2	2803.9	2.294	201343_at	ubiquitin-conjugating enzyme E2D 2 (UBC4/5 homolog, yeast)	UBE2D2
5e-07	1.7e-05	0	598.3	253.4	2.361	1555797_a_at	actin related protein 2/3 complex, subunit 5, 16kDa	ARPC5
5e-07	1.7e-05	0	500	199.5	2.506	204186_s_at	peptidylprolyl isomerase D (cyclophilin D)	PPID
5e-07	1.7e-05	0	185	71.2	2.598	203968_s_at	CDC6 cell division cycle 6 homolog (S. cerevisiae)	CDC6
5e-07	1.7e-05	0	904.7	309.7	2.921	217893_s_at	chromosome 1 open reading frame 108	C1orf108
5e-07	1.7e-05	0	126.1	42.9	2.939	205219_s_at	galactokinase 2 /// retinoblastoma binding protein 8	GALK2 /// RBBP8
5e-07	1.7e-05	0	977.8	318.9	3.066	204033_at	thyroid hormone receptor interactor 13	TRIP13
5e-07	1.7e-05	0	115.3	34.2	3.371	221220_s_at	SCY1-like 2 (S. cerevisiae)	SCYL2
5e-07	1.7e-05	0	3759.7	1015.2	3.703	224579_at	CDNA FLJ32108 fis, clone OCBBF2001492
5e-07	1.7e-05	0	184.8	43.9	4.21	216521_s_at	BRCA1/BRCA2-containing complex, subunit 3	BRCC3
5e-07	1.7e-05	0	135.4	29.9	4.528	1569241_a_at	Zinc finger protein 93	ZNF93
5e-07	1.7e-05	0	836.4	181.1	4.618	203936_s_at	matrix metallopeptidase 9 (gelatinase B, 92kDa gelatinase, 92kDa type IV collagenase)	MMP9
5e-07	1.7e-05	0	114.8	18	6.378	235178_x_at	establishment of cohesion 1 homolog 2 (S. cerevisiae)	ESCO2
6e-07	1.98e-05	0	87.5	645.2	0.136	215211_at	Clone 23832 mRNA sequence
6e-07	1.98e-05	0	16.1	109	0.148	206685_at	HLA complex group 4	HCG4
6e-07	1.98e-05	0	4698.2	23543.2	0.2	223467_at	RAS, dexamethasone-induced 1	RASD1
6e-07	1.98e-05	0	168.3	754.2	0.223	237137_at	small Cajal body-specific RNA 2	SCARNA2
6e-07	1.98e-05	0	63.5	188.8	0.336	242604_at	Chloride channel, nucleotide-sensitive, 1A	CLNS1A
6e-07	1.98e-05	0	2512.7	7483.6	0.336	224604_at	HCV F-transactivated protein 1	LOC401152
6e-07	1.98e-05	0	407.6	1206.4	0.338	204137_at	G protein-coupled receptor 137B	GPR137B
6e-07	1.98e-05	0	144	365.6	0.394	239252_at
6e-07	1.98e-05	0	1737	4375	0.397	225312_at	COMM domain containing 6	COMMD6
6e-07	1.98e-05	0	879.9	2150.4	0.409	228131_at	Excision repair cross-complementing rodent repair deficiency, complementation group 1 (includes overlapping antisense sequence)	ERCC1
6e-07	1.98e-05	0	396.8	945.4	0.42	238154_at	Centrosomal protein 70kDa	CEP70
6e-07	1.98e-05	0	393.8	900	0.438	238893_at	hypothetical protein LOC338758	LOC338758
6e-07	1.98e-05	0	283	634.3	0.446	222738_at	WW, C2 and coiled-coil domain containing 2	WWC2
6e-07	1.98e-05	0	2213.9	4951.9	0.447	223130_s_at	myosin regulatory light chain interacting protein	MYLIP
6e-07	1.98e-05	0	195	416.2	0.469	1564139_at	hypothetical protein LOC144571	LOC144571
6e-07	1.98e-05	0	636.2	1319.8	0.482	226687_at	PRP40 pre-mRNA processing factor 40 homolog A (yeast)	PRPF40A
6e-07	1.98e-05	0	128.5	264.5	0.486	229362_at	Hypothetical protein FLJ32312	FLJ32312
6e-07	1.98e-05	0	166.9	341	0.489	230774_at	zinc binding alcohol dehydrogenase, domain containing 1	ZADH1
6e-07	1.98e-05	0	19286	38503.4	0.501	217731_s_at	integral membrane protein 2B	ITM2B
6e-07	1.98e-05	0	659.3	1310.2	0.503	1566557_at	hypothetical protein LOC440465	FLJ90757
6e-07	1.98e-05	0	589.1	1169.3	0.504	226838_at	tetratricopeptide repeat domain 32	TTC32
6e-07	1.98e-05	0	439.8	858.9	0.512	219431_at	Rho GTPase activating protein 10	ARHGAP10
6e-07	1.98e-05	0	1080.4	1983.3	0.545	225338_at	Zyg-11 homolog B (C. elegans)	ZYG11B
6e-07	1.98e-05	0	1006.5	1814.5	0.555	203688_at	polycystic kidney disease 2 (autosomal dominant)	PKD2
6e-07	1.98e-05	0	644	1118.5	0.576	212927_at	SMC5 structural maintenance of chromosomes 5-like 1 (yeast)	SMC5L1
6e-07	1.98e-05	0	9406.6	15990.8	0.588	223716_s_at	zinc finger, RAN-binding domain containing 2	ZRANB2
6e-07	1.98e-05	0	2993.6	5046.1	0.593	228135_at	chromosome 1 open reading frame 52	C1orf52
6e-07	1.98e-05	0	541.3	884.6	0.612	48825_at	inhibitor of growth family, member 4	ING4
6e-07	1.98e-05	0	10034.2	5900.3	1.701	207168_s_at	H2A histone family, member Y	H2AFY
6e-07	1.98e-05	0	1002	586	1.71	202595_s_at	leptin receptor overlapping transcript-like 1	LEPROTL1
6e-07	1.98e-05	0	414.2	229.9	1.802	224742_at	abhydrolase domain containing 12	ABHD12
6e-07	1.98e-05	0	804.4	415.7	1.935	212834_at	DEAD (Asp-Glu-Ala-Asp) box polypeptide 52	DDX52
6e-07	1.98e-05	0	792.6	397.3	1.995	208190_s_at	lipolysis stimulated lipoprotein receptor	LSR
6e-07	1.98e-05	0	893.2	430.4	2.075	223322_at	Ras association (RalGDS/AF-6) domain family 5	RASSF5
6e-07	1.98e-05	0	650.3	306.7	2.12	205733_at	Bloom syndrome	BLM
6e-07	1.98e-05	0	978.8	449.8	2.176	208987_s_at	F-box and leucine-rich repeat protein 11	FBXL11
6e-07	1.98e-05	0	150.4	66.9	2.248	219901_at	FYVE, RhoGEF and PH domain containing 6	FGD6
6e-07	1.98e-05	0	13305.7	5770.2	2.306	200967_at	peptidylprolyl isomerase B (cyclophilin B)	PPIB
6e-07	1.98e-05	0	1668.2	686.7	2.429	223194_s_at	chromosome 6 open reading frame 85	C6orf85
6e-07	1.98e-05	0	2189.4	836.3	2.618	225156_at	elongation factor 1 homolog (S. cerevisiae)	ELOF1
6e-07	1.98e-05	0	865.3	316.8	2.731	226936_at	chromosome 6 open reading frame 173	C6orf173
6e-07	1.98e-05	0	437.8	148.8	2.942	209680_s_at	kinesin family member C1	KIFC1
6e-07	1.98e-05	0	2746.5	913.3	3.007	200916_at	transgelin 2	TAGLN2
6e-07	1.98e-05	0	723.7	215.4	3.36	210854_x_at	solute carrier family 6 (neurotransmitter transporter, creatine), member 8	SLC6A8
6e-07	1.98e-05	0	784.1	221.2	3.545	218585_s_at	denticleless homolog (Drosophila)	DTL
6e-07	1.98e-05	0	569.2	153.5	3.708	210559_s_at	cell division cycle 2, G1 to S and G2 to M	CDC2
6e-07	1.98e-05	0	320.4	83.4	3.842	229221_at
6e-07	1.98e-05	0.0001	316.8	81.8	3.873	1556066_at	jumonji domain containing 3	JMJD3
6e-07	1.98e-05	0	281.8	70.7	3.986	212344_at	sulfatase 1	SULF1
6e-07	1.98e-05	0	50.8	11.3	4.496	204966_at	brain-specific angiogenesis inhibitor 2	BAI2
6e-07	1.98e-05	0	291.7	37.9	7.697	201467_s_at	NAD(P)H dehydrogenase, quinone 1	NQO1
7e-07	2.25e-05	0	23.9	190.9	0.125	214078_at	P21 (CDKN1A)-activated kinase 3	PAK3
7e-07	2.25e-05	0	466.8	3681.7	0.127	207016_s_at	aldehyde dehydrogenase 1 family, member A2	ALDH1A2
7e-07	2.25e-05	0	237.6	1488.7	0.16	223395_at	ABI gene family, member 3 (NESH) binding protein	ABI3BP
7e-07	2.25e-05	0	39.5	245.8	0.161	231164_at	hypothetical gene supported by AK095200; BC042853	LOC440331
7e-07	2.25e-05	0	40.9	235.7	0.174	205564_at	P antigen family, member 4 (prostate associated)	PAGE4
7e-07	2.25e-05	0	89.8	446.1	0.201	203994_s_at	chromosome 21 open reading frame 2	C21orf2
7e-07	2.25e-05	0	131.6	644.7	0.204	239349_at	C1q and tumor necrosis factor related protein 7	C1QTNF7
7e-07	2.25e-05	0	95.1	373.7	0.254	219368_at	nucleosome assembly protein 1-like 2	NAP1L2
7e-07	2.25e-05	0	829	2984	0.278	205904_at	MHC class I polypeptide-related sequence A	MICA
7e-07	2.25e-05	0	584.3	1986.5	0.294	230292_at	hypothetical protein LOC644250	LOC644250
7e-07	2.25e-05	0	81.7	270	0.303	238861_at	MRNA; clone CD 43T7
7e-07	2.25e-05	0	1020.3	2914.7	0.35	241792_x_at	Cisplatin resistance-associated overexpressed protein	CROP
7e-07	2.25e-05	0	674	1886.4	0.357	204635_at	ribosomal protein S6 kinase, 90kDa, polypeptide 5	RPS6KA5
7e-07	2.25e-05	0	750.8	1963.3	0.382	224953_at	Yip1 domain family, member 5	YIPF5
7e-07	2.25e-05	0	1686.9	4354.8	0.387	227621_at	Wilms tumor 1 associated protein	WTAP
7e-07	2.25e-05	0	123.1	288.5	0.427	239845_at	Transcribed locus
7e-07	2.25e-05	0	296.5	689.3	0.43	226341_at	CDNA clone IMAGE:4820809
7e-07	2.25e-05	0	786.1	1829.3	0.43	218297_at	chromosome 10 open reading frame 97	C10orf97
7e-07	2.25e-05	0	629.3	1344.7	0.468	221735_at	WD repeat domain 48	WDR48
7e-07	2.25e-05	0	3655.5	7623.8	0.479	222423_at	Nedd4 family interacting protein 1	NDFIP1
7e-07	2.25e-05	0	1081.1	2214.6	0.488	212665_at	TCDD-inducible poly(ADP-ribose) polymerase	TIPARP
7e-07	2.25e-05	0	101.6	207.6	0.489	229989_at	hypothetical protein BC006136	LOC91893
7e-07	2.25e-05	0	688	1401.8	0.491	225810_at	myotubularin related protein 10	MTMR10
7e-07	2.25e-05	0	515	1037.6	0.496	215982_s_at	dom-3 homolog Z (C. elegans)	DOM3Z
7e-07	2.25e-05	0	1195	2360.1	0.506	203253_s_at	Histidine acid phosphatase domain containing 1	HISPPD1
7e-07	2.25e-05	0	772.6	1413.2	0.547	65770_at	ras homolog gene family, member T2	RHOT2
7e-07	2.25e-05	0	3398.5	5873.9	0.579	203531_at	cullin 5	CUL5
7e-07	2.25e-05	0	389.7	667.2	0.584	242065_x_at	isopentenyl-diphosphate delta isomerase 1	IDI1
7e-07	2.25e-05	0	1786	3050.6	0.585	228652_at	zinc finger protein 776	ZNF776
7e-07	2.25e-05	0	487.9	829.1	0.588	213858_at	zinc finger protein 250	ZNF250
7e-07	2.25e-05	0	439.2	729.5	0.602	223115_at	cofactor required for Sp1 transcriptional activation, subunit 6, 77kDa	CRSP6
7e-07	2.25e-05	0	1120.8	1716.6	0.653	214306_at	optic atrophy 1 (autosomal dominant)	OPA1
7e-07	2.25e-05	0	426.6	264.2	1.615	224612_s_at	DnaJ (Hsp40) homolog, subfamily C, member 5	DNAJC5
7e-07	2.25e-05	0	753.6	426.2	1.768	232209_x_at	histocompatibility (minor) 13	HM13
7e-07	2.25e-05	0	1584.4	853.3	1.857	214435_x_at	v-ral simian leukemia viral oncogene homolog A (ras related)	RALA
7e-07	2.25e-05	0	281.6	147	1.916	212430_at	RNA binding motif protein 38 /// RNA binding motif protein 38	RBM38
7e-07	2.25e-05	0	426.7	203.9	2.093	206044_s_at	v-raf murine sarcoma viral oncogene homolog B1	BRAF
7e-07	2.25e-05	0	4290.7	1983.3	2.163	208693_s_at	glycyl-tRNA synthetase	GARS
7e-07	2.25e-05	0	192.9	86.5	2.23	230787_at
7e-07	2.25e-05	0	97	36.8	2.636	211317_s_at	CASP8 and FADD-like apoptosis regulator	CFLAR
7e-07	2.25e-05	0	747.1	250.9	2.978	209772_s_at	CD24 molecule	CD24
7e-07	2.25e-05	0	231	74.4	3.105	210652_s_at	chromosome 1 open reading frame 34	C1orf34
7e-07	2.25e-05	0	246	78	3.154	204318_s_at	G-2 and S-phase expressed 1	GTSE1
7e-07	2.25e-05	0	4651.1	1348	3.45	218039_at	nucleolar and spindle associated protein 1	NUSAP1
7e-07	2.25e-05	0	291.6	79.8	3.654	210087_s_at	myelin protein zero-like 1	MPZL1
7e-07	2.25e-05	0	204.9	31.3	6.546	228636_at	basic helix-loop-helix domain containing, class B, 5	BHLHB5
8e-07	2.52e-05	0	47.8	319.9	0.149	240259_at	hypothetical protein LOC646919 /// hypothetical protein LOC650220	LOC646919 /// LOC650220
8e-07	2.52e-05	0	73.3	435	0.169	238454_at	zinc finger protein 540	ZNF540
8e-07	2.52e-05	0	726.6	4173.9	0.174	212915_at	PDZ domain containing RING finger 3	PDZRN3
8e-07	2.52e-05	0	48	264.3	0.182	243456_at	zinc finger protein 214	ZNF214
8e-07	2.52e-05	0	51.1	215.9	0.237	1563776_at	CDNA clone IMAGE:4837134
8e-07	2.52e-05	0	38.3	153.5	0.25	205620_at	coagulation factor X	F10
8e-07	2.52e-05	0	225.7	532.9	0.424	231850_x_at	KIAA1712	KIAA1712
8e-07	2.52e-05	0	902	1963.7	0.459	239050_s_at	CDNA FLJ13202 fis, clone NT2RP3004503
8e-07	2.52e-05	0	1216.3	2603.4	0.467	228254_at	Transcribed locus
8e-07	2.52e-05	0	524	1070.5	0.489	226519_s_at	alanine-glyoxylate aminotransferase 2-like 2	AGXT2L2
8e-07	2.52e-05	0	642.2	1243.6	0.516	229114_at	CDNA clone IMAGE:4801326
8e-07	2.52e-05	0	478.9	907.2	0.528	219238_at	GDNF family receptor alpha 1 /// phosphatidylinositol glycan anchor biosynthesis, class V	GFRA1 /// PIGV
8e-07	2.52e-05	0	721.2	1283.5	0.562	209475_at	ubiquitin specific peptidase 15	USP15
8e-07	2.52e-05	0	3211.9	5494.8	0.585	212410_at	EF-hand domain family, member A1	EFHA1
8e-07	2.52e-05	0	2267.8	1443.8	1.571	213671_s_at	methionine-tRNA synthetase	MARS
8e-07	2.52e-05	0.0001	755.7	441.5	1.712	225320_at	coiled-coil domain containing 109A	CCDC109A
8e-07	2.52e-05	0	943.9	540.9	1.745	214426_x_at	chromatin assembly factor 1, subunit A (p150)	CHAF1A
8e-07	2.52e-05	0	225	122.7	1.834	1554915_a_at	2'-phosphodiesterase	2'-PDE
8e-07	2.52e-05	0	417.2	205.8	2.027	217027_x_at	karyopherin (importin) beta 1	KPNB1
8e-07	2.52e-05	0	256.7	119.9	2.141	214698_at	ROD1 regulator of differentiation 1 (S. pombe)	ROD1
8e-07	2.52e-05	0	710.1	328.6	2.161	225436_at	hypothetical protein from EUROIMAGE 588495	LOC58489
8e-07	2.52e-05	0	1179.2	522.7	2.256	203087_s_at	kinesin heavy chain member 2	KIF2
8e-07	2.52e-05	0	627.6	223.3	2.811	209825_s_at	uridine-cytidine kinase 2	UCK2
8e-07	2.52e-05	0	368.8	116.4	3.168	224774_s_at	neuron navigator 1	NAV1
8e-07	2.52e-05	0	457.2	129.4	3.533	239350_at	MARVEL domain containing 3	MARVELD3
8e-07	2.52e-05	0	1744.8	455.4	3.831	227467_at	retinol dehydrogenase 10 (all-trans)	RDH10
8e-07	2.52e-05	0	660.9	141.2	4.681	221524_s_at	Ras-related GTP binding D	RRAGD
8e-07	2.52e-05	0	117.3	21	5.586	202593_s_at	membrane interacting protein of RGS16	MIR16
8e-07	2.52e-05	0	284.5	47.7	5.964	219882_at	tubulin tyrosine ligase-like family, member 7	TTLL7
8e-07	2.52e-05	0	1063.3	150.6	7.06	218839_at	hairy/enhancer-of-split related with YRPW motif 1	HEY1
9e-07	2.78e-05	0	1102.4	6774.2	0.163	238625_at	chromosome 1 open reading frame 168	C1orf168
9e-07	2.78e-05	0	53.5	286.5	0.187	209309_at	alpha-2-glycoprotein 1, zinc	AZGP1
9e-07	2.78e-05	0	194.3	852.6	0.228	227183_at	Hypothetical protein DKFZp586C0721	DKFZp586C0721
9e-07	2.78e-05	0	186.8	713.7	0.262	236656_s_at	Full length insert cDNA YI37C01
9e-07	2.78e-05	0	140.4	444.9	0.316	231508_s_at	Transcribed locus
9e-07	2.78e-05	0	421	1172	0.359	225292_at	collagen, type XXVII, alpha 1	COL27A1
9e-07	2.78e-05	0	795.6	1679.7	0.474	230178_s_at	CDNA FLJ38461 fis, clone FEBRA2020977
9e-07	2.78e-05	0	1410.7	2961.7	0.476	229908_s_at	CDNA: FLJ21189 fis, clone CAS11887
9e-07	2.78e-05	0	1099.4	2178.9	0.505	227979_at	RNA binding motif protein 4B	RBM4B
9e-07	2.78e-05	0	449.6	883.7	0.509	238554_at	cytochrome b5 type B (outer mitochondrial membrane)	CYB5B
9e-07	2.78e-05	0	3696.4	6895.4	0.536	226110_at	protein prenyltransferase alpha subunit repeat containing 1	PTAR1
9e-07	2.78e-05	0	577.9	1042.5	0.554	1553172_at	zinc finger protein 777	ZNF777
9e-07	2.78e-05	0	2990.8	5274.1	0.567	206095_s_at	FUS interacting protein (serine/arginine-rich) 1 /// similar to FUS interacting protein (serine-arginine rich) 1	FUSIP1 /// LOC642558
9e-07	2.78e-05	0	618.1	1083.2	0.571	209439_s_at	phosphorylase kinase, alpha 2 (liver)	PHKA2
9e-07	2.78e-05	0	424.9	737.9	0.576	225277_at	solute carrier family 39 (zinc transporter), member 13	SLC39A13
9e-07	2.78e-05	0	1047.3	1815.7	0.577	53071_s_at	hypothetical protein FLJ22222	FLJ22222
9e-07	2.78e-05	0	1688.5	2709	0.623	218936_s_at	coiled-coil domain containing 59	CCDC59
9e-07	2.78e-05	0	964.9	547.2	1.763	202433_at	solute carrier family 35, member B1	SLC35B1
9e-07	2.78e-05	0	213.6	114.8	1.861	243773_at	Programmed cell death 2	PDCD2
9e-07	2.78e-05	0	554.2	290	1.911	222653_at	pyridoxamine 5'-phosphate oxidase	PNPO
9e-07	2.78e-05	0	2490.6	1292.1	1.928	222421_at	ubiquitin-conjugating enzyme E2H (UBC8 homolog, yeast)	UBE2H
9e-07	2.78e-05	0	982.4	503.6	1.951	218567_x_at	dipeptidyl-peptidase 3	DPP3
9e-07	2.78e-05	0	1996.7	1007.1	1.983	200643_at	high density lipoprotein binding protein (vigilin)	HDLBP
9e-07	2.78e-05	0	473.4	229.5	2.063	218737_at	sno, strawberry notch homolog 1 (Drosophila)	SBNO1
9e-07	2.78e-05	0	520.1	230.2	2.259	228559_at	Chromosome 16 open reading frame 60	C16orf60
9e-07	2.78e-05	0.0001	82.6	35.8	2.307	208199_s_at	zinc finger protein 161 homolog (mouse)	ZFP161
9e-07	2.78e-05	0	88.6	38.1	2.325	230676_s_at	transmembrane protein 19	TMEM19
9e-07	2.78e-05	0	166.4	54.1	3.076	220295_x_at	DEP domain containing 1	DEPDC1
9e-07	2.78e-05	0	422.7	123.9	3.412	219978_s_at	nucleolar and spindle associated protein 1	NUSAP1
9e-07	2.78e-05	0.0001	242.9	67.3	3.609	212291_at	homeodomain interacting protein kinase 1	HIPK1
9e-07	2.78e-05	0	213.9	55	3.889	240440_at	N-acetylneuraminate pyruvate lyase (dihydrodipicolinate synthase)	NPL
9e-07	2.78e-05	0	387.3	94.6	4.094	239002_at	asp (abnormal spindle)-like, microcephaly associated (Drosophila)	ASPM
9e-07	2.78e-05	0	146.6	31.3	4.684	1555772_a_at	cell division cycle 25A	CDC25A
9e-07	2.78e-05	0.0001	3164.7	650.2	4.867	AFFX-HUMGAPDH/M33197_5_at	glyceraldehyde-3-phosphate dehydrogenase	GAPDH
9e-07	2.78e-05	0	299.3	48.1	6.222	201629_s_at	acid phosphatase 1, soluble	ACP1
9e-07	2.78e-05	0	627.2	31.2	20.103	205476_at	chemokine (C-C motif) ligand 20	CCL20
1e-06	3.02e-05	0	32.1	228.8	0.14	230595_at	hypothetical locus LOC572558	LOC572558
1e-06	3.02e-05	0	66.5	383.3	0.173	203029_s_at	protein tyrosine phosphatase, receptor type, N polypeptide 2	PTPRN2
1e-06	3.02e-05	0	165.1	906.9	0.182	1556354_s_at	ral guanine nucleotide dissociation stimulator-like 3	RGL3
1e-06	3.02e-05	0	62	264.6	0.234	206896_s_at	guanine nucleotide binding protein (G protein), gamma 7	GNG7
1e-06	3.02e-05	0	755	2375.4	0.318	219313_at	GRAM domain containing 1C	GRAMD1C
1e-06	3.02e-05	0	94.8	297.6	0.319	236623_at	ATPase, Na+/K+ transporting, alpha 1 polypeptide	ATP1A1
1e-06	3.02e-05	0	266.4	732.4	0.364	223698_at	solute carrier family 25, member 36	SLC25A36
1e-06	3.02e-05	0	382	1009.1	0.379	206507_at	zinc finger protein 96	ZNF96
1e-06	3.02e-05	0	353.2	791.9	0.446	40149_at	SH2B adaptor protein 1	SH2B1
1e-06	3.02e-05	0	666.9	1456.7	0.458	235443_at	Creatine kinase, mitochondrial 2 (sarcomeric)	CKMT2
1e-06	3.02e-05	0	360.4	778	0.463	239024_at	Solute carrier family 12 (potassium/chloride transporters), member 8	SLC12A8
1e-06	3.02e-05	0	258.5	554.3	0.466	227554_at	Hypothetical LOC402560	LOC402560
1e-06	3.02e-05	0	2090.2	4339	0.482	218005_at	zinc finger protein 22 (KOX 15)	ZNF22
1e-06	3.02e-05	0	1761.8	3562.8	0.494	225724_at	hypothetical protein FLJ31306	FLJ31306
1e-06	3.02e-05	0	1551	2950.5	0.526	220917_s_at	WD repeat domain 19	WDR19
1e-06	3.02e-05	0	239.4	455.4	0.526	241321_at	Ankyrin repeat domain 23	ANKRD23
1e-06	3.02e-05	0	3630.6	6874.3	0.528	206874_s_at
1e-06	3.02e-05	0	873.8	1550.1	0.564	225957_at	adult retina protein	LOC153222
1e-06	3.02e-05	0	891.7	1450.6	0.615	233625_x_at	cleavage and polyadenylation specific factor 3-like	CPSF3L
1e-06	3.02e-05	0	12732.9	19785.5	0.644	201071_x_at	splicing factor 3b, subunit 1, 155kDa	SF3B1
1e-06	3.02e-05	0	690.4	429	1.609	212305_s_at	melanoma inhibitory activity family, member 3	MIA3
1e-06	3.02e-05	0	232.4	144.3	1.611	219473_at	ganglioside induced differentiation associated protein 2	GDAP2
1e-06	3.02e-05	0	2049.9	1197.2	1.712	201817_at	ubiquitin protein ligase E3C	UBE3C
1e-06	3.02e-05	0	71768.8	41740.7	1.719	1553538_s_at
1e-06	3.02e-05	0	1437.3	800.2	1.796	228031_at	chromosome 20 open reading frame 121	C20orf121
1e-06	3.02e-05	0	466.4	238.3	1.957	216863_s_at	MORC family CW-type zinc finger 2	MORC2
1e-06	3.02e-05	0	309.2	154	2.008	204477_at	RAB interacting factor	RABIF
1e-06	3.02e-05	0	4010.9	1987.6	2.018	212322_at	sphingosine-1-phosphate lyase 1	SGPL1
1e-06	3.02e-05	0	3450.8	1679.5	2.055	200596_s_at	eukaryotic translation initiation factor 3, subunit 10 theta, 150/170kDa	EIF3S10
1e-06	3.02e-05	0	324.2	135.3	2.396	221041_s_at	solute carrier family 17 (anion/sugar transporter), member 5	SLC17A5
1e-06	3.02e-05	0	9271.9	3616.4	2.564	211980_at	collagen, type IV, alpha 1	COL4A1
1e-06	3.02e-05	0	1149.4	418.3	2.748	201943_s_at	carboxypeptidase D	CPD
1e-06	3.02e-05	0	354.4	125	2.835	227788_at	CDNA FLJ34165 fis, clone FCBBF3014770
1e-06	3.02e-05	0.0001	16305.3	5308.4	3.072	213453_x_at	glyceraldehyde-3-phosphate dehydrogenase	GAPDH
1e-06	3.02e-05	0	261.4	80.7	3.239	200841_s_at	glutamyl-prolyl-tRNA synthetase	EPRS
1e-06	3.02e-05	0	3315.8	803	4.129	202887_s_at	DNA-damage-inducible transcript 4	DDIT4
1.1e-06	3.28e-05	0	26.8	171.2	0.157	240396_at	Interleukin 20 receptor, alpha	IL20RA
1.1e-06	3.28e-05	0	76.8	436.4	0.176	220751_s_at	chromosome 5 open reading frame 4	C5orf4
1.1e-06	3.28e-05	0	364.9	1662.5	0.219	201110_s_at	thrombospondin 1	THBS1
1.1e-06	3.28e-05	0	27.4	120.7	0.227	235723_at	basonuclin 2	BNC2
1.1e-06	3.28e-05	0	89.1	336.7	0.265	230307_at	solute carrier family 25 (mitochondrial oxodicarboxylate carrier), member 21	SLC25A21
1.1e-06	3.28e-05	0	621.3	2246	0.277	206115_at	early growth response 3	EGR3
1.1e-06	3.28e-05	0.0001	118	376.5	0.313	230818_at	Transcribed locus, weakly similar to XP_509311.1 PREDICTED: similar to MGC4170 protein [Pan troglodytes]
1.1e-06	3.28e-05	0	283.1	798.8	0.354	215358_x_at	zinc finger protein 37B	ZNF37B
1.1e-06	3.28e-05	0	1992	4066.9	0.49	209285_s_at	chromosome 3 open reading frame 63	C3orf63
1.1e-06	3.28e-05	0	232.5	454.7	0.511	236555_at	hypothetical protein LOC643749	LOC643749
1.1e-06	3.28e-05	0	822	1590.7	0.517	217604_at	Transcribed locus
1.1e-06	3.28e-05	0	235.3	447.6	0.526	212583_at	aquarius homolog (mouse)	AQR
1.1e-06	3.28e-05	0	4952.1	8707.3	0.569	218649_x_at	serologically defined colon cancer antigen 1	SDCCAG1
1.1e-06	3.28e-05	0	1163.1	2032.6	0.572	218463_s_at	MUS81 endonuclease homolog (S. cerevisiae)	MUS81
1.1e-06	3.28e-05	0	2594.7	1507.1	1.722	220966_x_at	actin related protein 2/3 complex, subunit 5-like /// actin related protein 2/3 complex, subunit 5-like	ARPC5L
1.1e-06	3.28e-05	0	163.6	83.2	1.966	216266_s_at	ADP-ribosylation factor guanine nucleotide-exchange factor 1(brefeldin A-inhibited)	ARFGEF1
1.1e-06	3.28e-05	0	250	124.3	2.011	214126_at	Mitochondrial carrier triple repeat 1	MCART1
1.1e-06	3.28e-05	0	350.8	164.2	2.136	212712_at	calmodulin regulated spectrin-associated protein 1	CAMSAP1
1.1e-06	3.28e-05	0	1652.8	770.3	2.146	202543_s_at	glia maturation factor, beta	GMFB
1.1e-06	3.28e-05	0	1296.1	546.2	2.373	227454_at	TAO kinase 1	TAOK1
1.1e-06	3.28e-05	0	104	31.2	3.333	208793_x_at	SWI/SNF related, matrix associated, actin dependent regulator of chromatin, subfamily a, member 4 /// mitochondrial ribosomal protein L43	SMARCA4 /// MRPL43
1.1e-06	3.28e-05	0	108.1	30.7	3.521	214942_at	RNA binding motif protein 34	RBM34
1.1e-06	3.28e-05	0	138.7	33.4	4.153	207622_s_at	ATP-binding cassette, sub-family F (GCN20), member 2	ABCF2
1.1e-06	3.28e-05	0	1173.8	203.8	5.76	210519_s_at	NAD(P)H dehydrogenase, quinone 1	NQO1
1.2e-06	3.51e-05	0	24.4	229.8	0.106	209469_at	glycoprotein M6A	GPM6A
1.2e-06	3.51e-05	0	1016.5	5580.8	0.182	202350_s_at	matrilin 2	MATN2
1.2e-06	3.51e-05	0	33.1	172.7	0.192	203571_s_at	chromosome 10 open reading frame 116	C10orf116
1.2e-06	3.51e-05	0	229	937.3	0.244	240409_at	hypothetical protein LOC283507	LOC283507
1.2e-06	3.51e-05	0	906.9	2962.8	0.306	40837_at	transducin-like enhancer of split 2 (E(sp1) homolog, Drosophila)	TLE2
1.2e-06	3.51e-05	0	8.9	28.7	0.31	236434_at	pescadillo homolog 1, containing BRCT domain (zebrafish)	PES1
1.2e-06	3.51e-05	0	2162.4	6660.9	0.325	207761_s_at	methyltransferase like 7A	METTL7A
1.2e-06	3.51e-05	0	186.6	531.1	0.351	228109_at	Ras protein-specific guanine nucleotide-releasing factor 2	RASGRF2
1.2e-06	3.51e-05	0	180.9	482.2	0.375	241384_x_at	hypothetical protein MGC40579	MGC40579
1.2e-06	3.51e-05	0	241.8	573.1	0.422	230790_x_at
1.2e-06	3.51e-05	0	2191.4	4952.7	0.442	228993_s_at	hypothetical protein LOC92482	LOC92482
1.2e-06	3.51e-05	0	392.2	815.3	0.481	229388_at	CDNA clone IMAGE:5295564
1.2e-06	3.51e-05	0	694	1355.5	0.512	219216_at
1.2e-06	3.51e-05	0	156	292.9	0.533	228842_at	hypothetical protein LOC646509	LOC646509
1.2e-06	3.51e-05	0	268.2	471.3	0.569	241825_at	hypothetical protein FLJ37953	FLJ37953
1.2e-06	3.51e-05	0	457.5	797.6	0.574	235647_at	Adaptor-related protein complex 4, sigma 1 subunit	AP4S1
1.2e-06	3.51e-05	0	659.9	1137.3	0.58	225729_at	chromosome 6 open reading frame 89	C6orf89
1.2e-06	3.51e-05	0	5221.4	3434.9	1.52	205335_s_at	signal recognition particle 19kDa	SRP19
1.2e-06	3.51e-05	0	4871.4	3050.3	1.597	212863_x_at	C-terminal binding protein 1	CTBP1
1.2e-06	3.51e-05	0	22723.5	13821	1.644	201293_x_at	peptidylprolyl isomerase A (cyclophilin A)	PPIA
1.2e-06	3.51e-05	0	644.4	372.2	1.731	1487_at	estrogen-related receptor alpha	ESRRA
1.2e-06	3.51e-05	0	1343.3	723.4	1.857	212337_at	hypothetical protein TI-227H /// taurine upregulated gene 1	TI-227H /// TUG1
1.2e-06	3.51e-05	0	3467	1803.5	1.922	201760_s_at	WD repeat and SOCS box-containing 2	WSB2
1.2e-06	3.51e-05	0	3014.5	1490.6	2.022	226193_x_at	COBW domain containing 6	CBWD6
1.2e-06	3.51e-05	0	574.9	276.6	2.078	201075_s_at	SWI/SNF related, matrix associated, actin dependent regulator of chromatin, subfamily c, member 1	SMARCC1
1.2e-06	3.51e-05	0	135	64.2	2.103	214336_s_at	coatomer protein complex, subunit alpha	COPA
1.2e-06	3.51e-05	0	233.5	105.4	2.215	208938_at	papillary renal cell carcinoma (translocation-associated)	PRCC
1.2e-06	3.51e-05	0	1161.3	504.3	2.303	221985_at	kelch-like 24 (Drosophila)	KLHL24
1.2e-06	3.51e-05	0	460.9	198.3	2.324	222532_at	signal recognition particle receptor, B subunit	SRPRB
1.2e-06	3.51e-05	0	1709.7	722.2	2.367	201298_s_at	MOB1, Mps One Binder kinase activator-like 1B (yeast)	MOBK1B
1.2e-06	3.51e-05	0	2208.4	855.9	2.58	208765_s_at	heterogeneous nuclear ribonucleoprotein R	HNRPR
1.2e-06	3.51e-05	0	1292.4	494.2	2.615	1558080_s_at	hypothetical protein LOC144871	LOC144871
1.2e-06	3.51e-05	0	120.5	30.2	3.99	204857_at	MAD1 mitotic arrest deficient-like 1 (yeast)	MAD1L1
1.3e-06	3.75e-05	0	19.3	130.9	0.147	229116_at	CDNA clone IMAGE:30721737
1.3e-06	3.75e-05	0	45.6	221.5	0.206	1560652_at	MRNA; cDNA DKFZp686L0310 (from clone DKFZp686L0310)
1.3e-06	3.75e-05	0	17.8	82.6	0.215	236051_at	Transcribed locus
1.3e-06	3.75e-05	0	154.5	657	0.235	1555216_a_at	hypothetical protein LOC645722	LOC645722
1.3e-06	3.75e-05	0	178.3	752.2	0.237	227727_at	MAS-related GPR, member F	MRGPRF
1.3e-06	3.75e-05	0	52.3	209.9	0.249	236936_at
1.3e-06	3.75e-05	0	11.2	37.8	0.296	237098_at	Chromosome 1 open reading frame 21	C1orf21
1.3e-06	3.75e-05	0	464.6	1512.3	0.307	229002_at	family with sequence similarity 69, member B	FAM69B
1.3e-06	3.75e-05	0	576.3	1764.3	0.327	228387_at	MRNA; cDNA DKFZp686B0610 (from clone DKFZp686B0610)
1.3e-06	3.75e-05	0	2609	7892	0.331	209815_at	patched homolog (Drosophila)	PTCH
1.3e-06	3.75e-05	0	398.4	1114.2	0.358	228573_at	Full-length cDNA clone CS0DD001YA12 of Neuroblastoma Cot 50-normalized of Homo sapiens (human)
1.3e-06	3.75e-05	0	685.1	1714.6	0.4	227001_at	NIPA-like domain containing 2	NPAL2
1.3e-06	3.75e-05	0	813.1	1904.3	0.427	208682_s_at	melanoma antigen family D, 2	MAGED2
1.3e-06	3.75e-05	0	103.7	241.9	0.429	244618_at	G protein-coupled receptor 61	GPR61
1.3e-06	3.75e-05	0	1261	2615.1	0.482	222790_s_at	round spermatid basic protein 1	RSBN1
1.3e-06	3.75e-05	0	157.4	325.4	0.484	239063_at	CDNA FLJ39803 fis, clone SPLEN2007794
1.3e-06	3.75e-05	0	3053.1	5877.5	0.519	202441_at	SPFH domain family, member 1	SPFH1
1.3e-06	3.75e-05	0	1539.6	2871.2	0.536	230032_at	O-sialoglycoprotein endopeptidase-like 1	OSGEPL1
1.3e-06	3.75e-05	0	258.2	418.6	0.617	227352_at	chromosome 19 open reading frame 39	C19orf39
1.3e-06	3.75e-05	0	13239.3	8022.2	1.65	213507_s_at	karyopherin (importin) beta 1	KPNB1
1.3e-06	3.75e-05	0	1547.1	592.2	2.612	201096_s_at	ADP-ribosylation factor 4	ARF4
1.3e-06	3.75e-05	0	151.4	56.6	2.675	117_at	heat shock 70kDa protein 6 (HSP70B') /// similar to heat shock 70kDa protein 6 (HSP70B)	HSPA6 /// LOC652878
1.3e-06	3.75e-05	0	996.4	232.8	4.28	207165_at	hyaluronan-mediated motility receptor (RHAMM)	HMMR
1.3e-06	3.75e-05	0	232	47.3	4.905	203381_s_at	apolipoprotein E	APOE
1.3e-06	3.75e-05	0	67.9	9.8	6.929	220658_s_at	aryl hydrocarbon receptor nuclear translocator-like 2	ARNTL2
1.3e-06	3.75e-05	0	244.6	31.2	7.84	206669_at	glutamate decarboxylase 1 (brain, 67kDa) /// LAG1 longevity assurance homolog 6 (S. cerevisiae)	GAD1 /// LASS6
1.4e-06	3.99e-05	0	103.8	786.7	0.132	237719_x_at	R7 binding protein	R7BP
1.4e-06	3.99e-05	0	450.8	2126.7	0.212	204963_at	sarcospan (Kras oncogene-associated gene)	SSPN
1.4e-06	3.99e-05	0	172	711.9	0.242	232060_at	Receptor tyrosine kinase-like orphan receptor 1	ROR1
1.4e-06	3.99e-05	0	140.2	457.8	0.306	236428_at	Transcribed locus
1.4e-06	3.99e-05	0	174.1	381.4	0.456	243166_at	solute carrier family 30 (zinc transporter), member 5	SLC30A5
1.4e-06	3.99e-05	0	463.7	966.7	0.48	36829_at	period homolog 1 (Drosophila)	PER1
1.4e-06	3.99e-05	0	125.8	261.9	0.48	228436_at	potassium voltage-gated channel, Shaw-related subfamily, member 4	KCNC4
1.4e-06	3.99e-05	0	2172.9	4449	0.488	213408_s_at	phosphatidylinositol 4-kinase, catalytic, alpha polypeptide /// hypothetical protein LOC220686	PIK4CA /// LOC220686
1.4e-06	3.99e-05	0	480.9	960.7	0.501	1555866_a_at	hexosaminidase (glycosyl hydrolase family 20, catalytic domain) containing	HEXDC
1.4e-06	3.99e-05	0	248.4	495.4	0.501	1554248_at	zinc finger protein 638	ZNF638
1.4e-06	3.99e-05	0	2410.7	4454	0.541	202553_s_at	SYF2 homolog, RNA splicing factor (S. cerevisiae)	SYF2
1.4e-06	3.99e-05	0	218	383.3	0.569	243973_at	Hypothetical protein LOC125893	LOC125893
1.4e-06	3.99e-05	0	1131.8	1955	0.579	228839_s_at	hypothetical gene supported by AF064843; AK025716 /// hypothetical protein LOC642361 /// hypothetical protein LOC646509	LOC439994 /// LOC642361 /// LOC646509
1.4e-06	3.99e-05	0	3888.6	6576.6	0.591	217954_s_at	PHD finger protein 3	PHF3
1.4e-06	3.99e-05	0.0001	22983.2	13756.9	1.671	212661_x_at	peptidylprolyl isomerase A (cyclophilin A)	PPIA
1.4e-06	3.99e-05	0	2102.8	1190.6	1.766	226915_s_at	actin related protein 2/3 complex, subunit 5-like	ARPC5L
1.4e-06	3.99e-05	0	580.3	306.5	1.893	227459_at	Transmembrane protein 140	TMEM140
1.4e-06	3.99e-05	0	1069.8	554.8	1.928	213310_at	Eukaryotic translation initiation factor 2C, 2	EIF2C2
1.4e-06	3.99e-05	0	595.7	202.7	2.939	229097_at	diaphanous homolog 3 (Drosophila)	DIAPH3
1.4e-06	3.99e-05	0	572.1	185.9	3.077	230179_at	hypothetical protein LOC285812	LOC285812
1.4e-06	3.99e-05	0	1044.8	316.4	3.302	200862_at	24-dehydrocholesterol reductase	DHCR24
1.4e-06	3.99e-05	0	59.2	14.9	3.973	226328_at	Kruppel-like factor 16	KLF16
1.4e-06	3.99e-05	0	102.2	20.4	5.01	238542_at	UL16 binding protein 2	ULBP2
1.5e-06	4.25e-05	0	159.9	864.2	0.185	243363_at	hypothetical protein LOC641518	LOC641518
1.5e-06	4.25e-05	0	892.4	3218.3	0.277	209583_s_at	CD200 molecule	CD200
1.5e-06	4.25e-05	0	1685.3	5564.1	0.303	221841_s_at	Kruppel-like factor 4 (gut)	KLF4
1.5e-06	4.25e-05	0	308.2	626.3	0.492	230154_at	WW domain containing adaptor with coiled-coil	WAC
1.5e-06	4.25e-05	0	5196.6	3273.3	1.588	207988_s_at	actin related protein 2/3 complex, subunit 2, 34kDa	ARPC2
1.5e-06	4.25e-05	0	6459.6	3836.5	1.684	212132_at	LSM14 homolog A (SCD6, S. cerevisiae)	LSM14A
1.5e-06	4.25e-05	0	2127.2	1151.6	1.847	218611_at	immediate early response 5	IER5
1.5e-06	4.25e-05	0	3839.1	1840.3	2.086	212333_at	family with sequence similarity 98, member A	FAM98A
1.5e-06	4.25e-05	0	455.7	212.8	2.141	214140_at	solute carrier family 25 (mitochondrial carrier; Graves disease autoantigen), member 16	SLC25A16
1.5e-06	4.25e-05	0	988.1	441.1	2.24	233841_s_at	suppressor of defective silencing 3 homolog (S. cerevisiae)	SUDS3
1.5e-06	4.25e-05	0	260.1	90.6	2.871	212014_x_at	CD44 molecule (Indian blood group)	CD44
1.5e-06	4.25e-05	0	172.6	53.1	3.25	210334_x_at	baculoviral IAP repeat-containing 5 (survivin)	BIRC5
1.5e-06	4.25e-05	0	55	13.3	4.135	202533_s_at	dihydrofolate reductase /// similar to Dihydrofolate reductase /// similar to Dihydrofolate reductase	DHFR /// LOC643509 /// LOC653874
1.6e-06	4.48e-05	0	67.7	250.5	0.27	231035_s_at	Transcribed locus
1.6e-06	4.48e-05	0	209.5	539.2	0.389	226644_at	mindbomb homolog 2 (Drosophila)	MIB2
1.6e-06	4.48e-05	0	650.9	1621.7	0.401	203845_at	p300/CBP-associated factor	PCAF
1.6e-06	4.48e-05	0	228.1	499.6	0.457	227893_at	chromosome 9 open reading frame 130	C9orf130
1.6e-06	4.48e-05	0	278.5	593.8	0.469	208920_at	sorcin	SRI
1.6e-06	4.48e-05	0	303.9	644.5	0.472	243007_at	CDNA FLJ43181 fis, clone FCBBF3016134
1.6e-06	4.48e-05	0	330.7	675.2	0.49	229044_at
1.6e-06	4.48e-05	0	892.4	1812.2	0.492	232052_at	Hypothetical gene supported by AK128398	LOC440944
1.6e-06	4.48e-05	0	1864.6	3772.9	0.494	229145_at	chromosome 10 open reading frame 104	C10orf104
1.6e-06	4.48e-05	0	4575.4	9006.4	0.508	209658_at	CDC16 cell division cycle 16 homolog (S. cerevisiae)	CDC16
1.6e-06	4.48e-05	0	4662.7	8932.5	0.522	225794_s_at	chromosome 22 open reading frame 32	C22orf32
1.6e-06	4.48e-05	0	1503.2	2860.2	0.526	226318_at	transforming growth factor beta regulator 1	TBRG1
1.6e-06	4.48e-05	0	1658	3107.7	0.534	207513_s_at	zinc finger protein 189	ZNF189
1.6e-06	4.48e-05	0	3091.5	5014.1	0.617	222127_s_at	exocyst complex component 1	EXOC1
1.6e-06	4.48e-05	0	1727.2	835.9	2.066	215227_x_at	acid phosphatase 1, soluble	ACP1
1.6e-06	4.48e-05	0	17450.7	8146.7	2.142	211968_s_at	heat shock protein 90kDa alpha (cytosolic), class A member 1	HSP90AA1
1.6e-06	4.48e-05	0	687.7	230.2	2.987	231311_at	CDNA FLJ11417 fis, clone HEMBA1000960
1.6e-06	4.48e-05	0	55.3	13.6	4.066	209052_s_at	Wolf-Hirschhorn syndrome candidate 1	WHSC1
1.6e-06	4.48e-05	0.0001	160.3	35.9	4.465	212949_at	barren homolog 1 (Drosophila)	BRRN1
1.6e-06	4.48e-05	0	153.7	32.5	4.729	1557984_s_at	hypothetical protein FLJ21908	FLJ21908
1.6e-06	4.48e-05	0	60.5	9.3	6.505	206140_at	LIM homeobox 2	LHX2
1.7e-06	4.72e-05	0	600.3	3420.6	0.175	223235_s_at	SPARC related modular calcium binding 2	SMOC2
1.7e-06	4.72e-05	0	375.7	1405.2	0.267	230187_s_at	Full-length cDNA clone CS0DI042YD07 of Placenta Cot 25-normalized of Homo sapiens (human)
1.7e-06	4.72e-05	0	6093.9	18522.6	0.329	213737_x_at		GOLGA8G /// GOLGA8D /// LOC388189 /// GOLGA8E /// GOLGA8C /// GOLGA8F
1.7e-06	4.72e-05	0	265.9	607	0.438	242731_x_at	Transcribed locus
1.7e-06	4.72e-05	0	200.3	437.8	0.458	230598_at	Transcribed locus
1.7e-06	4.72e-05	0	1029.2	1826	0.564	209148_at	retinoid X receptor, beta	RXRB
1.7e-06	4.72e-05	0	470.4	798.1	0.589	219570_at	chromosome 20 open reading frame 23	C20orf23
1.7e-06	4.72e-05	0	1509	2474.2	0.61	221274_s_at	lectin, mannose-binding 2-like /// lectin, mannose-binding 2-like	LMAN2L
1.7e-06	4.72e-05	0	850	527.4	1.612	227822_at	zinc finger protein 605	ZNF605
1.7e-06	4.72e-05	0	3166.2	1825.1	1.735	225852_at	ankyrin repeat domain 17	ANKRD17
1.7e-06	4.72e-05	0	1340.9	769.7	1.742	212836_at	polymerase (DNA-directed), delta 3, accessory subunit	POLD3
1.7e-06	4.72e-05	0.0001	163.7	66.5	2.462	233750_s_at	chromosome 1 open reading frame 25	C1orf25
1.7e-06	4.72e-05	0	777.2	264.8	2.935	225601_at	high-mobility group box 3	HMGB3
1.7e-06	4.72e-05	0	130.1	37.2	3.497	214943_s_at	RNA binding motif protein 34	RBM34
1.7e-06	4.72e-05	0	1480.8	311.7	4.751	232164_s_at	epiplakin 1	EPPK1
1.7e-06	4.72e-05	0	152.7	16.6	9.199	222939_s_at	solute carrier family 16, member 10 (aromatic amino acid transporter)	SLC16A10
1.8e-06	4.94e-05	0	11	91.8	0.12	228502_at	CDNA: FLJ22648 fis, clone HSI07329
1.8e-06	4.94e-05	0	53.1	270.8	0.196	236385_at
1.8e-06	4.94e-05	0	781.8	3017.1	0.259	202709_at	fibromodulin	FMOD
1.8e-06	4.94e-05	0	128.9	492.1	0.262	226612_at	similar to CG4502-PA	FLJ25076
1.8e-06	4.94e-05	0	191.8	560	0.343	235798_at
1.8e-06	4.94e-05	0	152.7	351.7	0.434	205651_x_at	Rap guanine nucleotide exchange factor (GEF) 4	RAPGEF4
1.8e-06	4.94e-05	0	740.6	1673.8	0.442	221213_s_at	suppressor of hairy wing homolog 4 (Drosophila)	SUHW4
1.8e-06	4.94e-05	0	328	695.3	0.472	213054_at
1.8e-06	4.94e-05	0	7514.1	15734.5	0.478	218067_s_at	hypothetical protein FLJ10154	FLJ10154
1.8e-06	4.94e-05	0	2907.1	5243.3	0.554	203420_at	family with sequence similarity 8, member A1	FAM8A1
1.8e-06	4.94e-05	0	1257.2	2048.1	0.614	203537_at	phosphoribosyl pyrophosphate synthetase-associated protein 2	PRPSAP2
1.8e-06	4.94e-05	0	2266	3656.7	0.62	221654_s_at	ubiquitin specific peptidase 3	USP3
1.8e-06	4.94e-05	0	4057	6423.3	0.632	202258_s_at	phosphonoformate immuno-associated protein 5	PFAAP5
1.8e-06	4.94e-05	0	1266	789.7	1.603	224752_at	hypothetical protein LOC641845 /// hypothetical protein LOC647087	LOC641845 /// LOC647087
1.8e-06	4.94e-05	0	164	82.8	1.981	210892_s_at	general transcription factor II, i	GTF2I
1.8e-06	4.94e-05	0	13917	6834.8	2.036	200663_at	CD63 molecule	CD63
1.8e-06	4.94e-05	0	1680.3	808.7	2.078	202762_at	Rho-associated, coiled-coil containing protein kinase 2	ROCK2
1.8e-06	4.94e-05	0	210.9	98.6	2.139	212902_at	SEC24 related gene family, member A (S. cerevisiae)	SEC24A
1.8e-06	4.94e-05	0	5991.3	2430.3	2.465	218358_at	cysteine-rich with EGF-like domains 2	CRELD2
1.8e-06	4.94e-05	0	1732.6	590	2.937	218009_s_at	protein regulator of cytokinesis 1	PRC1
1.8e-06	4.94e-05	0	4820.8	1635	2.949	204170_s_at	CDC28 protein kinase regulatory subunit 2	CKS2
1.8e-06	4.94e-05	0.0002	92.5	28.4	3.257	228737_at	chromosome 20 open reading frame 100	C20orf100
1.8e-06	4.94e-05	0	143.2	29.1	4.921	204714_s_at	coagulation factor V (proaccelerin, labile factor)	F5
1.9e-06	5.16e-05	0.0001	126.1	501.5	0.251	205364_at	acyl-Coenzyme A oxidase 2, branched chain	ACOX2
1.9e-06	5.16e-05	0	324.1	970.1	0.334	228843_at	Full length insert cDNA clone YZ38E04
1.9e-06	5.16e-05	0	54.7	159.7	0.343	231986_at	regulating synaptic membrane exocytosis 1	RIMS1
1.9e-06	5.16e-05	0	140.9	408.8	0.345	235883_at	CDNA FLJ44692 fis, clone BRACE3013986
1.9e-06	5.16e-05	0	340.4	896.4	0.38	229687_s_at	Full length insert cDNA clone ZD53C10
1.9e-06	5.16e-05	0	392.7	906	0.433	228243_at	PAX interacting (with transcription-activation domain) protein 1	PAXIP1
1.9e-06	5.16e-05	0	5619.2	11263.7	0.499	217168_s_at	homocysteine-inducible, endoplasmic reticulum stress-inducible, ubiquitin-like domain member 1	HERPUD1
1.9e-06	5.16e-05	0	196.5	376.4	0.522	218808_at	DALR anticodon binding domain containing 3 /// similar to DALR anticodon binding domain containing 3 isoform 1	DALRD3 /// LOC651575
1.9e-06	5.16e-05	0.0001	561.4	1034.8	0.543	223639_s_at	zinc ribbon domain containing 1	ZNRD1
1.9e-06	5.16e-05	0	343.3	628.7	0.546	214820_at	bromodomain and WD repeat domain containing 1	BRWD1
1.9e-06	5.16e-05	0.0001	1554.5	2700.3	0.576	202334_s_at	ubiquitin-conjugating enzyme E2B (RAD6 homolog)	UBE2B
1.9e-06	5.16e-05	0	1153.8	1963.6	0.588	225838_at	enhancer of polycomb homolog 2 (Drosophila)	EPC2
1.9e-06	5.16e-05	0	2234.3	3415.5	0.654	226867_at	DENN/MADD domain containing 4C	DENND4C
1.9e-06	5.16e-05	0	201.6	88.5	2.278	236312_at	Transcribed locus, weakly similar to NP_071385.1 hypothetical protein FLJ20958 [Homo sapiens]
1.9e-06	5.16e-05	0	465.2	154.3	3.015	228069_at	family with sequence similarity 54, member A	FAM54A
1.9e-06	5.16e-05	0	820.6	218.7	3.752	203642_s_at	COBL-like 1	COBLL1
1.9e-06	5.16e-05	0	121.5	26.7	4.551	219607_s_at	membrane-spanning 4-domains, subfamily A, member 4	MS4A4A
1.9e-06	5.16e-05	0	71.7	15.5	4.626	211689_s_at	transmembrane protease, serine 2 /// transmembrane protease, serine 2	TMPRSS2
1.9e-06	5.16e-05	0	545.8	64	8.528	204580_at	matrix metallopeptidase 12 (macrophage elastase)	MMP12
2e-06	5.39e-05	0	31.4	214.4	0.146	1552514_at	WBP2 N-terminal like	WBP2NL
2e-06	5.39e-05	0	46.2	233.7	0.198	1557961_s_at	hypothetical protein LOC642730	LOC642730
2e-06	5.39e-05	0	16.8	80.3	0.209	207177_at	prostaglandin F receptor (FP)	PTGFR
2e-06	5.39e-05	0	1150.5	3690.2	0.312	204112_s_at	histamine N-methyltransferase	HNMT
2e-06	5.39e-05	0	222.1	435.7	0.51	205762_s_at	dihydrouridine synthase 4-like (S. cerevisiae)	DUS4L
2e-06	5.39e-05	0	2951.5	5706	0.517	218505_at	WD repeat domain 59	WDR59
2e-06	5.39e-05	0	1602.7	2935.7	0.546	222000_at	chromosome 1 open reading frame 174	C1orf174
2e-06	5.39e-05	0.0001	6472.6	11679.8	0.554	225547_at	small nucleolar RNA host gene (non-protein coding) 6	SNHG6
2e-06	5.39e-05	0	5116.2	2531.8	2.021	200910_at	chaperonin containing TCP1, subunit 3 (gamma)	CCT3
2e-06	5.39e-05	0.0001	253.3	117.7	2.152	224980_at	LEM domain containing 2	LEMD2
2e-06	5.39e-05	0	237.4	103	2.305	214804_at
2e-06	5.39e-05	0	528.6	223	2.37	200751_s_at	heterogeneous nuclear ribonucleoprotein C (C1/C2)	HNRPC
2e-06	5.39e-05	0	5133.4	2114.1	2.428	208816_x_at	annexin A2 pseudogene 2	ANXA2P2
2e-06	5.39e-05	0	503.6	165.2	3.048	240247_at	Family with sequence similarity 7, member A2	FAM7A2
2e-06	5.39e-05	0	317.1	99.7	3.181	217799_x_at	ubiquitin-conjugating enzyme E2H (UBC8 homolog, yeast)	UBE2H
2e-06	5.39e-05	0	251.3	70.2	3.58	223229_at	ubiquitin-conjugating enzyme E2T (putative)	UBE2T
2e-06	5.39e-05	0	151.2	17.3	8.74	210431_at	alkaline phosphatase, placental-like 2	ALPPL2
2.1e-06	5.61e-05	0	89.6	686	0.131	1562309_s_at	PHD finger protein 21B	PHF21B
2.1e-06	5.61e-05	0	169.9	994.2	0.171	219173_at	myosin XVB pseudogene	MYO15B
2.1e-06	5.61e-05	0	245.7	680.6	0.361	236235_at	Itchy homolog E3 ubiquitin protein ligase (mouse)	ITCH
2.1e-06	5.61e-05	0	163.8	408.8	0.401	1556678_a_at	Hypothetical protein LOC284371	LOC284371
2.1e-06	5.61e-05	0	917	2101	0.436	204862_s_at	non-metastatic cells 3, protein expressed in	NME3
2.1e-06	5.61e-05	0	206.5	451.8	0.457	228037_at	Retinoic acid receptor, alpha	RARA
2.1e-06	5.61e-05	0	819.2	1777.5	0.461	228328_at	CDNA FLJ33653 fis, clone BRAMY2024715
2.1e-06	5.61e-05	0	399.4	765	0.522	226231_at	PRKC, apoptosis, WT1, regulator	PAWR
2.1e-06	5.61e-05	0	584.7	1109.5	0.527	52159_at	HemK methyltransferase family member 1	HEMK1
2.1e-06	5.61e-05	0	639.1	1155.5	0.553	1552310_at	chromosome 15 open reading frame 40	C15orf40
2.1e-06	5.61e-05	0	5379.7	9733.9	0.553	226254_s_at	KIAA1430	KIAA1430
2.1e-06	5.61e-05	0	386.1	222.6	1.735	217943_s_at	arginine/proline rich coiled-coil 1	RPRC1
2.1e-06	5.61e-05	0	218.3	87.3	2.501	230448_at	hypothetical protein MGC15523	MGC15523
2.1e-06	5.61e-05	0	703	274.4	2.562	204404_at	solute carrier family 12 (sodium/potassium/chloride transporters), member 2	SLC12A2
2.1e-06	5.61e-05	0	135.4	45.7	2.963	1552651_a_at	ring finger and FYVE-like domain containing 1	RFFL
2.1e-06	5.61e-05	0	80.6	19.2	4.198	227928_at	chromosome 12 open reading frame 48	C12orf48
2.2e-06	5.81e-05	0	43.4	188.5	0.23	229480_at	hypothetical LOC402560	LOC402560
2.2e-06	5.81e-05	0	247.2	793	0.312	213413_at	stonin 1	STON1
2.2e-06	5.81e-05	0.0001	27.4	85.3	0.321	233148_at	podocan	PODN
2.2e-06	5.81e-05	0	522.8	1081.5	0.483	213698_at	zinc finger, MYM-type 6	ZMYM6
2.2e-06	5.81e-05	0	300.9	612.4	0.491	228811_at	Transcribed locus, weakly similar to XP_209041.2 PREDICTED: similar to KIAA1503 protein [Homo sapiens]
2.2e-06	5.81e-05	0	328.5	629.4	0.522	238476_at	adult retina protein	LOC153222
2.2e-06	5.81e-05	0	762.1	1265.5	0.602	225816_at	Full-length cDNA clone CS0DB001YB20 of Neuroblastoma Cot 10-normalized of Homo sapiens (human)
2.2e-06	5.81e-05	0	445.4	729.3	0.611	223401_at	chromosome 17 open reading frame 48	C17orf48
2.2e-06	5.81e-05	0	2195	3562.9	0.616	242761_s_at	zinc finger protein 420	ZNF420
2.2e-06	5.81e-05	0	1545.7	905.4	1.707	200764_s_at	catenin (cadherin-associated protein), alpha 1, 102kDa	CTNNA1
2.2e-06	5.81e-05	0	1462.1	840.3	1.74	202680_at	general transcription factor IIE, polypeptide 2, beta 34kDa	GTF2E2
2.2e-06	5.81e-05	0	653.7	343.4	1.904	201992_s_at	kinesin family member 5B	KIF5B
2.2e-06	5.81e-05	0	1321.6	659	2.005	224699_s_at	family with sequence similarity 62 (C2 domain containing) member B	FAM62B
2.2e-06	5.81e-05	0	779.1	381.2	2.044	1554510_s_at	growth hormone inducible transmembrane protein	GHITM
2.2e-06	5.81e-05	0	490	218.5	2.243	211934_x_at	glucosidase, alpha; neutral AB	GANAB
2.2e-06	5.81e-05	0	177.9	75.5	2.356	215343_at	KIAA1509	KIAA1509
2.2e-06	5.81e-05	0	993	416.3	2.385	203360_s_at	c-myc binding protein	MYCBP
2.2e-06	5.81e-05	0	3673.9	1529.9	2.401	200837_at	B-cell receptor-associated protein 31	BCAP31
2.2e-06	5.81e-05	0	211.9	85.8	2.47	215285_s_at	putative homeodomain transcription factor 1	PHTF1
2.2e-06	5.81e-05	0	1244.4	472.8	2.632	201482_at	quiescin Q6	QSCN6
2.2e-06	5.81e-05	0	150.5	48.1	3.129	214511_x_at	Fc fragment of IgG, high affinity Ia, receptor (CD64) /// Fc-gamma receptor I B2 /// similar to Fc-gamma receptor I B2 isoform b	FCGR1A /// LOC440607 /// LOC652758
2.2e-06	5.81e-05	0	2962.5	834.7	3.549	209071_s_at	regulator of G-protein signalling 5	RGS5
2.2e-06	5.81e-05	0	273	67	4.075	209709_s_at	hyaluronan-mediated motility receptor (RHAMM)	HMMR
2.2e-06	5.81e-05	0.0001	57.4	12	4.783	1554513_s_at	coiled-coil domain containing 123	CCDC123
2.3e-06	6.03e-05	0	35.8	183.3	0.195	230835_at	KIPV467	UNQ467
2.3e-06	6.03e-05	0	68.9	302.4	0.228	1557507_at	CDNA clone IMAGE:3910094
2.3e-06	6.03e-05	0	27.6	120.4	0.229	231232_at
2.3e-06	6.03e-05	0	304.5	1155.1	0.264	242033_at	ring finger protein 180	RNF180
2.3e-06	6.03e-05	0	54.4	174.7	0.311	237028_at
2.3e-06	6.03e-05	0	1765.3	4685.8	0.377	227074_at	hypothetical protein LOC646848	LOC646848
2.3e-06	6.03e-05	0	1076.4	2653.1	0.406	201865_x_at	nuclear receptor subfamily 3, group C, member 1 (glucocorticoid receptor)	NR3C1
2.3e-06	6.03e-05	0	127	297.5	0.427	232358_at	KIAA1328	KIAA1328
2.3e-06	6.03e-05	0	930.6	2022.3	0.46	223347_at	melanoma associated antigen (mutated) 1	MUM1
2.3e-06	6.03e-05	0	2534.7	1433.6	1.768	201920_at	solute carrier family 20 (phosphate transporter), member 1	SLC20A1
2.3e-06	6.03e-05	0	737.5	407.7	1.809	227184_at
2.3e-06	6.03e-05	0	514.2	252.9	2.033	200622_x_at	calmodulin 3 (phosphorylase kinase, delta)	CALM3
2.3e-06	6.03e-05	0	638.8	265.9	2.402	1556009_at	peroxisome biogenesis factor 13	PEX13
2.3e-06	6.03e-05	0	1773	575.9	3.079	208079_s_at	aurora kinase A	AURKA
2.3e-06	6.03e-05	0	813.3	245.5	3.313	223839_s_at	PRO1933
2.3e-06	6.03e-05	0	61.4	18.3	3.355	204317_at	G-2 and S-phase expressed 1	GTSE1
2.4e-06	6.25e-05	0	118.4	764	0.155	229160_at	melanoma associated antigen (mutated) 1-like 1	MUM1L1
2.4e-06	6.25e-05	0	495.4	2162.4	0.229	211896_s_at	decorin	DCN
2.4e-06	6.25e-05	0	376.3	917.2	0.41	32062_at	leucine rich repeat containing 14	LRRC14
2.4e-06	6.25e-05	0	438.6	897.6	0.489	225635_s_at	Hypothetical gene supported by AK091718	LOC401504
2.4e-06	6.25e-05	0	2389.1	4539.4	0.526	40446_at	PHD finger protein 1 /// deleted in lung and esophageal cancer 1	PHF1 /// DLEC1
2.4e-06	6.25e-05	0	938.5	550.2	1.706	204478_s_at	RAB interacting factor	RABIF
2.4e-06	6.25e-05	0	320	177	1.808	230219_at	NudE nuclear distribution gene E homolog 1 (A. nidulans)	NDE1
2.4e-06	6.25e-05	0	658	359.3	1.831	210058_at	mitogen-activated protein kinase 13	MAPK13
2.4e-06	6.25e-05	0	982.6	496.4	1.979	214264_s_at	chromosome 14 open reading frame 143	C14orf143
2.4e-06	6.25e-05	0	1250.2	618.4	2.022	235222_x_at	baculoviral IAP repeat-containing 4	BIRC4
2.4e-06	6.25e-05	0	1228.2	539.8	2.275	222600_s_at	ubiquitin-activating enzyme E1-like 2	UBE1L2
2.4e-06	6.25e-05	0	1161.9	482.5	2.408	227228_s_at	KIAA1509	KIAA1509
2.4e-06	6.25e-05	0	141.8	52.2	2.716	241301_at	RAB22A, member RAS oncogene family	RAB22A
2.5e-06	6.46e-05	0	58.9	301.6	0.195	236770_at	hypothetical protein LOC283507	LOC283507
2.5e-06	6.46e-05	0	1058.8	5158	0.205	209392_at	ectonucleotide pyrophosphatase/phosphodiesterase 2 (autotaxin)	ENPP2
2.5e-06	6.46e-05	0	209.3	718.2	0.291	211732_x_at	histamine N-methyltransferase /// histamine N-methyltransferase	HNMT
2.5e-06	6.46e-05	0	721.3	1454.9	0.496	209826_at	EGF-like-domain, multiple 8 /// similar to palmitoyl-protein thioesterase 2	EGFL8 /// LOC653870
2.5e-06	6.46e-05	0	439.3	875.4	0.502	210647_x_at	phospholipase A2, group VI (cytosolic, calcium-independent)	PLA2G6
2.5e-06	6.46e-05	0.0001	165.1	313.5	0.527	244082_at	Fission 1 (mitochondrial outer membrane) homolog (S. cerevisiae)	FIS1
2.5e-06	6.46e-05	0	1010.7	1859.3	0.544	227656_at	chromosome 6 open reading frame 70	C6orf70
2.5e-06	6.46e-05	0	645.1	1169.2	0.552	231845_at	alanyl-tRNA synthetase like	AARSL
2.5e-06	6.46e-05	0	925	1457.7	0.635	217994_x_at	cleavage and polyadenylation specific factor 3-like	CPSF3L
2.5e-06	6.46e-05	0	587.6	283.9	2.07	210563_x_at	CASP8 and FADD-like apoptosis regulator	CFLAR
2.5e-06	6.46e-05	0.0001	409.7	183.1	2.238	212472_at	microtubule associated monoxygenase, calponin and LIM domain containing 2	MICAL2
2.5e-06	6.46e-05	0.0001	319.5	99.8	3.201	203214_x_at	cell division cycle 2, G1 to S and G2 to M	CDC2
2.5e-06	6.46e-05	0	193.5	58.5	3.308	203099_s_at	chromodomain protein, Y-like	CDYL
2.5e-06	6.46e-05	0	368.2	102.4	3.596	201481_s_at	phosphorylase, glycogen; brain	PYGB
2.6e-06	6.7e-05	0	337.3	979.8	0.344	204663_at	malic enzyme 3, NADP(+)-dependent, mitochondrial /// protease, serine, 23	ME3 /// PRSS23
2.6e-06	6.7e-05	0	345.5	800.9	0.431	226561_at	region containing hypothetical protein LOC285086; HIV-1 Rev binding protein	LOC649094
2.6e-06	6.7e-05	0	915.9	1904.6	0.481	234192_s_at	G kinase anchoring protein 1	GKAP1
2.6e-06	6.7e-05	0	4473.4	8935.4	0.501	201464_x_at	v-jun sarcoma virus 17 oncogene homolog (avian)	JUN
2.6e-06	6.7e-05	0	1132.2	713.8	1.586	203039_s_at	NADH dehydrogenase (ubiquinone) Fe-S protein 1, 75kDa (NADH-coenzyme Q reductase)	NDUFS1
2.6e-06	6.7e-05	0.0001	1307.8	822.6	1.59	219163_at	zinc finger protein 562	ZNF562
2.6e-06	6.7e-05	0	949.2	415.5	2.284	200634_at	profilin 1	PFN1
2.6e-06	6.7e-05	0	1775.1	298.1	5.955	219580_s_at	transmembrane channel-like 5	TMC5
2.7e-06	6.9e-05	0	45.9	219	0.21	242324_x_at	collagen and calcium binding EGF domains 1	CCBE1
2.7e-06	6.9e-05	0	61.2	252.7	0.242	235318_at	fibrillin 1	FBN1
2.7e-06	6.9e-05	0	1981.4	6527.2	0.304	213645_at	enolase superfamily member 1	ENOSF1
2.7e-06	6.9e-05	0	86.1	264.1	0.326	238081_at	chromosome 4 open reading frame 12	C4orf12
2.7e-06	6.9e-05	0	116.6	339	0.344	203592_s_at	follistatin-like 3 (secreted glycoprotein)	FSTL3
2.7e-06	6.9e-05	0	455.1	1272.9	0.358	225571_at	leukemia inhibitory factor receptor alpha	LIFR
2.7e-06	6.9e-05	0	2518.1	6730.5	0.374	221645_s_at	zinc finger protein 83	ZNF83
2.7e-06	6.9e-05	0	1036.9	2673.5	0.388	236649_at	DTW domain containing 1	DTWD1
2.7e-06	6.9e-05	0	293.5	674	0.435	217646_at	surfeit 1	SURF1
2.7e-06	6.9e-05	0	2111.4	4186.1	0.504	225389_at	BTB (POZ) domain containing 6	BTBD6
2.7e-06	6.9e-05	0	329.3	537.1	0.613	231002_s_at	Rabaptin, RAB GTPase binding effector protein 1	RABEP1
2.7e-06	6.9e-05	0	658.8	383.4	1.718	223649_s_at	CGI-69 protein	CGI-69
2.7e-06	6.9e-05	0.0001	487.6	246.3	1.98	226892_at	chromosome 10 open reading frame 12	C10orf12
2.7e-06	6.9e-05	0	686.2	285.3	2.405	202998_s_at	lysyl oxidase-like 2	LOXL2
2.7e-06	6.9e-05	0	49.7	10	4.97	1555137_a_at	FYVE, RhoGEF and PH domain containing 6	FGD6
2.8e-06	7.11e-05	0	66.9	480.7	0.139	205541_s_at	G1 to S phase transition 2 /// G1 to S phase transition 2	GSPT2
2.8e-06	7.11e-05	0	136.4	441.8	0.309	238569_at	Gamma-aminobutyric acid (GABA) B receptor, 1	GABBR1
2.8e-06	7.11e-05	0	505.2	1500.2	0.337	205648_at	wingless-type MMTV integration site family member 2	WNT2
2.8e-06	7.11e-05	0	3872.5	7183	0.539	226177_at	glycolipid transfer protein	GLTP
2.8e-06	7.11e-05	0	242.3	148.4	1.633	232053_x_at	rhomboid domain containing 2	RHBDD2
2.8e-06	7.11e-05	0	975.5	491.2	1.986	223461_at	TBC1 domain family, member 7	TBC1D7
2.8e-06	7.11e-05	0.0001	2675	1277.2	2.094	200729_s_at	ARP2 actin-related protein 2 homolog (yeast)	ACTR2
2.8e-06	7.11e-05	0	594	271.2	2.19	222442_s_at	ADP-ribosylation factor-like 8B	ARL8B
2.8e-06	7.11e-05	0	485.4	217.2	2.235	210156_s_at	protein-L-isoaspartate (D-aspartate) O-methyltransferase	PCMT1
2.8e-06	7.11e-05	0	983.6	415.5	2.367	222496_s_at	RNA-binding protein	FLJ20273
2.8e-06	7.11e-05	0	1539.9	618	2.492	226276_at	transmembrane protein 167	TMEM167
2.8e-06	7.11e-05	0	321.5	97.3	3.304	205769_at	solute carrier family 27 (fatty acid transporter), member 2	SLC27A2
2.8e-06	7.11e-05	0	564.4	156.9	3.597	231875_at	kinesin family member 21A	KIF21A
2.8e-06	7.11e-05	0	68.8	18.6	3.699	211797_s_at	nuclear transcription factor Y, gamma	NFYC
2.9e-06	7.3e-05	0	60.3	245.1	0.246	210880_s_at	embryonal Fyn-associated substrate	EFS
2.9e-06	7.3e-05	0	580.5	2036.7	0.285	213664_at	solute carrier family 1 (neuronal/epithelial high affinity glutamate transporter, system Xag), member 1	SLC1A1
2.9e-06	7.3e-05	0.0001	1533.6	3911.3	0.392	218164_at	spermatogenesis associated 20	SPATA20
2.9e-06	7.3e-05	0	1642.5	4179.7	0.393	204000_at	guanine nucleotide binding protein (G protein), beta 5	GNB5
2.9e-06	7.3e-05	0	1570	3579.9	0.439	228049_x_at	Transcribed locus
2.9e-06	7.3e-05	0	648.1	1361.1	0.476	214077_x_at	Meis1 homolog 3 (mouse) pseudogene 1	MEIS3P1
2.9e-06	7.3e-05	0	631.6	1227.3	0.515	225026_at	chromodomain helicase DNA binding protein 6	CHD6
2.9e-06	7.3e-05	0	536.4	980.9	0.547	213639_s_at	zinc finger protein 500	ZNF500
2.9e-06	7.3e-05	0	496.8	857.5	0.579	227119_at	Full-length cDNA clone CS0DK002YD06 of HeLa cells Cot 25-normalized of Homo sapiens (human)
2.9e-06	7.3e-05	0	413.7	710.3	0.582	227293_at	Ligand of numb-protein X 1	LNX1
2.9e-06	7.3e-05	0	1121	734.7	1.526	217796_s_at	nuclear protein localization 4 homolog (S. cerevisiae)	NPLOC4
2.9e-06	7.3e-05	0	2163.2	998.6	2.166	225325_at	FLJ20160 protein	FLJ20160
2.9e-06	7.3e-05	0	873.7	394.7	2.214	217919_s_at	mitochondrial ribosomal protein L42	MRPL42
2.9e-06	7.3e-05	0.0002	107.5	42	2.56	210659_at	chemokine-like receptor 1	CMKLR1
2.9e-06	7.3e-05	0	102.8	38.8	2.649	222874_s_at	ceroid-lipofuscinosis, neuronal 8 (epilepsy, progressive with mental retardation)	CLN8
2.9e-06	7.3e-05	0	6400.4	1395.2	4.587	44783_s_at	hairy/enhancer-of-split related with YRPW motif 1	HEY1
2.9e-06	7.3e-05	0	61.7	13.1	4.71	207331_at	centromere protein F, 350/400ka (mitosin)	CENPF
2.9e-06	7.3e-05	0	170.7	34.8	4.905	201710_at	v-myb myeloblastosis viral oncogene homolog (avian)-like 2	MYBL2
3e-06	7.5e-05	0	161.6	627.3	0.258	209962_at	erythropoietin receptor	EPOR
3e-06	7.5e-05	0	659.9	1216.3	0.543	204327_s_at	zinc finger protein 202	ZNF202
3e-06	7.5e-05	0	1965.8	3224.9	0.61	203049_s_at	KIAA0372	KIAA0372
3e-06	7.5e-05	0	2649.1	4194.5	0.632	227586_at	transmembrane protein 170	TMEM170
3e-06	7.5e-05	0.0001	307.2	175.5	1.75	212069_s_at	KIAA0515	KIAA0515
3e-06	7.5e-05	0	1849.7	1010.2	1.831	218447_at	chromosome 16 open reading frame 61	C16orf61
3e-06	7.5e-05	0	823.2	441.5	1.865	225234_at	Cas-Br-M (murine) ecotropic retroviral transforming sequence	CBL
3e-06	7.5e-05	0	1473.5	694.8	2.121	202059_s_at	karyopherin alpha 1 (importin alpha 5)	KPNA1
3e-06	7.5e-05	0	526.6	247.3	2.129	203233_at	interleukin 4 receptor	IL4R
3e-06	7.5e-05	0	457.7	199.6	2.293	207431_s_at	degenerative spermatocyte homolog 1, lipid desaturase (Drosophila)	DEGS1
3e-06	7.5e-05	0	910.6	393.9	2.312	213067_at	myosin, heavy polypeptide 10, non-muscle	MYH10
3e-06	7.5e-05	0	1546.4	565.8	2.733	226452_at	pyruvate dehydrogenase kinase, isozyme 1	PDK1
3e-06	7.5e-05	0	172.5	56.7	3.042	209000_s_at	septin 8	2013-09-08
3e-06	7.5e-05	0	1757.1	508.2	3.457	226021_at	retinol dehydrogenase 10 (all-trans)	RDH10
3e-06	7.5e-05	0	410.1	108.6	3.776	206110_at	histone 1, H3h	HIST1H3H
3e-06	7.5e-05	0.0001	160.2	38.4	4.172	204603_at	exonuclease 1	EXO1
3.1e-06	7.7e-05	0	65.3	331	0.197	239569_at	hypothetical gene supported by AK056047; AK056281; AK123838	FLJ31485
3.1e-06	7.7e-05	0	93	362.2	0.257	220618_s_at	zinc finger, CW type with PWWP domain 1	ZCWPW1
3.1e-06	7.7e-05	0	1600.7	4025.8	0.398	209369_at	annexin A3	ANXA3
3.1e-06	7.7e-05	0	430.1	770.9	0.558	243976_at	CDNA FLJ39332 fis, clone OCBBF2017069
3.1e-06	7.7e-05	0	849.1	498.3	1.704	222979_s_at	surfeit 4	SURF4
3.1e-06	7.7e-05	0	2548	1420.1	1.794	201948_at	guanine nucleotide binding protein-like 2 (nucleolar)	GNL2
3.1e-06	7.7e-05	0	6525.4	3493.5	1.868	225083_at	chromosome 6 open reading frame 51	C6orf51
3.1e-06	7.7e-05	0.0001	818.5	390.3	2.097	65517_at	adaptor-related protein complex 1, mu 2 subunit	AP1M2
3.1e-06	7.7e-05	0.0001	602.7	238.1	2.531	232685_at	Ets variant gene 6 (TEL oncogene)	ETV6
3.1e-06	7.7e-05	0.0001	57.2	20.1	2.846	1553284_s_at	leishmanolysin-like (metallopeptidase M8 family)	LMLN
3.1e-06	7.7e-05	0	383.9	95.8	4.007	201614_s_at	RuvB-like 1 (E. coli)	RUVBL1
3.1e-06	7.7e-05	0	99.9	24	4.163	204455_at	dystonin	DST
3.2e-06	7.89e-05	0	31.5	138.7	0.227	232549_at	RNA binding motif protein 11	RBM11
3.2e-06	7.89e-05	0	119.9	497.7	0.241	227623_at	CDNA FLJ30478 fis, clone BRAWH1000167
3.2e-06	7.89e-05	0	298.9	1012.8	0.295	228698_at	SRY (sex determining region Y)-box 7	SOX7
3.2e-06	7.89e-05	0	215.3	556.8	0.387	1557558_s_at	Matrilin 1, cartilage matrix protein	MATN1
3.2e-06	7.89e-05	0	467.3	911.5	0.513	204617_s_at	adrenocortical dysplasia homolog (mouse)	ACD
3.2e-06	7.89e-05	0	2537.9	4459.5	0.569	218397_at	Fanconi anemia, complementation group L	FANCL
3.2e-06	7.89e-05	0	606.7	1063.7	0.57	228331_at	chromosome 11 open reading frame 31	C11orf31
3.2e-06	7.89e-05	0	323.8	563.6	0.575	244189_at	KIAA1648 protein	KIAA1648
3.2e-06	7.89e-05	0	4248.9	2722	1.561	212160_at	exportin, tRNA (nuclear export receptor for tRNAs)	XPOT
3.2e-06	7.89e-05	0	304.4	109.6	2.777	200831_s_at	stearoyl-CoA desaturase (delta-9-desaturase)	SCD
3.2e-06	7.89e-05	0	258.4	86.4	2.991	233058_at	Chloride channel CLIC-like 1	CLCC1
3.2e-06	7.89e-05	0	579	183.1	3.162	209896_s_at	protein tyrosine phosphatase, non-receptor type 11 (Noonan syndrome 1)	PTPN11
3.2e-06	7.89e-05	0	70.1	17.5	4.006	202067_s_at	low density lipoprotein receptor (familial hypercholesterolemia)	LDLR
3.2e-06	7.89e-05	0	141.6	21.4	6.617	1554807_a_at	spire homolog 1 (Drosophila)	SPIRE1
3.2e-06	7.89e-05	0	117.9	16.3	7.233	204667_at	forkhead box A1	FOXA1
3.2e-06	7.89e-05	0.0001	575.9	76.9	7.489	203915_at	chemokine (C-X-C motif) ligand 9	CXCL9
3.3e-06	8.1e-05	0	122.1	703.9	0.173	230287_at	RUN and TBC1 domain containing 2	RUTBC2
3.3e-06	8.1e-05	0	37.6	115	0.327	234676_s_at	HemK methyltransferase family member 2	HEMK2
3.3e-06	8.1e-05	0	572.9	1632.2	0.351	229033_s_at	melanoma associated antigen (mutated) 1	MUM1
3.3e-06	8.1e-05	0	1302.7	2236.2	0.583	228680_at	kinesin family member 3A	KIF3A
3.3e-06	8.1e-05	0	1465.9	2432.3	0.603	225044_at	5'-nucleotidase, cytosolic III-like	NT5C3L
3.3e-06	8.1e-05	0	1809.2	2866.1	0.631	218312_s_at	zinc finger protein 447	ZNF447
3.3e-06	8.1e-05	0	1235.7	688.5	1.795	201025_at	eukaryotic translation initiation factor 5B	EIF5B
3.3e-06	8.1e-05	0	1248.4	636	1.963	222432_s_at	coiled-coil domain containing 47	CCDC47
3.3e-06	8.1e-05	0	390.9	194.5	2.01	221957_at	Pyruvate dehydrogenase kinase, isozyme 3	PDK3
3.3e-06	8.1e-05	0	176.1	87	2.024	1553603_s_at	ADP-ribosylation factor-like 6 interacting protein 2	ARL6IP2
3.3e-06	8.1e-05	0	120.1	52.8	2.275	216568_x_at
3.4e-06	8.31e-05	0	3.5	17.9	0.196	207696_at	fucosyltransferase 9 (alpha (1,3) fucosyltransferase)	FUT9
3.4e-06	8.31e-05	0	45.3	186.9	0.242	230545_at
3.4e-06	8.31e-05	0	59.9	218.4	0.274	242605_at	Decorin	DCN
3.4e-06	8.31e-05	0	298.8	682.7	0.438	212991_at	F-box protein 9	FBXO9
3.4e-06	8.31e-05	0	260.6	593.4	0.439	226500_at	zinc finger protein 651	ZNF651
3.4e-06	8.31e-05	0	1406	2578.6	0.545	1553704_x_at	zinc finger protein 791	ZNF791
3.4e-06	8.31e-05	0	201.5	88.5	2.277	224177_s_at	chromosome X open reading frame 26	CXorf26
3.4e-06	8.31e-05	0	2471.7	900.5	2.745	201341_at	ectodermal-neural cortex (with BTB-like domain)	ENC1
3.4e-06	8.31e-05	0	203.9	57.4	3.552	226088_at	zinc finger, DHHC-type containing 12	ZDHHC12
3.4e-06	8.31e-05	0	115.9	19.4	5.974	1563022_at	hypothetical gene supported by BC017958	LOC347475
3.5e-06	8.5e-05	0	322.8	1077.9	0.299	217593_at	zinc finger protein 447	ZNF447
3.5e-06	8.5e-05	0	152.6	484	0.315	241745_at	Full-length cDNA clone CS0DI029YI16 of Placenta Cot 25-normalized of Homo sapiens (human)
3.5e-06	8.5e-05	0	1194.3	3397.5	0.352	204235_s_at	GULP, engulfment adaptor PTB domain containing 1	GULP1
3.5e-06	8.5e-05	0	13.1	36.5	0.359	201044_x_at	dual specificity phosphatase 1	DUSP1
3.5e-06	8.5e-05	0	2703.4	6013.1	0.45	217707_x_at	SWI/SNF related, matrix associated, actin dependent regulator of chromatin, subfamily a, member 2	SMARCA2
3.5e-06	8.5e-05	0	1796	3235	0.555	202060_at	Ctr9, Paf1/RNA polymerase II complex component, homolog (S. cerevisiae)	CTR9
3.5e-06	8.5e-05	0	1046.9	591.7	1.769	202124_s_at	trafficking protein, kinesin binding 2	TRAK2
3.5e-06	8.5e-05	0	566.1	311.1	1.82	217749_at	coatomer protein complex, subunit gamma	COPG
3.5e-06	8.5e-05	0.0001	131.2	64.2	2.044	243786_at	zinc finger, DHHC-type containing 20	ZDHHC20
3.5e-06	8.5e-05	0	110.4	38.6	2.86	210732_s_at	lectin, galactoside-binding, soluble, 8 (galectin 8)	LGALS8
3.5e-06	8.5e-05	0	629.2	192.5	3.269	204092_s_at	aurora kinase A	AURKA
3.5e-06	8.5e-05	0	352.4	97.1	3.629	205394_at	CHK1 checkpoint homolog (S. pombe)	CHEK1
3.5e-06	8.5e-05	0.0001	93.8	24.5	3.829	201747_s_at	scaffold attachment factor B	SAFB
3.6e-06	8.68e-05	0	20	86.4	0.231	239894_at
3.6e-06	8.68e-05	0	280	992.7	0.282	232090_at	Dynamin 3	DNM3
3.6e-06	8.68e-05	0	85.8	301	0.285	239943_x_at	Phosphatidylinositol glycan, class L	PIGL
3.6e-06	8.68e-05	0	79	261.3	0.302	228329_at
3.6e-06	8.68e-05	0	109.2	293.6	0.372	1553247_a_at	Zinc finger protein 564	ZNF564
3.6e-06	8.68e-05	0	97.9	242.3	0.404	237728_at	Integrin, alpha 2 (CD49B, alpha 2 subunit of VLA-2 receptor)	ITGA2
3.6e-06	8.68e-05	0	1874.3	3798	0.493	202393_s_at	Kruppel-like factor 10	KLF10
3.6e-06	8.68e-05	0	12720.1	21347.9	0.596	200754_x_at	splicing factor, arginine/serine-rich 2	SFRS2
3.6e-06	8.68e-05	0	4487.1	7154.9	0.627	212616_at	chromodomain helicase DNA binding protein 9	CHD9
3.6e-06	8.68e-05	0	295.5	180.3	1.639	222493_s_at	zinc finger, AN1-type domain 3	ZFAND3
3.6e-06	8.68e-05	0.0001	471.9	261.6	1.804	203238_s_at	Notch homolog 3 (Drosophila)	NOTCH3
3.6e-06	8.68e-05	0	393.1	150.7	2.608	209966_x_at	estrogen-related receptor gamma	ESRRG
3.6e-06	8.68e-05	0	189.5	65.9	2.876	209653_at	karyopherin alpha 4 (importin alpha 3)	KPNA4
3.6e-06	8.68e-05	0	100.3	29.9	3.355	1554433_a_at	zinc finger protein 146	ZNF146
3.6e-06	8.68e-05	0	125.3	36.4	3.442	1560342_at	Zinc finger, AN1-type domain 3	ZFAND3
3.7e-06	8.88e-05	0	203.7	2823.2	0.072	240253_at	Transcribed locus
3.7e-06	8.88e-05	0	52.1	317.2	0.164	204753_s_at	hepatic leukemia factor	HLF
3.7e-06	8.88e-05	0	167.2	735.1	0.227	224940_s_at	pregnancy-associated plasma protein A, pappalysin 1	PAPPA
3.7e-06	8.88e-05	0.0001	365.5	1003.1	0.364	228593_at	hypothetical LOC339483	LOC339483
3.7e-06	8.88e-05	0	194.4	509.3	0.382	237223_at
3.7e-06	8.88e-05	0	137.3	259.7	0.529	220321_s_at	coiled-coil domain containing 121	CCDC121
3.7e-06	8.88e-05	0	320.4	583.3	0.549	205362_s_at	prefoldin subunit 4	PFDN4
3.7e-06	8.88e-05	0	2347.7	3816.4	0.615	218253_s_at	ligatin	LGTN
3.7e-06	8.88e-05	0	7018.9	4762.1	1.474	212137_at	La ribonucleoprotein domain family, member 1	LARP1
3.7e-06	8.88e-05	0	903.5	518.1	1.744	202188_at	nucleoporin 93kDa	NUP93
3.7e-06	8.88e-05	0	55.1	13.9	3.964	1555469_a_at	cytoplasmic linker associated protein 2	CLASP2
3.8e-06	9.09e-05	0	83	322.4	0.257	206646_at	glioma-associated oncogene homolog 1 (zinc finger protein)	GLI1
3.8e-06	9.09e-05	0.0001	47.8	164.7	0.29	243547_at	hypothetical protein FLJ39639	FLJ39639
3.8e-06	9.09e-05	0	118.1	262.6	0.45	233191_at	RUN and FYVE domain containing 2	RUFY2
3.8e-06	9.09e-05	0	1378.7	2857.1	0.483	225421_at	aminoacylase 1-like 2	ACY1L2
3.8e-06	9.09e-05	0	865.8	446.7	1.938	202613_at	CTP synthase	CTPS
3.8e-06	9.09e-05	0	811.9	416.9	1.947	226121_at	dehydrogenase/reductase (SDR family) member 13	DHRS13
3.8e-06	9.09e-05	0	424.6	81.7	5.197	217356_s_at	phosphoglycerate kinase 1	PGK1
3.9e-06	9.28e-05	0	406.5	2185.3	0.186	226388_at	transcription elongation factor A (SII), 3	TCEA3
3.9e-06	9.28e-05	0	168.2	550.9	0.305	202861_at	period homolog 1 (Drosophila)	PER1
3.9e-06	9.28e-05	0	2892.2	5817.3	0.497	210346_s_at	CDC-like kinase 4	CLK4
3.9e-06	9.28e-05	0	135.2	254.6	0.531	244398_x_at	zinc finger protein 684	ZNF684
3.9e-06	9.28e-05	0	222.2	405.7	0.548	239101_at	itchy homolog E3 ubiquitin protein ligase (mouse)	ITCH
3.9e-06	9.28e-05	0	1077.9	660.5	1.632	207525_s_at	GIPC PDZ domain containing family, member 1	GIPC1
3.9e-06	9.28e-05	0	565.4	343.9	1.644	1554747_a_at	septin 2	2013-09-02
3.9e-06	9.28e-05	0	531.2	294.9	1.801	235688_s_at	Transcribed locus
3.9e-06	9.28e-05	0	346.2	162.7	2.128	222250_s_at	integrator complex subunit 7	INTS7
3.9e-06	9.28e-05	0.0001	261	92	2.837	219556_at	chromosome 16 open reading frame 59	C16orf59
3.9e-06	9.28e-05	0	839.1	291.3	2.881	204817_at	extra spindle poles like 1 (S. cerevisiae)	ESPL1
3.9e-06	9.28e-05	0	135.2	34.5	3.919	201249_at	solute carrier family 2 (facilitated glucose transporter), member 1	SLC2A1
3.9e-06	9.28e-05	0.0001	242.4	30.6	7.922	210511_s_at	inhibin, beta A (activin A, activin AB alpha polypeptide)	INHBA
4e-06	9.47e-05	0	98.7	732.1	0.135	1558828_s_at	Hypothetical protein DKFZp586C0721	DKFZp586C0721
4e-06	9.47e-05	0	80.9	591.1	0.137	243140_at	Actin, alpha 2, smooth muscle, aorta	ACTA2
4e-06	9.47e-05	0	15.4	108.3	0.142	207702_s_at	membrane associated guanylate kinase, WW and PDZ domain containing 2	MAGI2
4e-06	9.47e-05	0	298.8	1628.8	0.183	201842_s_at	EGF-containing fibulin-like extracellular matrix protein 1	EFEMP1
4e-06	9.47e-05	0	1117.1	3350.3	0.333	204079_at	tyrosylprotein sulfotransferase 2	TPST2
4e-06	9.47e-05	0	1013.8	2875.3	0.353	227708_at	eukaryotic translation elongation factor 1 alpha 1	EEF1A1
4e-06	9.47e-05	0	722.9	1334.6	0.542	228700_at	CDNA FLJ11567 fis, clone HEMBA1003276
4e-06	9.47e-05	0	377.2	204.2	1.847	224674_at	tweety homolog 3 (Drosophila)	TTYH3
4e-06	9.47e-05	0	1127.3	350.5	3.216	222740_at	ATPase family, AAA domain containing 2	ATAD2
4e-06	9.47e-05	0	49.9	11.5	4.339	242098_at	hypothetical protein LOC202451	LOC202451
4e-06	9.47e-05	0	372.4	76	4.9	226960_at	DMC	UNQ473
4.1e-06	9.66e-05	0	249.7	632.5	0.395	237745_at	hypothetical LOC641467	LOC641467
4.1e-06	9.66e-05	0	596.4	1320.7	0.452	202192_s_at	growth arrest-specific 7	GAS7
4.1e-06	9.66e-05	0	230.2	506.3	0.455	243150_at	Transcribed locus
4.1e-06	9.66e-05	0	405.1	767.4	0.528	235603_at	heterogeneous nuclear ribonucleoprotein U (scaffold attachment factor A)	HNRPU
4.1e-06	9.66e-05	0	2490.6	4534.9	0.549	213842_x_at	NOL1/NOP2/Sun domain family, member 5C	NSUN5C
4.1e-06	9.66e-05	0	545.1	978.1	0.557	213930_at	MRNA from chromosome 5q21-22, clone:843Ex
4.1e-06	9.66e-05	0	1014.2	648.2	1.565	222995_s_at	rhomboid domain containing 2	RHBDD2
4.1e-06	9.66e-05	0.0002	200.6	86.8	2.311	228786_at	hypothetical gene supported by BC014163	LOC387647
4.1e-06	9.66e-05	0.0001	317.3	135.3	2.345	204858_s_at	endothelial cell growth factor 1 (platelet-derived)	ECGF1
4.1e-06	9.66e-05	0	637.2	246.7	2.583	1555486_a_at	hypothetical protein FLJ14213	FLJ14213
4.1e-06	9.66e-05	0	185.2	39	4.749	242517_at	KISS1 receptor	KISS1R
4.2e-06	9.85e-05	0.0001	520.6	3255	0.16	227341_at	Chromosome 10 open reading frame 30	C10orf30
4.2e-06	9.85e-05	0	100.3	614	0.163	201843_s_at	EGF-containing fibulin-like extracellular matrix protein 1	EFEMP1
4.2e-06	9.85e-05	0	244	743.4	0.328	236521_at	Transcribed locus
4.2e-06	9.85e-05	0.0001	684.3	1469.9	0.466	243405_at	Thioredoxin domain containing 5	TXNDC5
4.2e-06	9.85e-05	0	11345.5	21759.1	0.521	200029_at	ribosomal protein L19 /// ribosomal protein L19	RPL19
4.2e-06	9.85e-05	0	677.7	1240.9	0.546	240344_x_at	chromosome 5 open reading frame 31	C5orf31
4.2e-06	9.85e-05	0.0001	1280.7	2041.5	0.627	209705_at
4.2e-06	9.85e-05	0	2281.5	3529.5	0.646	225572_at	Family with sequence similarity 119, member A	FAM119A
4.2e-06	9.85e-05	0	563.6	237	2.378	221563_at	dual specificity phosphatase 10	DUSP10
4.2e-06	9.85e-05	0	951.6	299.9	3.173	38158_at	extra spindle poles like 1 (S. cerevisiae)	ESPL1
4.2e-06	9.85e-05	0	443.7	124.6	3.561	1569312_at	Zinc finger protein 146	ZNF146
4.3e-06	0.0001005	0	1560.4	2867.5	0.544	218258_at	polymerase (RNA) I polypeptide D, 16kDa	POLR1D
4.3e-06	0.0001005	0	325.3	571.3	0.569	204063_s_at	unc-51-like kinase 2 (C. elegans)	ULK2
4.3e-06	0.0001005	0.0001	926.5	1450	0.639	219067_s_at	chromosome 10 open reading frame 86	C10orf86
4.3e-06	0.0001005	0	490	258.8	1.893	219180_s_at	peroxisome biogenesis factor 26	PEX26
4.3e-06	0.0001005	0	2941.6	1469.8	2.001	205882_x_at	adducin 3 (gamma)	ADD3
4.3e-06	0.0001005	0	1328.1	520.5	2.552	203580_s_at	solute carrier family 7 (cationic amino acid transporter, y+ system), member 6	SLC7A6
4.3e-06	0.0001005	0	62.1	10.8	5.75	234992_x_at	epithelial cell transforming sequence 2 oncogene	ECT2
4.4e-06	0.0001024	0	54.1	284.6	0.19	237015_at	WW domain containing oxidoreductase	WWOX
4.4e-06	0.0001024	0	47.6	171.8	0.277	239343_at	CDNA clone IMAGE:4821804
4.4e-06	0.0001024	0	610.1	1670.8	0.365	209293_x_at	inhibitor of DNA binding 4, dominant negative helix-loop-helix protein	ID4
4.4e-06	0.0001024	0	839.6	2016.8	0.416	1555870_at	chromosome 1 open reading frame 188	C1orf188
4.4e-06	0.0001024	0.0001	2522.3	4694.5	0.537	212944_at	solute carrier family 5 (inositol transporters), member 3	SLC5A3
4.4e-06	0.0001024	0	498.3	895.4	0.557	222275_at
4.4e-06	0.0001024	0	1840	907.3	2.028	208727_s_at	cell division cycle 42 (GTP binding protein, 25kDa)	CDC42
4.4e-06	0.0001024	0	600.3	286.2	2.097	212568_s_at	dihydrolipoamide S-acetyltransferase (E2 component of pyruvate dehydrogenase complex)	DLAT
4.4e-06	0.0001024	0	419.4	171.9	2.44	242281_at
4.5e-06	0.0001044	0	865.9	1496.4	0.579	226413_at	hypothetical gene supported by BC047417	LOC400027
4.5e-06	0.0001044	0	862.3	478.6	1.802	204479_at	osteoclast stimulating factor 1	OSTF1
4.5e-06	0.0001044	0	450.7	248.2	1.816	212877_at	kinesin 2	KNS2
4.5e-06	0.0001044	0	2032.1	998.3	2.036	225009_at	CKLF-like MARVEL transmembrane domain containing 4	CMTM4
4.5e-06	0.0001044	0	368	170.3	2.161	218156_s_at	TSR1, 20S rRNA accumulation, homolog (S. cerevisiae)	TSR1
4.5e-06	0.0001044	0	131	51.2	2.559	206536_s_at	baculoviral IAP repeat-containing 4	BIRC4
4.5e-06	0.0001044	0	122	32.1	3.801	222075_s_at	ornithine decarboxylase antizyme 3	OAZ3
4.6e-06	0.0001063	0	89.4	649.9	0.138	209763_at	chordin-like 1	CHRDL1
4.6e-06	0.0001063	0.0001	236.1	978.1	0.241	1569648_at	dapper, antagonist of beta-catenin, homolog 2 (Xenopus laevis)	DACT2
4.6e-06	0.0001063	0	1327.9	5320	0.25	225288_at	Full-length cDNA clone CS0DI001YP15 of Placenta Cot 25-normalized of Homo sapiens (human)
4.6e-06	0.0001063	0	2096.1	4987.8	0.42	225330_at	hypothetical protein MGC18216	MGC18216
4.6e-06	0.0001063	0	209.4	496.2	0.422	224525_s_at	GTP-binding protein 9 (putative) /// GTP-binding protein 9 (putative)	GTPBP9
4.6e-06	0.0001063	0	1350.9	2906.9	0.465	226316_at	CDNA clone IMAGE:5295896
4.6e-06	0.0001063	0	768.6	1512.7	0.508	222629_at	REV1-like (yeast)	REV1L
4.6e-06	0.0001063	0	13863.7	7766	1.785	200599_s_at	heat shock protein 90kDa beta (Grp94), member 1	HSP90B1
4.6e-06	0.0001063	0	1683.9	691.2	2.436	225646_at	cathepsin C	CTSC
4.6e-06	0.0001063	0	3918.5	1345	2.913	204026_s_at	ZW10 interactor	ZWINT
4.6e-06	0.0001063	0	74.6	23.6	3.161	1554794_a_at	ubiquitin protein ligase E3C	UBE3C
4.7e-06	0.0001081	0	195.7	1328.9	0.147	243362_s_at	hypothetical protein LOC641518	LOC641518
4.7e-06	0.0001081	0	43.9	195.8	0.224	235655_at	Transcribed locus, weakly similar to XP_209041.2 PREDICTED: similar to KIAA1503 protein [Homo sapiens]
4.7e-06	0.0001081	0	148.5	624.4	0.238	238493_at	zinc finger protein 506	ZNF506
4.7e-06	0.0001081	0	171.1	569.6	0.3	239995_at	Transcribed locus, strongly similar to XP_211447.2 PREDICTED: hypothetical protein XP_211447 [Homo sapiens]
4.7e-06	0.0001081	0	234.2	586.5	0.399	222013_x_at	Amyloid beta (A4) precursor protein (peptidase nexin-II, Alzheimer disease)	APP
4.7e-06	0.0001081	0	109.9	253.3	0.434	1555865_at	hypothetical protein LOC255512	LOC255512
4.7e-06	0.0001081	0	424.6	255.7	1.661	219662_at	hypothetical protein MGC5509	MGC5509
4.7e-06	0.0001081	0	1559.1	686.3	2.272	204224_s_at	GTP cyclohydrolase 1 (dopa-responsive dystonia)	GCH1
4.7e-06	0.0001081	0	1104	450.4	2.451	222409_at	coronin, actin binding protein, 1C	CORO1C
4.8e-06	0.00011	0	355.9	2454.2	0.145	221275_s_at
4.8e-06	0.00011	0	7.3	38	0.192	1559650_at	Homo sapiens, clone IMAGE:5216436, mRNA
4.8e-06	0.00011	0	31.4	122.2	0.257	238643_at	Neuroblastoma, suppression of tumorigenicity 1	NBL1
4.8e-06	0.00011	0	187.9	711.5	0.264	241834_at	Full-length cDNA clone CS0DC013YI04 of Neuroblastoma Cot 25-normalized of Homo sapiens (human)
4.8e-06	0.00011	0	58.4	215.8	0.271	210380_s_at	calcium channel, voltage-dependent, alpha 1G subunit	CACNA1G
4.8e-06	0.00011	0	184.2	384.7	0.479	242425_at	V-raf-1 murine leukemia viral oncogene homolog 1	RAF1
4.8e-06	0.00011	0	4149.1	2386.9	1.738	201139_s_at	Sjogren syndrome antigen B (autoantigen La)	SSB
4.8e-06	0.00011	0.0001	568.2	292	1.946	218890_x_at	mitochondrial ribosomal protein L35	MRPL35
4.8e-06	0.00011	0.0001	173.9	70.1	2.481	1553672_at	enabled homolog (Drosophila)	ENAH
4.9e-06	0.0001114	0.0001	211.9	1036.4	0.204	219230_at	transmembrane protein 100	TMEM100
4.9e-06	0.0001114	0	1259.3	5684.6	0.222	218793_s_at	sex comb on midleg-like 1 (Drosophila)	SCML1
4.9e-06	0.0001114	0	1935.1	5072.1	0.382	204158_s_at	T-cell, immune regulator 1, ATPase, H+ transporting, lysosomal V0 subunit A3	TCIRG1
4.9e-06	0.0001114	0	338.5	815.9	0.415	232758_s_at	Cornichon homolog 3 (Drosophila)	CNIH3
4.9e-06	0.0001114	0	2123.4	4966.4	0.428	213460_x_at	NOL1/NOP2/Sun domain family, member 5C	NSUN5C
4.9e-06	0.0001114	0	2144.9	4489.3	0.478	1558487_a_at	transmembrane emp24 protein transport domain containing 4	TMED4
4.9e-06	0.0001114	0	2722.2	4498.9	0.605	201603_at	protein phosphatase 1, regulatory (inhibitor) subunit 12A	PPP1R12A
4.9e-06	0.0001114	0	339.3	524.8	0.647	238773_at	methyltransferase 5 domain containing 1	METT5D1
4.9e-06	0.0001114	0	24269.1	15166.1	1.6	211378_x_at	peptidylprolyl isomerase A (cyclophilin A)	PPIA
4.9e-06	0.0001114	0	242.9	149.7	1.623	233558_s_at	FLJ12716 protein	FLJ12716
4.9e-06	0.0001114	0	1030.2	578.8	1.78	222424_s_at	nuclear casein kinase and cyclin-dependent kinase substrate 1	NUCKS1
4.9e-06	0.0001114	0	229.9	126.5	1.817	221082_s_at	NDRG family member 3	NDRG3
4.9e-06	0.0001114	0	588.9	269.2	2.188	228488_at	TBC1 domain family, member 16	TBC1D16
4.9e-06	0.0001114	0	577.5	231.4	2.496	230492_s_at	hypothetical protein KIAA1434	RP5-1022P6.2
4.9e-06	0.0001114	0.0001	268.2	88.6	3.027	209714_s_at	cyclin-dependent kinase inhibitor 3 (CDK2-associated dual specificity phosphatase)	CDKN3
4.9e-06	0.0001114	0	380.3	122	3.117	219474_at	chromosome 3 open reading frame 52	C3orf52
4.9e-06	0.0001114	0	227.8	54.8	4.157	218400_at	2'-5'-oligoadenylate synthetase 3, 100kDa	OAS3
4.9e-06	0.0001114	0	57.7	10.6	5.443	223985_at	fibronectin type III and SPRY domain containing 1-like	FSD1L
5e-06	0.0001134	0.0001	308.6	827.8	0.373	223392_s_at	teashirt family zinc finger 3	TSHZ3
5e-06	0.0001134	0	346.9	715.7	0.485	215156_at	WD repeat domain 61	WDR61
5e-06	0.0001134	0	1708.1	2761.3	0.619	212847_at	Far upstream element (FUSE) binding protein 1	FUBP1
5e-06	0.0001134	0	458.5	206.1	2.225	208613_s_at	filamin B, beta (actin binding protein 278)	FLNB
5e-06	0.0001134	0	101.9	42.3	2.409	210458_s_at	TRAF family member-associated NFKB activator	TANK
5e-06	0.0001134	0	55	14.6	3.767	220092_s_at	anthrax toxin receptor 1	ANTXR1
5e-06	0.0001134	0	110.4	13.6	8.118	228948_at	EPH receptor A4	EPHA4
5.1e-06	0.0001149	0	549	5089.1	0.108	210319_x_at	msh homeobox homolog 2 (Drosophila)	MSX2
5.1e-06	0.0001149	0	57.9	310.7	0.186	241710_at
5.1e-06	0.0001149	0	569.1	1804.7	0.315	1554003_at	Rho-guanine nucleotide exchange factor /// similar to Rho-guanine nucleotide exchange factor (Rho-interacting protein 2) (RhoGEF) (RIP2)	RGNEF /// LOC643607
5.1e-06	0.0001149	0	122.7	384.4	0.319	1559050_at	HLA complex group 27	HCG27
5.1e-06	0.0001149	0	228.2	650.4	0.351	204934_s_at	hepsin (transmembrane protease, serine 1)	HPN
5.1e-06	0.0001149	0.0001	9384.3	25966	0.361	212958_x_at	peptidylglycine alpha-amidating monooxygenase	PAM
5.1e-06	0.0001149	0	289.1	684.8	0.422	1557353_at	CDNA FLJ38904 fis, clone NT2NE2001524
5.1e-06	0.0001149	0	523.2	1159.8	0.451	218411_s_at	MAP3K12 binding inhibitory protein 1	MBIP
5.1e-06	0.0001149	0	923.6	1693.8	0.545	223507_at	ClpX caseinolytic peptidase X homolog (E. coli)	CLPX
5.1e-06	0.0001149	0	1565.4	2705.3	0.579	208673_s_at	splicing factor, arginine/serine-rich 3	SFRS3
5.1e-06	0.0001149	0.0001	1496.1	845.4	1.77	220925_at	MAK10 homolog, amino-acid N-acetyltransferase subunit, (S. cerevisiae)	MAK10
5.1e-06	0.0001149	0	669.2	312	2.145	207749_s_at	protein phosphatase 2 (formerly 2A), regulatory subunit B'', alpha	PPP2R3A
5.1e-06	0.0001149	0	514.2	222.3	2.313	200008_s_at	GDP dissociation inhibitor 2 /// GDP dissociation inhibitor 2	GDI2
5.1e-06	0.0001149	0	190.9	59.7	3.198	238959_at	La ribonucleoprotein domain family, member 4	LARP4
5.1e-06	0.0001149	0	317.3	72.3	4.389	205572_at	angiopoietin 2	ANGPT2
5.2e-06	0.0001166	0	1702.2	4457.1	0.382	205583_s_at	chromosome X open reading frame 45	CXorf45
5.2e-06	0.0001166	0	166.1	431.4	0.385	208056_s_at	core-binding factor, runt domain, alpha subunit 2; translocated to, 3	CBFA2T3
5.2e-06	0.0001166	0	106.6	204.2	0.522	230314_at	Transcribed locus, strongly similar to XP_511805.1 PREDICTED: hypothetical protein XP_511805 [Pan troglodytes]
5.2e-06	0.0001166	0	4168	7958.7	0.524	213168_at	Sp3 transcription factor	SP3
5.2e-06	0.0001166	0.0001	193.5	362.4	0.534	223152_at	protein phosphatase 1, regulatory (inhibitor) subunit 12C	PPP1R12C
5.2e-06	0.0001166	0	904.5	1586.5	0.57	207618_s_at	BCS1-like (yeast)	BCS1L
5.2e-06	0.0001166	0	992.7	1624.9	0.611	227990_at	Transcribed locus
5.2e-06	0.0001166	0	187.5	101.3	1.851	210716_s_at	restin (Reed-Steinberg cell-expressed intermediate filament-associated protein)	RSN
5.2e-06	0.0001166	0	859.8	450.1	1.91	203033_x_at	fumarate hydratase	FH
5.2e-06	0.0001166	0	756.8	376.6	2.01	209445_x_at	chromosome 7 open reading frame 44	C7orf44
5.2e-06	0.0001166	0	2750.3	1183.9	2.323	219105_x_at	origin recognition complex, subunit 6 like (yeast)	ORC6L
5.2e-06	0.0001166	0	306.5	120	2.554	213418_at	heat shock 70kDa protein 6 (HSP70B')	HSPA6
5.3e-06	0.0001183	0	24.6	117.8	0.209	235468_at	Transcribed locus, strongly similar to XP_290734.5 PREDICTED: similar to ataxin 2-binding protein 1 isoform 4; hexaribonucleotide binding protein 1 [Homo sapiens]
5.3e-06	0.0001183	0	250.9	953.8	0.263	218621_at	HemK methyltransferase family member 1	HEMK1
5.3e-06	0.0001183	0	1091.6	2701.8	0.404	202450_s_at	cathepsin K (pycnodysostosis)	CTSK
5.3e-06	0.0001183	0	838.8	2002	0.419	213106_at
5.3e-06	0.0001183	0	2009.9	3771.1	0.533	203301_s_at	cyclin D binding myb-like transcription factor 1	DMTF1
5.3e-06	0.0001183	0.0001	1936	3550.3	0.545	203897_at	LYR motif containing 1	LYRM1
5.3e-06	0.0001183	0	1171	1983.3	0.59	51200_at	hypothetical protein FLJ20850	FLJ20850
5.3e-06	0.0001183	0	1274.5	681.3	1.871	204976_s_at	Alport syndrome, mental retardation, midface hypoplasia and elliptocytosis chromosomal region, gene 1	AMMECR1
5.3e-06	0.0001183	0	3405.1	1691.7	2.013	211989_at	SWI/SNF related, matrix associated, actin dependent regulator of chromatin, subfamily e, member 1	SMARCE1
5.3e-06	0.0001183	0	674.8	333.3	2.025	212271_at	mitogen-activated protein kinase 1	MAPK1
5.3e-06	0.0001183	0	1786.3	560.1	3.189	201721_s_at	lysosomal associated multispanning membrane protein 5	LAPTM5
5.4e-06	0.00012	0	134.5	645.9	0.208	242904_x_at
5.4e-06	0.00012	0	509.9	1354	0.377	211671_s_at	nuclear receptor subfamily 3, group C, member 1 (glucocorticoid receptor) /// nuclear receptor subfamily 3, group C, member 1 (glucocorticoid receptor)	NR3C1
5.4e-06	0.00012	0	118.3	307.7	0.384	239425_at	Full length insert cDNA clone ZC34E11
5.4e-06	0.00012	0	123.9	280.5	0.442	244368_x_at	MRNA; cDNA DKFZp451K063 (from clone DKFZp451K063)
5.4e-06	0.00012	0	360.4	609	0.592	229100_s_at	translocase of inner mitochondrial membrane 22 homolog (yeast)	TIMM22
5.4e-06	0.00012	0	2627.1	4011.4	0.655	1553955_at	coiled-coil domain containing 128	CCDC128
5.4e-06	0.00012	0	3035.2	4602.8	0.659	223015_at	eukaryotic translation initiation factor 2A, 65kDa	EIF2A
5.4e-06	0.00012	0	24964.5	15529.7	1.608	211978_x_at	peptidylprolyl isomerase A (cyclophilin A)	PPIA
5.4e-06	0.00012	0	678.7	216.3	3.138	1555419_a_at	N-acylsphingosine amidohydrolase (acid ceramidase) 1	ASAH1
5.4e-06	0.00012	0	2353.7	639.3	3.682	203213_at	cell division cycle 2, G1 to S and G2 to M	CDC2
5.5e-06	0.0001217	0	129.1	555	0.233	244166_at	Apelin, AGTRL1 ligand	APLN
5.5e-06	0.0001217	0	1646	4245.3	0.388	233085_s_at	oligonucleotide/oligosaccharide-binding fold containing 2A	OBFC2A
5.5e-06	0.0001217	0	288.8	599	0.482	238069_at	Homo sapiens, clone IMAGE:5168282, mRNA
5.5e-06	0.0001217	0	573.7	1132.2	0.507	209838_at	COP9 constitutive photomorphogenic homolog subunit 2 (Arabidopsis)	COPS2
5.5e-06	0.0001217	0	7921.8	15198	0.521	208942_s_at	translocation protein 1	TLOC1
5.5e-06	0.0001217	0	515.8	304	1.697	212194_s_at	transmembrane 9 superfamily protein member 4	TM9SF4
5.5e-06	0.0001217	0	359.1	172.7	2.079	226118_at	centromere protein O	CENPO
5.5e-06	0.0001217	0	295.1	121	2.439	219208_at	F-box protein 11	FBXO11
5.5e-06	0.0001217	0	265	107.7	2.461	235341_at
5.5e-06	0.0001217	0	171.2	53.2	3.218	205246_at	peroxisome biogenesis factor 13	PEX13
5.6e-06	0.0001236	0	465.1	1085.1	0.429	235611_at
5.6e-06	0.0001236	0.0001	539.5	958.9	0.563	218712_at	chromosome 1 open reading frame 109	C1orf109
5.6e-06	0.0001236	0	9233.6	5597.5	1.65	217938_s_at	potassium channel modulatory factor 1	KCMF1
5.6e-06	0.0001236	0	510.4	294.6	1.733	217808_s_at	mitogen-activated protein kinase associated protein 1	MAPKAP1
5.6e-06	0.0001236	0	304.8	140.8	2.165	210236_at	protein tyrosine phosphatase, receptor type, f polypeptide (PTPRF), interacting protein (liprin), alpha 1	PPFIA1
5.6e-06	0.0001236	0	528.6	180.6	2.927	213008_at	KIAA1794	KIAA1794
5.7e-06	0.0001255	0	125.9	496.8	0.253	229942_at	basonuclin 2	BNC2
5.7e-06	0.0001255	0.0001	290.6	943.6	0.308	209785_s_at	phospholipase A2, group IVC (cytosolic, calcium-independent)	PLA2G4C
5.7e-06	0.0001255	0	208.3	420.9	0.495	229375_at	Peptidylprolyl isomerase E (cyclophilin E)	PPIE
5.7e-06	0.0001255	0	502.7	284	1.77	208184_s_at	transmembrane protein 1	TMEM1
5.7e-06	0.0001255	0	403.2	162.9	2.475	1554408_a_at	thymidine kinase 1, soluble	TK1
5.7e-06	0.0001255	0	2385.2	886.7	2.69	219787_s_at	epithelial cell transforming sequence 2 oncogene	ECT2
5.7e-06	0.0001255	0	128.1	16.1	7.957	236341_at	cytotoxic T-lymphocyte-associated protein 4	CTLA4
5.8e-06	0.0001275	0	1985.9	1051.4	1.889	207127_s_at	heterogeneous nuclear ribonucleoprotein H3 (2H9)	HNRPH3
5.8e-06	0.0001275	0	581.7	293.8	1.98	214095_at	serine hydroxymethyltransferase 2 (mitochondrial)	SHMT2
5.8e-06	0.0001275	0	1323.7	634	2.088	228315_at	CDNA clone IMAGE:5261213
5.8e-06	0.0001275	0.0001	169.5	73.2	2.316	221430_s_at	ring finger protein 146 /// ring finger protein 146	RNF146
5.9e-06	0.0001294	0	2451.1	6218.7	0.394	221589_s_at	aldehyde dehydrogenase 6 family, member A1	ALDH6A1
5.9e-06	0.0001294	0	555.8	1066.3	0.521	229732_at	ZFP-36 for a zinc finger protein	HSZFP36
5.9e-06	0.0001294	0	766.7	1354.8	0.566	218142_s_at	cereblon	CRBN
5.9e-06	0.0001294	0	1554.4	573.7	2.709	204567_s_at	ATP-binding cassette, sub-family G (WHITE), member 1	ABCG1
5.9e-06	0.0001294	0	719.9	258.7	2.783	211713_x_at	KIAA0101 /// KIAA0101	KIAA0101
6e-06	0.000131	0	50.5	178.9	0.282	205934_at	phospholipase C-like 1	PLCL1
6e-06	0.000131	0	538.6	1206.9	0.446	225586_at	WD repeat domain 85	WDR85
6e-06	0.000131	0	197.1	434.3	0.454	212026_s_at	exocyst complex component 7	EXOC7
6e-06	0.000131	0	893.2	1736.5	0.514	225677_at	B-cell receptor-associated protein 29	BCAP29
6e-06	0.000131	0	3520.4	6463.4	0.545	206555_s_at	THUMP domain containing 1	THUMPD1
6e-06	0.000131	0	1162.8	1962.4	0.593	213266_at	Gamma tubulin ring complex protein (76p gene)	76P
6e-06	0.000131	0	982.6	1474.3	0.666	218208_at	PQ loop repeat containing 1	PQLC1
6e-06	0.000131	0	774.6	490.7	1.579	229268_at	family with sequence similarity 105, member B	FAM105B
6e-06	0.000131	0	177.6	94	1.889	236217_at	solute carrier family 31 (copper transporters), member 1	SLC31A1
6e-06	0.000131	0	181.6	80.7	2.25	202638_s_at	intercellular adhesion molecule 1 (CD54), human rhinovirus receptor	ICAM1
6e-06	0.000131	0	545.3	149.8	3.64	213843_x_at	solute carrier family 6 (neurotransmitter transporter, creatine), member 8	SLC6A8
6.1e-06	0.0001326	0	53.7	358.3	0.15	222717_at	serum deprivation response (phosphatidylserine binding protein)	SDPR
6.1e-06	0.0001326	0	2851.4	7948.4	0.359	AFFX-LysX-3_at
6.1e-06	0.0001326	0	1127.8	2766.8	0.408	203468_at	cyclin-dependent kinase (CDC2-like) 10	CDK10
6.1e-06	0.0001326	0	321.4	734.3	0.438	243020_at	Family with sequence similarity 13, member A1	FAM13A1
6.1e-06	0.0001326	0	448	789	0.568	219034_at	poly (ADP-ribose) polymerase family, member 16	PARP16
6.1e-06	0.0001326	0	2264	3866.2	0.586	240592_at	ligand dependent nuclear receptor corepressor-like	LCORL
6.1e-06	0.0001326	0	1991.5	946.6	2.104	200611_s_at	WD repeat domain 1	WDR1
6.1e-06	0.0001326	0	241.9	71	3.407	223570_at	MCM10 minichromosome maintenance deficient 10 (S. cerevisiae)	MCM10
6.1e-06	0.0001326	0	46.4	9.8	4.735	211708_s_at	stearoyl-CoA desaturase (delta-9-desaturase) /// stearoyl-CoA desaturase (delta-9-desaturase)	SCD
6.1e-06	0.0001326	0.0002	1420.9	45.9	30.956	217022_s_at	immunoglobulin heavy constant alpha 1 /// immunoglobulin heavy constant alpha 2 (A2m marker)	IGHA1 /// IGHA2
6.2e-06	0.0001342	0	62.8	263.1	0.239	209936_at	RNA binding motif protein 5	RBM5
6.2e-06	0.0001342	0	358.9	918.1	0.391	228551_at	hypothetical protein MGC24039	MGC24039
6.2e-06	0.0001342	0	459.8	984.9	0.467	202903_at	LSM5 homolog, U6 small nuclear RNA associated (S. cerevisiae)	LSM5
6.2e-06	0.0001342	0	114.3	236.4	0.484	222376_at
6.2e-06	0.0001342	0	586.8	1028.4	0.571	204276_at	thymidine kinase 2, mitochondrial	TK2
6.2e-06	0.0001342	0	2159.8	3348.9	0.645	212888_at	Dicer1, Dcr-1 homolog (Drosophila)	DICER1
6.2e-06	0.0001342	0.0001	742.1	374.9	1.979	201392_s_at	insulin-like growth factor 2 receptor	IGF2R
6.2e-06	0.0001342	0	663.5	308.6	2.15	208784_s_at	kelch domain containing 3	KLHDC3
6.2e-06	0.0001342	0	3773.4	1730	2.181	208991_at	signal transducer and activator of transcription 3 (acute-phase response factor)	STAT3
6.2e-06	0.0001342	0	1227.8	559.2	2.196	208624_s_at	eukaryotic translation initiation factor 4 gamma, 1	EIF4G1
6.2e-06	0.0001342	0	131.5	56.9	2.311	209055_s_at	CDC5 cell division cycle 5-like (S. pombe)	CDC5L
6.3e-06	0.000136	0	667	1603.9	0.416	230142_s_at	cold inducible RNA binding protein	CIRBP
6.3e-06	0.000136	0	9809.8	19396	0.506	200012_x_at		RPL21 /// LOC653156 /// LOC653713 /// LOC653730 /// LOC653737
6.3e-06	0.000136	0	1187.5	648.3	1.832	220094_s_at	chromosome 6 open reading frame 79	C6orf79
6.3e-06	0.000136	0	1030.3	388.1	2.655	216804_s_at	PDZ and LIM domain 5	PDLIM5
6.3e-06	0.000136	0	93.5	31.5	2.968	225238_at	musashi homolog 2 (Drosophila)	MSI2
6.3e-06	0.000136	0	1103.9	358.3	3.081	221879_at	calmodulin-like 4	CALML4
6.3e-06	0.000136	0	294	66.4	4.428	226980_at	DEP domain containing 1B	DEPDC1B
6.4e-06	0.0001377	0.0001	67.6	301.9	0.224	230351_at	hypothetical protein LOC283481	LOC283481
6.4e-06	0.0001377	0	61.2	268.2	0.228	209960_at	hepatocyte growth factor (hepapoietin A; scatter factor)	HGF
6.4e-06	0.0001377	0	413.4	945.8	0.437	1559190_s_at	MRNA; cDNA DKFZp313H0740 (from clone DKFZp313H0740) /// Retinol dehydrogenase 13 (all-trans/9-cis)	RDH13
6.4e-06	0.0001377	0	1074.2	601.9	1.785	217911_s_at	BCL2-associated athanogene 3	BAG3
6.4e-06	0.0001377	0	1614.6	885.1	1.824	208842_s_at	golgi reassembly stacking protein 2, 55kDa	GORASP2
6.4e-06	0.0001377	0	340.2	143.7	2.367	208916_at	solute carrier family 1 (neutral amino acid transporter), member 5	SLC1A5
6.4e-06	0.0001377	0	3407.7	1378.6	2.472	225056_at	signal-induced proliferation-associated 1 like 2	SIPA1L2
6.4e-06	0.0001377	0.0001	298.5	109.8	2.719	1554600_s_at	lamin A/C	LMNA
6.5e-06	0.0001392	0	94.4	233.1	0.405	238488_at	importin 11	IPO11
6.5e-06	0.0001392	0	957.8	2145.5	0.446	221290_s_at	melanoma associated antigen (mutated) 1	MUM1
6.5e-06	0.0001392	0.0001	724	1532.7	0.472	227446_s_at	chromosome 14 open reading frame 167	C14orf167
6.5e-06	0.0001392	0	562.6	1183.7	0.475	242264_at
6.5e-06	0.0001392	0	311.4	652	0.478	224673_at	leukocyte receptor cluster (LRC) member 8	LENG8
6.5e-06	0.0001392	0	493	917.2	0.538	227504_s_at	KIAA1276 protein	KIAA1276
6.5e-06	0.0001392	0	1519.2	2484.4	0.611	217950_at	nitric oxide synthase interacting protein	NOSIP
6.5e-06	0.0001392	0	1321.4	702.1	1.882	238034_at	calnexin	CANX
6.5e-06	0.0001392	0.0001	731.6	272.5	2.685	216222_s_at	myosin X	MYO10
6.5e-06	0.0001392	0	286.2	106.2	2.695	204490_s_at	CD44 molecule (Indian blood group)	CD44
6.5e-06	0.0001392	0	442.4	157.4	2.811	211793_s_at	abl interactor 2	ABI2
6.5e-06	0.0001392	0.0001	174.4	57.6	3.028	209922_at	BRCA1 associated protein	BRAP
6.6e-06	0.0001411	0	188.5	601.3	0.313	242819_at	BET1 homolog (S. cerevisiae)	BET1
6.6e-06	0.0001411	0	605	1409.1	0.429	211709_s_at	C-type lectin domain family 11, member A /// C-type lectin domain family 11, member A	CLEC11A
6.6e-06	0.0001411	0	8246.4	4547.3	1.813	200594_x_at	heterogeneous nuclear ribonucleoprotein U (scaffold attachment factor A)	HNRPU
6.6e-06	0.0001411	0.0001	3092.2	1411.9	2.19	209025_s_at	synaptotagmin binding, cytoplasmic RNA interacting protein	SYNCRIP
6.7e-06	0.0001429	0	402.6	1334.1	0.302	204731_at	transforming growth factor, beta receptor III (betaglycan, 300kDa)	TGFBR3
6.7e-06	0.0001429	0	89.7	252.1	0.356	1558604_a_at	MRNA; clone CD 43T7
6.7e-06	0.0001429	0	266.2	531.8	0.501	218513_at	hypothetical protein FLJ11184	FLJ11184
6.7e-06	0.0001429	0	1165.8	2170.5	0.537	201906_s_at	CTD (carboxy-terminal domain, RNA polymerase II, polypeptide A) small phosphatase-like	CTDSPL
6.7e-06	0.0001429	0	1435.1	685.6	2.093	209226_s_at	transportin 1	TNPO1
6.7e-06	0.0001429	0.0001	473.3	125.3	3.777	238996_x_at	aldolase A, fructose-bisphosphate	ALDOA
6.8e-06	0.0001448	0	839.3	4266.9	0.197	219359_at	ATH1, acid trehalase-like 1 (yeast)	ATHL1
6.8e-06	0.0001448	0.0001	135.2	285.6	0.473	1552427_at	zinc finger protein 485	ZNF485
6.8e-06	0.0001448	0	536	888.2	0.603	205089_at	zinc finger protein 7	ZNF7
6.9e-06	0.0001466	0	21.4	153.5	0.139	1562245_a_at	MRNA; cDNA DKFZp686H1629 (from clone DKFZp686H1629)
6.9e-06	0.0001466	0	304.8	1476.2	0.206	209496_at	retinoic acid receptor responder (tazarotene induced) 2	RARRES2
6.9e-06	0.0001466	0	217.4	749.4	0.29	205776_at	flavin containing monooxygenase 5	FMO5
6.9e-06	0.0001466	0	6271.6	3785.5	1.657	201413_at	hydroxysteroid (17-beta) dehydrogenase 4	HSD17B4
6.9e-06	0.0001466	0.0001	257.6	141.3	1.823	1554482_a_at	SAR1 gene homolog B (S. cerevisiae)	SAR1B
6.9e-06	0.0001466	0	179.2	73.9	2.425	209464_at	aurora kinase B	AURKB
7e-06	0.0001483	0.0001	89.8	253.4	0.354	243000_at	cyclin-dependent kinase 6	CDK6
7e-06	0.0001483	0.0001	161.4	416.9	0.387	211248_s_at	chordin	CHRD
7e-06	0.0001483	0	202.7	474.9	0.427	239765_at	Transcribed locus
7e-06	0.0001483	0	153.3	329.2	0.466	238822_at	Transcribed locus
7e-06	0.0001483	0	2723.3	4466.7	0.61	226098_at	intraflagellar transport 80 homolog (Chlamydomonas)	IFT80
7e-06	0.0001483	0	15422.3	8341.4	1.849	200655_s_at	calmodulin 1 (phosphorylase kinase, delta)	CALM1
7e-06	0.0001483	0	43295.1	18725.5	2.312	1553569_at
7.1e-06	0.0001503	0	2581.1	4636.1	0.557	203200_s_at	5-methyltetrahydrofolate-homocysteine methyltransferase reductase	MTRR
7.1e-06	0.0001503	0	609	1027.5	0.593	212308_at	cytoplasmic linker associated protein 2	CLASP2
7.2e-06	0.0001521	0.0001	55	179.5	0.306	215627_at	Hypothetical gene supported by AK123485	LOC440925
7.2e-06	0.0001521	0.0003	98	216.7	0.452	236076_at	hypothetical protein LOC257396	LOC257396
7.2e-06	0.0001521	0	866.6	1427.4	0.607	226434_at	hypothetical protein MGC22793	MGC22793
7.2e-06	0.0001521	0	1353	681.5	1.985	209916_at	dehydrogenase E1 and transketolase domain containing 1	DHTKD1
7.2e-06	0.0001521	0	1697.9	822.4	2.065	211297_s_at	cyclin-dependent kinase 7 (MO15 homolog, Xenopus laevis, cdk-activating kinase)	CDK7
7.3e-06	0.0001539	0.0001	628.5	2018.7	0.311	210944_s_at	calpain 3, (p94)	CAPN3
7.3e-06	0.0001539	0	4692.3	8648	0.543	209022_at	stromal antigen 2	STAG2
7.3e-06	0.0001539	0	420.7	730.8	0.576	226295_at	integrin alpha FG-GAP repeat containing 2	ITFG2
7.3e-06	0.0001539	0	661.9	1081.6	0.612	213099_at	angel homolog 1 (Drosophila)	ANGEL1
7.3e-06	0.0001539	0	1774.9	930.4	1.908	225301_s_at	myosin VB	MYO5B
7.3e-06	0.0001539	0	1171.4	549.6	2.131	211047_x_at	adaptor-related protein complex 2, sigma 1 subunit /// adaptor-related protein complex 2, sigma 1 subunit	AP2S1
7.4e-06	0.0001554	0	103.5	381.6	0.271	214243_s_at	serine hydrolase-like /// serine hydrolase-like 2 /// similar to serine hydrolase-like 2	SERHL /// SERHL2 /// LOC651278
7.4e-06	0.0001554	0	679.9	1348.9	0.504	226609_at	discoidin, CUB and LCCL domain containing 1	DCBLD1
7.4e-06	0.0001554	0	470.8	933.9	0.504	201984_s_at	epidermal growth factor receptor (erythroblastic leukemia viral (v-erb-b) oncogene homolog, avian)	EGFR
7.4e-06	0.0001554	0	1054.1	654.4	1.611	214733_s_at	Yip1 domain family, member 1 /// interleukin 17 receptor B	YIPF1 /// IL17RB
7.4e-06	0.0001554	0	3565.7	1967.4	1.812	225545_at	eukaryotic elongation factor-2 kinase	EEF2K
7.4e-06	0.0001554	0	617.1	265.7	2.323	204510_at	CDC7 cell division cycle 7 (S. cerevisiae)	CDC7
7.4e-06	0.0001554	0	162.2	65	2.495	224359_s_at	hook homolog 3 (Drosophila) /// hook homolog 3 (Drosophila)	HOOK3
7.4e-06	0.0001554	0	218.7	86.1	2.54	229768_at	olfactory receptor, family 51, subfamily E, member 1	OR51E1
7.4e-06	0.0001554	0	229.5	70.6	3.251	232035_at	histone 1, H4h /// histone 2, H4a /// histone H4/o	HIST1H4H /// HIST2H4A /// H4/o
7.5e-06	0.000157	0	28.7	133.7	0.215	243657_at	Cadherin 20, type 2	CDH20
7.5e-06	0.000157	0.0001	348.7	1304.4	0.267	239398_at	Transcribed locus, strongly similar to XP_527419.1 PREDICTED: similar to bA345L23.2 (novel protein with BTB/POZ (broad complex Tramtrack bric-a-brac/Pox virus and zinc finger) domain) [Pan troglodytes]
7.5e-06	0.000157	0	556.7	1342.5	0.415	237291_at	hypothetical LOC344405	LOC344405
7.5e-06	0.000157	0	320.4	772.7	0.415	242610_x_at	neuroblastoma breakpoint family, member 9	NBPF9
7.5e-06	0.000157	0	474.7	956.4	0.496	238781_at
7.5e-06	0.000157	0	6414.2	11071.3	0.579	218194_at	REX2, RNA exonuclease 2 homolog (S. cerevisiae)	REXO2
7.5e-06	0.000157	0	161.7	78.4	2.062	225620_at	RAB35, member RAS oncogene family	RAB35
7.5e-06	0.000157	0.0001	138.3	61.7	2.241	214959_s_at	apoptosis inhibitor 5	API5
7.6e-06	0.0001586	0	2256.4	9052.5	0.249	203131_at	platelet-derived growth factor receptor, alpha polypeptide	PDGFRA
7.6e-06	0.0001586	0	33.8	131.9	0.256	230586_s_at	Transcribed locus
7.6e-06	0.0001586	0.0001	3799.5	7214.7	0.527	208986_at	transcription factor 12 (HTF4, helix-loop-helix transcription factors 4)	TCF12
7.6e-06	0.0001586	0	3265.5	1655.2	1.973	201032_at	bladder cancer associated protein	BLCAP
7.6e-06	0.0001586	0	923.3	441.5	2.091	208951_at	aldehyde dehydrogenase 7 family, member A1	ALDH7A1
7.6e-06	0.0001586	0	320.5	138	2.322	204203_at	CCAAT/enhancer binding protein (C/EBP), gamma	CEBPG
7.6e-06	0.0001586	0.0001	1662.7	609.9	2.726	214106_s_at	GDP-mannose 4,6-dehydratase	GMDS
7.6e-06	0.0001586	0	299.7	101.8	2.944	233445_at	BUB1 budding uninhibited by benzimidazoles 1 homolog (yeast)	BUB1
7.7e-06	0.0001604	0	84.7	233	0.364	231578_at	guanylate binding protein 1, interferon-inducible, 67kDa	GBP1
7.7e-06	0.0001604	0	420.4	1097	0.383	1555363_s_at	hypothetical protein MGC39821	MGC39821
7.7e-06	0.0001604	0	996.1	548.7	1.815	217992_s_at	EF-hand domain family, member D2	EFHD2
7.7e-06	0.0001604	0	160.6	72.1	2.227	221258_s_at	kinesin family member 18A /// kinesin family member 18A	KIF18A
7.7e-06	0.0001604	0	1441.5	518.7	2.779	205512_s_at	programmed cell death 8 (apoptosis-inducing factor)	PDCD8
7.7e-06	0.0001604	0	324.3	108.5	2.989	1565868_at	CD44 molecule (Indian blood group)	CD44
7.8e-06	0.0001618	0	44.1	258.8	0.17	212091_s_at	collagen, type VI, alpha 1	COL6A1
7.8e-06	0.0001618	0	2415.7	12546.1	0.193	218322_s_at	acyl-CoA synthetase long-chain family member 5	ACSL5
7.8e-06	0.0001618	0	175.6	408.9	0.429	227192_at	proline-rich transmembrane protein 2	PRRT2
7.8e-06	0.0001618	0	2099.1	4173.8	0.503	214494_s_at	spastic paraplegia 7, paraplegin (pure and complicated autosomal recessive)	SPG7
7.8e-06	0.0001618	0	10339.6	16793.6	0.616	221619_s_at	mitochondrial carrier homolog 1 (C. elegans)	MTCH1
7.8e-06	0.0001618	0	365.2	588.8	0.62	48117_at	coiled-coil domain containing 101	CCDC101
7.8e-06	0.0001618	0	6377.4	10259.4	0.622	218396_at	vacuolar protein sorting 13 homolog C (S. cerevisiae)	VPS13C
7.8e-06	0.0001618	0	751.1	459.5	1.635	202492_at	ATP-binding cassette, sub-family B (MDR/TAP), member 6 /// ATG9 autophagy related 9 homolog A (S. cerevisiae)	ABCB6 /// ATG9A
7.8e-06	0.0001618	0	1333.7	711.6	1.874	216988_s_at	protein tyrosine phosphatase type IVA, member 2	PTP4A2
7.8e-06	0.0001618	0	506	242.1	2.09	205010_at	guanine nucleotide binding protein-like 3 (nucleolar)-like	GNL3L
7.9e-06	0.0001635	0	44.6	190	0.235	1562295_at	Homo sapiens, clone IMAGE:5759975, mRNA
7.9e-06	0.0001635	0	699.1	1359	0.514	228661_s_at	CDNA FLJ11489 fis, clone HEMBA1001915
7.9e-06	0.0001635	0	984.7	1859.2	0.53	1564520_s_at	protein arginine methyltransferase 5	PRMT5
7.9e-06	0.0001635	0	727.8	1154.5	0.63	227731_at	CDNA FLJ11631 fis, clone HEMBA1004267
7.9e-06	0.0001635	0	1239.5	1909.5	0.649	212511_at	phosphatidylinositol binding clathrin assembly protein	PICALM
7.9e-06	0.0001635	0	7539.9	11365.3	0.663	226635_at	Hypothetical gene supported by AK091718	LOC401504
8e-06	0.0001652	0	172.9	475.4	0.364	1555890_at	Olfactory receptor, family 2, subfamily A, member 7	OR2A7
8e-06	0.0001652	0	1097.6	2098.8	0.523	203249_at	enhancer of zeste homolog 1 (Drosophila)	EZH1
8e-06	0.0001652	0.0001	484.8	258.9	1.873	215424_s_at	SNW domain containing 1	SNW1
8e-06	0.0001652	0	304.7	161.6	1.886	208499_s_at	DnaJ (Hsp40) homolog, subfamily C, member 3	DNAJC3
8e-06	0.0001652	0	543.2	224.2	2.423	208840_s_at	Ras-GTPase activating protein SH3 domain-binding protein 2	G3BP2
8.1e-06	0.000167	0	906	3013.8	0.301	227388_at	tumor suppressor candidate 1	TUSC1
8.1e-06	0.000167	0	473.4	996.7	0.475	203063_at	protein phosphatase 1F (PP2C domain containing)	PPM1F
8.1e-06	0.000167	0	834.8	284	2.939	201670_s_at	myristoylated alanine-rich protein kinase C substrate	MARCKS
8.1e-06	0.000167	0.0001	53.5	14.7	3.639	210146_x_at	leukocyte immunoglobulin-like receptor, subfamily B (with TM and ITIM domains), member 2	LILRB2
8.1e-06	0.000167	0.0001	129.9	25.1	5.175	215646_s_at	chondroitin sulfate proteoglycan 2 (versican) /// chondroitin sulfate proteoglycan 2 (versican)	CSPG2
8.2e-06	0.0001687	0	29.2	92.4	0.316	243784_s_at	CDNA FLJ31475 fis, clone NT2NE2001598
8.2e-06	0.0001687	0	234.6	438	0.536	231894_at	Seryl-tRNA synthetase	SARS
8.2e-06	0.0001687	0	395.6	680.7	0.581	226238_at	methylmalonyl CoA epimerase	MCEE
8.2e-06	0.0001687	0.0001	804.5	1318.5	0.61	218314_s_at	chromosome 11 open reading frame 57	C11orf57
8.2e-06	0.0001687	0	430.6	262.6	1.64	212376_s_at	E1A binding protein p400	EP400
8.2e-06	0.0001687	0.0001	384	188.6	2.036	209760_at	KIAA0922	KIAA0922
8.3e-06	0.0001705	0	5621.1	3131.4	1.795	209296_at	protein phosphatase 1B (formerly 2C), magnesium-dependent, beta isoform	PPM1B
8.3e-06	0.0001705	0	6286.3	2039.1	3.083	201841_s_at	heat shock 27kDa protein 1 /// Meis1, myeloid ecotropic viral integration site 1 homolog 3 (mouse)	HSPB1 /// MEIS3
8.3e-06	0.0001705	0	18.3	4.5	4.067	231797_at	sine oculis homeobox homolog 4 (Drosophila)	SIX4
8.4e-06	0.0001724	0	126.6	452.1	0.28	211143_x_at	nuclear receptor subfamily 4, group A, member 1	NR4A1
8.4e-06	0.0001724	0.0001	1340.7	2654.3	0.505	205260_s_at	acylphosphatase 1, erythrocyte (common) type	ACYP1
8.4e-06	0.0001724	0.0001	801.5	1356.6	0.591	225916_at	zinc finger protein 131	ZNF131
8.5e-06	0.0001739	0	62.6	421.8	0.148	244444_at	polycystic kidney disease 1-like 2	PKD1L2
8.5e-06	0.0001739	0	23	131.1	0.175	205907_s_at	osteomodulin	OMD
8.5e-06	0.0001739	0	145.3	440	0.33	1559952_x_at	family with sequence similarity 66, member C /// family with sequence similarity 66, member E /// hypothetical protein LOC647351	FAM66C /// FAM66E /// LOC647351
8.5e-06	0.0001739	0	898.5	1875.4	0.479	224518_s_at	zinc finger protein 559 /// zinc finger protein 559	ZNF559
8.5e-06	0.0001739	0	2159	3724.8	0.58	218683_at	polypyrimidine tract binding protein 2	PTBP2
8.5e-06	0.0001739	0.0001	47026.2	23011.6	2.044	1553567_s_at	ATPase type 13A5	ATP13A5
8.5e-06	0.0001739	0	993.9	460.1	2.16	200607_s_at	RAD21 homolog (S. pombe)	RAD21
8.5e-06	0.0001739	0	174.3	79	2.206	216532_x_at
8.6e-06	0.0001759	0	359.8	1064	0.338	230991_at
8.7e-06	0.0001774	0	67.8	420.7	0.161	238205_at	WD repeat domain 40B	WDR40B
8.7e-06	0.0001774	0	32.5	131.6	0.247	1556435_at	hypothetical LOC400622	LOC400622
8.7e-06	0.0001774	0	121.7	261	0.466	1560827_at	CDNA clone IMAGE:4820845
8.7e-06	0.0001774	0	1479.9	2432.5	0.608	203494_s_at	centrosomal protein 57kDa	CEP57
8.7e-06	0.0001774	0	664.3	411.5	1.614	212860_at	zinc finger, DHHC-type containing 18	ZDHHC18
8.7e-06	0.0001774	0.0001	809.7	494.9	1.636	212804_s_at	GTPase activating protein and VPS9 domains 1	GAPVD1
8.7e-06	0.0001774	0	7694.2	2871.3	2.68	200640_at	tyrosine 3-monooxygenase/tryptophan 5-monooxygenase activation protein, zeta polypeptide	YWHAZ
8.7e-06	0.0001774	0.0001	927.3	276.1	3.359	201313_at	enolase 2 (gamma, neuronal)	ENO2
8.8e-06	0.0001789	0	468.4	1346.9	0.348	231838_at	chromosome 20 open reading frame 119	C20orf119
8.8e-06	0.0001789	0	100.8	275.2	0.366	238771_at	Fibrosin 1	FBS1
8.8e-06	0.0001789	0	958.5	2167	0.442	219751_at	SET domain containing 6	SETD6
8.8e-06	0.0001789	0	333.8	737.8	0.452	238012_at	Dipeptidyl-peptidase 7	DPP7
8.8e-06	0.0001789	0.0001	2079.5	1100.7	1.889	208829_at	TAP binding protein (tapasin)	TAPBP
8.8e-06	0.0001789	0	97.8	32.4	3.019	228277_at	F-box and leucine-rich repeat protein 19	FBXL19
8.8e-06	0.0001789	0	325.1	91.4	3.557	215049_x_at	CD163 molecule	CD163
8.8e-06	0.0001789	0	569.2	94.7	6.011	226907_at	protein phosphatase 1, regulatory (inhibitor) subunit 14C	PPP1R14C
8.9e-06	0.0001804	0	54.6	426.1	0.128	228854_at	Transcribed locus
8.9e-06	0.0001804	0	178.3	516.1	0.345	239973_at	Full-length cDNA clone CS0DJ013YE21 of T cells (Jurkat cell line) Cot 10-normalized of Homo sapiens (human)
8.9e-06	0.0001804	0	252.6	535.1	0.472	236164_at	GA binding protein transcription factor, beta subunit 2	GABPB2
8.9e-06	0.0001804	0	539.3	926.3	0.582	230739_at	CAMP-binding guanine nucleotide exchange factor IV (cAMP-GEFIV) mRNA, clone W15, partial sequence
8.9e-06	0.0001804	0	19811.6	33091.5	0.599	200019_s_at	Finkel-Biskis-Reilly murine sarcoma virus (FBR-MuSV) ubiquitously expressed (fox derived); ribosomal protein S30 /// Finkel-Biskis-Reilly murine sarcoma virus (FBR-MuSV) ubiquitously expressed (fox derived); ribosomal protein S30	FAU
8.9e-06	0.0001804	0	1359.5	486.4	2.795	201195_s_at	solute carrier family 7 (cationic amino acid transporter, y+ system), member 5	SLC7A5
8.9e-06	0.0001804	0	2055.7	696	2.954	218353_at	regulator of G-protein signalling 5	RGS5
9e-06	0.0001822	0	3306.5	5620.6	0.588	225232_at	myotubularin related protein 12	MTMR12
9e-06	0.0001822	0	3156.1	2011.4	1.569	226032_at	caspase 2, apoptosis-related cysteine peptidase (neural precursor cell expressed, developmentally down-regulated 2)	CASP2
9e-06	0.0001822	0	2017.4	1143.8	1.764	224748_at	WD repeat domain 68	WDR68
9e-06	0.0001822	0	1638.4	443.7	3.693	214710_s_at	cyclin B1	CCNB1
9.1e-06	0.0001838	0	140.4	454.9	0.309	236553_at	Hypothetical protein LOC643982	LOC643982
9.1e-06	0.0001838	0	783.3	2153.1	0.364	204036_at	endothelial differentiation, lysophosphatidic acid G-protein-coupled receptor, 2	EDG2
9.1e-06	0.0001838	0.0001	419	765.3	0.547	36084_at	cullin 7	CUL7
9.1e-06	0.0001838	0.0002	334.5	118.2	2.83	238567_at	sphingosine-1-phosphate phosphotase 2	SGPP2
9.1e-06	0.0001838	0	91	16.6	5.482	241339_at	Chromosome 9 open reading frame 52	C9orf52
9.2e-06	0.0001852	0	502.4	1590.9	0.316	242979_at	Transcribed locus
9.2e-06	0.0001852	0	2181.9	6037.9	0.361	225975_at	protocadherin 18	PCDH18
9.2e-06	0.0001852	0.0001	84.2	199.2	0.423	240429_at	zinc finger protein 546	ZNF546
9.2e-06	0.0001852	0	232	481.2	0.482	239598_s_at	acyltransferase like 1	AYTL1
9.2e-06	0.0001852	0	951.1	1644.1	0.578	225603_s_at	PRO0845	DKFZP779L1068
9.2e-06	0.0001852	0	2869.5	4500.6	0.638	203080_s_at	bromodomain adjacent to zinc finger domain, 2B	BAZ2B
9.2e-06	0.0001852	0	2348.9	1359.7	1.728	218684_at	leucine rich repeat containing 8 family, member D	LRRC8D
9.2e-06	0.0001852	0	2889.1	1295.4	2.23	200629_at	tryptophanyl-tRNA synthetase	WARS
9.2e-06	0.0001852	0	623.7	253.7	2.458	48808_at	dihydrofolate reductase /// similar to Dihydrofolate reductase	DHFR /// LOC643509
9.2e-06	0.0001852	0	191.9	63.4	3.027	1568796_at	Hypothetical LOC550631	LOC550631
9.3e-06	0.000187	0	415.5	1657.9	0.251	213397_x_at	ribonuclease, RNase A family, 4	RNASE4
9.3e-06	0.000187	0	2381.5	3653.8	0.652	209272_at	NGFI-A binding protein 1 (EGR1 binding protein 1)	NAB1
9.3e-06	0.000187	0	339.4	201.4	1.685	207821_s_at	PTK2 protein tyrosine kinase 2	PTK2
9.4e-06	0.0001886	0	54.4	890.7	0.061	238584_at	IQ motif containing with AAA domain	IQCA
9.4e-06	0.0001886	0	542	1066.3	0.508	206272_at	S-phase response (cyclin-related)	SPHAR
9.4e-06	0.0001886	0	341.4	626.6	0.545	227106_at	similar to RIKEN cDNA 1110012D08	LOC440104
9.4e-06	0.0001886	0	203.4	83.9	2.424	230361_at	hypothetical protein KIAA1833	KIAA1833
9.4e-06	0.0001886	0	212.6	73.8	2.881	230204_at
9.5e-06	0.0001903	0	65.8	221.3	0.297	213066_at	RUN and SH3 domain containing 2	RUSC2
9.5e-06	0.0001903	0	302.9	764.8	0.396	219700_at	plexin domain containing 1	PLXDC1
9.5e-06	0.0001903	0	479.1	864.5	0.554	228940_at	NADH dehydrogenase (ubiquinone) 1 beta subcomplex, 4, 15kDa /// similar to NADH dehydrogenase (ubiquinone) 1 beta subcomplex, 4, 15kDa	NDUFB4 /// LOC653432
9.5e-06	0.0001903	0.0001	297.3	133.3	2.23	224790_at	development and differentiation enhancing factor 1	DDEF1
9.5e-06	0.0001903	0	165.6	68.3	2.425	200836_s_at	microtubule-associated protein 4	MAP4
9.6e-06	0.000192	0	24.4	85	0.287	239521_at	Antigen p97 (melanoma associated) identified by monoclonal antibodies 133.2 and 96.5	MFI2
9.6e-06	0.000192	0.0001	19.5	59.6	0.327	204760_s_at	thyroid hormone receptor, alpha (erythroblastic leukemia viral (v-erb-a) oncogene homolog, avian) /// nuclear receptor subfamily 1, group D, member 1	THRA /// NR1D1
9.6e-06	0.000192	0	371.5	1079.1	0.344	218380_at	NACHT, leucine rich repeat and PYD (pyrin domain) containing 1	NALP1
9.7e-06	0.0001936	0	37.3	144.8	0.258	236081_at	Transcribed locus
9.7e-06	0.0001936	0.0001	1794.5	3428.3	0.523	218149_s_at	zinc finger protein 395	ZNF395
9.7e-06	0.0001936	0	1150.1	2027.1	0.567	218940_at	chromosome 14 open reading frame 138	C14orf138
9.7e-06	0.0001936	0	602	266.5	2.259	219028_at	homeodomain interacting protein kinase 2	HIPK2
9.7e-06	0.0001936	0	280.8	113.5	2.474	209835_x_at	CD44 molecule (Indian blood group)	CD44
9.7e-06	0.0001936	0	231.5	76.1	3.042	209949_at	neutrophil cytosolic factor 2 (65kDa, chronic granulomatous disease, autosomal 2)	NCF2
9.8e-06	0.000195	0	221	657	0.336	230446_at
9.8e-06	0.000195	0	2292.3	4781.7	0.479	213005_s_at	ankyrin repeat domain 15	ANKRD15
9.8e-06	0.000195	0	403.4	737.3	0.547	235436_at
9.8e-06	0.000195	0	774.1	1366.8	0.566	228722_at	protein arginine methyltransferase 2	PRMT2
9.8e-06	0.000195	0	4400.3	7434.5	0.592	226994_at	DnaJ (Hsp40) homolog, subfamily A, member 2	DNAJA2
9.8e-06	0.000195	0	169.5	72.4	2.341	215942_s_at	G-2 and S-phase expressed 1	GTSE1
9.8e-06	0.000195	0	169.5	71.8	2.361	223055_s_at	exportin 5	XPO5
9.8e-06	0.000195	0	138.4	33	4.194	214455_at	histone 1, H2bc	HIST1H2BC
9.9e-06	0.0001965	0	142.1	605.9	0.235	226303_at	phosphoglucomutase 5	PGM5
9.9e-06	0.0001965	0.0001	1337.5	2145.3	0.623	226031_at	hypothetical protein LOC55610, isoform b	FLJ20097
9.9e-06	0.0001965	0	244.4	145.1	1.684	224678_at	KIAA1219	KIAA1219
9.9e-06	0.0001965	0	4879	2731.6	1.786	201976_s_at	myosin X	MYO10
9.9e-06	0.0001965	0	237.2	115.7	2.05	1564494_s_at	procollagen-proline, 2-oxoglutarate 4-dioxygenase (proline 4-hydroxylase), beta polypeptide	P4HB
9.9e-06	0.0001965	0.0001	1978.3	862.7	2.293	213668_s_at	SRY (sex determining region Y)-box 4	SOX4
9.9e-06	0.0001965	0	192.1	52.2	3.68	235266_at	ATPase family, AAA domain containing 2	ATAD2
1e-05	0.0001983	0.0001	647.2	1268.8	0.51	203551_s_at	COX11 homolog, cytochrome c oxidase assembly protein (yeast)	COX11
1e-05	0.0001983	0	1106.3	1979.5	0.559	36888_at
1.01e-05	0.0002002	0	147.9	357.3	0.414	214604_at	homeobox D11	HOXD11
1.01e-05	0.0002002	0	1407.3	2765.9	0.509	220934_s_at	hypothetical protein MGC3196	MGC3196
1.02e-05	0.0002017	0	217.1	612.7	0.354	229532_at	zinc finger protein 502	ZNF502
1.02e-05	0.0002017	0	287.3	770.9	0.373	242051_at	Transcribed locus
1.02e-05	0.0002017	0	437.9	1069.3	0.41	231015_at	Kruppel-like factor 15	KLF15
1.02e-05	0.0002017	0	128.1	230.9	0.555	205301_s_at	8-oxoguanine DNA glycosylase	OGG1
1.02e-05	0.0002017	0.0001	2571.4	3924.4	0.655	202606_s_at	tousled-like kinase 1	TLK1
1.02e-05	0.0002017	0	275.5	145.6	1.892	235939_at	CDNA FLJ36815 fis, clone ASTRO2003740
1.03e-05	0.0002035	0	1258.5	2452.6	0.513	235174_s_at	hypothetical protein LOC641917 /// hypothetical protein LOC644271	LOC641917 /// LOC644271
1.03e-05	0.0002035	0	453.1	224.5	2.018	235463_s_at	LAG1 longevity assurance homolog 6 (S. cerevisiae)	LASS6
1.03e-05	0.0002035	0	1478.8	690.3	2.142	200890_s_at	signal sequence receptor, alpha (translocon-associated protein alpha)	SSR1
1.04e-05	0.0002053	0	159.4	59.5	2.679	1554575_a_at	3'(2'), 5'-bisphosphate nucleotidase 1	BPNT1
1.05e-05	0.0002071	0.0001	138.4	382	0.362	221447_s_at	glycosyltransferase 8 domain containing 2 /// glycosyltransferase 8 domain containing 2	GLT8D2
1.05e-05	0.0002071	0	483.9	933.3	0.518	235020_at	TAF4b RNA polymerase II, TATA box binding protein (TBP)-associated factor, 105kDa	TAF4B
1.05e-05	0.0002071	0	700.1	1162.5	0.602	37384_at	protein phosphatase 1F (PP2C domain containing)	PPM1F
1.06e-05	0.0002087	0	294.7	813.5	0.362	203501_at	plasma glutamate carboxypeptidase	PGCP
1.06e-05	0.0002087	0	474.9	1021.2	0.465	228745_at	small glutamine-rich tetratricopeptide repeat (TPR)-containing, beta	SGTB
1.06e-05	0.0002087	0	949.6	1860.5	0.51	1559467_at	5,10-methenyltetrahydrofolate synthetase (5-formyltetrahydrofolate cyclo-ligase)	MTHFS
1.06e-05	0.0002087	0	1091.8	562	1.943	217805_at	interleukin enhancer binding factor 3, 90kDa	ILF3
1.06e-05	0.0002087	0	1844.9	600.7	3.071	208696_at	chaperonin containing TCP1, subunit 5 (epsilon)	CCT5
1.07e-05	0.0002103	0	852.6	1420.3	0.6	209497_s_at	RNA binding motif protein 4B	RBM4B
1.07e-05	0.0002103	0.0001	535.8	866.9	0.618	222561_at	LanC lantibiotic synthetase component C-like 2 (bacterial)	LANCL2
1.07e-05	0.0002103	0.0001	330.5	520.2	0.635	228548_at	CDNA FLJ37418 fis, clone BRAWH2000488
1.07e-05	0.0002103	0.0001	355.5	166.3	2.138	214531_s_at	sorting nexin 1	SNX1
1.07e-05	0.0002103	0.0001	306.6	114.5	2.678	203805_s_at	Fanconi anemia, complementation group A /// Fanconi anemia, complementation group A	FANCA
1.08e-05	0.000212	0	1037.5	2148.8	0.483	37860_at	zinc finger protein 337	ZNF337
1.08e-05	0.000212	0	965.1	453.8	2.127	219974_x_at	enoyl Coenzyme A hydratase domain containing 1	ECHDC1
1.08e-05	0.000212	0	26.3	7.1	3.704	222678_s_at	DCN1, defective in cullin neddylation 1, domain containing 1 (S. cerevisiae)	DCUN1D1
1.09e-05	0.0002137	0	713.4	1191.2	0.599	205160_at	Peroxisomal biogenesis factor 11A	PEX11A
1.09e-05	0.0002137	0	154	80.3	1.918	206113_s_at	RAB5A, member RAS oncogene family	RAB5A
1.09e-05	0.0002137	0	1371.4	432.7	3.169	216841_s_at	superoxide dismutase 2, mitochondrial	SOD2
1.1e-05	0.0002151	0	112.7	514	0.219	229308_at	Transcribed locus
1.1e-05	0.0002151	0.0001	420.4	1125	0.374	206481_s_at	LIM domain binding 2	LDB2
1.1e-05	0.0002151	0	1013.3	2402	0.422	227728_at	CDNA FLJ42306 fis, clone TRACH2001646
1.1e-05	0.0002151	0	114.8	263.1	0.436	230597_at	solute carrier family 7 (cationic amino acid transporter, y+ system), member 3	SLC7A3
1.1e-05	0.0002151	0	369.7	649.4	0.569	225047_at	nucleoporin like 1	NUPL1
1.1e-05	0.0002151	0	357.7	617.1	0.58	232780_s_at	zinc finger protein 691	ZNF691
1.1e-05	0.0002151	0	494.9	251.4	1.969	231830_x_at	RAB11 family interacting protein 1 (class I)	RAB11FIP1
1.11e-05	0.0002167	0	289.7	1032.3	0.281	244334_at	translocation associated membrane protein 1-like 1	TRAM1L1
1.11e-05	0.0002167	0	1955.7	737.6	2.651	226560_at	Transcribed locus, strongly similar to NP_689599.2 sphingosine 1-phosphate phosphohydrolase 2 [Homo sapiens]
1.11e-05	0.0002167	0	6654.9	2505.9	2.656	212314_at	KIAA0746 protein	KIAA0746
1.11e-05	0.0002167	0	160.6	57	2.818	209856_x_at	abl interactor 2	ABI2
1.11e-05	0.0002167	0.0001	1497	365.4	4.097	1553530_a_at	integrin, beta 1 (fibronectin receptor, beta polypeptide, antigen CD29 includes MDF2, MSK12)	ITGB1
1.12e-05	0.0002182	0	54.3	236.1	0.23	229724_at	gamma-aminobutyric acid (GABA) A receptor, beta 3	GABRB3
1.12e-05	0.0002182	0	272.7	780.5	0.349	243629_x_at	Antigen p97 (melanoma associated) identified by monoclonal antibodies 133.2 and 96.5	MFI2
1.12e-05	0.0002182	0	1277.4	2610.8	0.489	235612_at	Transcribed locus, moderately similar to XP_514612.1 PREDICTED: similar to Rnpc2 protein [Pan troglodytes]
1.12e-05	0.0002182	0	4470.8	6556.1	0.682	203538_at	calcium modulating ligand /// CXYorf1-related protein	CAMLG /// FLJ25222
1.12e-05	0.0002182	0	1968.5	1028.2	1.915	218336_at	prefoldin subunit 2	PFDN2
1.13e-05	0.0002199	0	361.7	1043.2	0.347	236079_at	hypothetical protein DKFZp667E0512	DKFZp667E0512
1.13e-05	0.0002199	0	864	1429.8	0.604	235132_at	hypothetical protein LOC254128	LOC254128
1.13e-05	0.0002199	0.0001	4131.9	2087.5	1.979	211070_x_at	diazepam binding inhibitor (GABA receptor modulator, acyl-Coenzyme A binding protein) /// diazepam binding inhibitor (GABA receptor modulator, acyl-Coenzyme A binding protein)	DBI
1.13e-05	0.0002199	0	6051	2724.3	2.221	225010_at	coiled-coil domain containing 6	CCDC6
1.14e-05	0.0002216	0	116.4	761.3	0.153	232176_at	SLIT and NTRK-like family, member 6	SLITRK6
1.14e-05	0.0002216	0	184.2	416.8	0.442	237337_at	Transcribed locus, moderately similar to XP_510261.1 PREDICTED: similar to Gamma-tubulin complex component 5 (GCP-5) [Pan troglodytes]
1.15e-05	0.0002234	0	102.3	269	0.38	231369_at	Zinc finger protein 333	ZNF333
1.15e-05	0.0002234	0	4417.7	2557.4	1.727	212197_x_at	myosin phosphatase-Rho interacting protein	M-RIP
1.16e-05	0.0002251	0	211.7	528.7	0.4	236446_at	F-box and leucine-rich repeat protein 3	FBXL3
1.16e-05	0.0002251	0	254.9	539.9	0.472	1557192_at	chromosome 1 open reading frame 136	C1orf136
1.16e-05	0.0002251	0	2529.9	5319.7	0.476	201738_at	eukaryotic translation initiation factor 1B	EIF1B
1.17e-05	0.0002265	0	222.4	442	0.503	242969_at	Transcribed locus
1.17e-05	0.0002265	0	530.5	859.5	0.617	219184_x_at	translocase of inner mitochondrial membrane 22 homolog (yeast)	TIMM22
1.17e-05	0.0002265	0	13763.6	8975.3	1.533	208641_s_at	ras-related C3 botulinum toxin substrate 1 (rho family, small GTP binding protein Rac1)	RAC1
1.17e-05	0.0002265	0	281.4	173.1	1.626	201364_s_at	ornithine decarboxylase antizyme 2	OAZ2
1.17e-05	0.0002265	0	682.6	395.9	1.724	202069_s_at	isocitrate dehydrogenase 3 (NAD+) alpha	IDH3A
1.17e-05	0.0002265	0	756.4	313.9	2.41	216952_s_at	lamin B2	LMNB2
1.17e-05	0.0002265	0	401.2	134.9	2.974	201267_s_at	proteasome (prosome, macropain) 26S subunit, ATPase, 3	PSMC3
1.18e-05	0.0002282	0	89	706.9	0.126	242206_at
1.18e-05	0.0002282	0	24.9	159.4	0.156	206290_s_at	regulator of G-protein signalling 7	RGS7
1.18e-05	0.0002282	0	83.9	231.3	0.363	238153_at	phosphodiesterase 6B, cGMP-specific, rod, beta (congenital stationary night blindness 3, autosomal dominant)	PDE6B
1.19e-05	0.0002299	0.0001	253.2	646.9	0.391	1555993_at	Calcium channel, voltage-dependent, L type, alpha 1D subunit	CACNA1D
1.19e-05	0.0002299	0	1352.7	718.5	1.883	209939_x_at	CASP8 and FADD-like apoptosis regulator	CFLAR
1.2e-05	0.0002317	0	386.3	827.1	0.467	213823_at	homeobox A11	HOXA11
1.2e-05	0.0002317	0	278.5	137.3	2.028	204768_s_at	flap structure-specific endonuclease 1	FEN1
1.21e-05	0.0002334	0	534.3	2153.5	0.248	238669_at	prostaglandin-endoperoxide synthase 1 (prostaglandin G/H synthase and cyclooxygenase)	PTGS1
1.21e-05	0.0002334	0	314.4	575.4	0.546	227063_at	chromosome 17 open reading frame 61	C17orf61
1.21e-05	0.0002334	0	620.4	1113.3	0.557	225313_at
1.22e-05	0.000235	0	66.1	174	0.38	223693_s_at	hypothetical protein FLJ10324	FLJ10324
1.22e-05	0.000235	0	739.1	1472.7	0.502	238719_at	Transcribed locus
1.22e-05	0.000235	0	276.7	514.6	0.538	229315_at	Hypothetical LOC554203	LOC554203
1.22e-05	0.000235	0	584.1	184.9	3.159	219510_at	polymerase (DNA directed), theta	POLQ
1.23e-05	0.0002363	0.0001	32.2	157	0.205	1569701_at	Period homolog 3 (Drosophila)	PER3
1.23e-05	0.0002363	0.0001	93.1	256.4	0.363	1556205_at	CDNA FLJ37227 fis, clone BRAMY2000277
1.23e-05	0.0002363	0	177	469	0.377	219334_s_at	oligonucleotide/oligosaccharide-binding fold containing 2A	OBFC2A
1.23e-05	0.0002363	0	349.7	769.6	0.454	232538_at	CDNA: FLJ23573 fis, clone LNG12520
1.23e-05	0.0002363	0	8027.5	4905.5	1.636	210638_s_at	F-box protein 9	FBXO9
1.23e-05	0.0002363	0	527.2	266	1.982	222569_at	UDP-glucose ceramide glucosyltransferase-like 1	UGCGL1
1.23e-05	0.0002363	0	387.9	185.5	2.091	223452_s_at	DKFZP564J0863 protein	DKFZP564J0863
1.24e-05	0.0002377	0.0001	27.9	136	0.205	232049_at	CDNA: FLJ23065 fis, clone LNG04894
1.24e-05	0.0002377	0	383.7	252.4	1.52	200874_s_at	nucleolar protein 5A (56kDa with KKE/D repeat)	NOL5A
1.24e-05	0.0002377	0	1194.1	683.4	1.747	231716_at	membrane associated DNA binding protein	MNAB
1.24e-05	0.0002377	0	143.9	71.2	2.021	243434_at	Chromosome 1 open reading frame 75	C1orf75
1.24e-05	0.0002377	0	480.2	152.4	3.151	213324_at	v-src sarcoma (Schmidt-Ruppin A-2) viral oncogene homolog (avian)	SRC
1.24e-05	0.0002377	0.0001	192.5	51.8	3.716	236475_at	Microtubule associated monoxygenase, calponin and LIM domain containing 2	MICAL2
1.25e-05	0.0002393	0	809	1563.4	0.517	214152_at	cell cycle progression 1	CCPG1
1.25e-05	0.0002393	0	579.7	1031.4	0.562	214075_at	neuron derived neurotrophic factor	NENF
1.25e-05	0.0002393	0	3528	5292.2	0.667	209523_at	TAF2 RNA polymerase II, TATA box binding protein (TBP)-associated factor, 150kDa	TAF2
1.25e-05	0.0002393	0.0001	154.7	74.7	2.071	222343_at	BCL2-like 11 (apoptosis facilitator)	BCL2L11
1.26e-05	0.0002409	0	28.6	109	0.262	1556116_s_at	Protein tyrosine phosphatase, receptor type, S /// Transportin 1	PTPRS /// TNPO1
1.26e-05	0.0002409	0.0001	37.3	139.4	0.268	242436_at	Pleckstrin homology domain containing, family H (with MyTH4 domain) member 2	PLEKHH2
1.26e-05	0.0002409	0	156	263.9	0.591	232576_at	CDNA FLJ11519 fis, clone HEMBA1002348
1.26e-05	0.0002409	0	249.4	26.4	9.447	228347_at	Sine oculis homeobox homolog 1 (Drosophila)	SIX1
1.27e-05	0.0002427	0	188	591.6	0.318	215143_at	Hypothetical protein FLJ36166	FLJ36166
1.28e-05	0.0002442	0	366.2	978.8	0.374	219371_s_at	Kruppel-like factor 2 (lung)	KLF2
1.28e-05	0.0002442	0	95.1	192.8	0.493	238691_at	chromosome 14 open reading frame 62	C14orf62
1.28e-05	0.0002442	0	1485.6	2439.8	0.609	221763_at	jumonji domain containing 1C	JMJD1C
1.28e-05	0.0002442	0	58.6	13.6	4.309	1554128_at	small adipocyte factor 1	SMAF1
1.29e-05	0.000246	0	83.3	36.1	2.307	234299_s_at	ninein (GSK3B interacting protein)	NIN
1.29e-05	0.000246	0	2829.1	900.2	3.143	219681_s_at	RAB11 family interacting protein 1 (class I)	RAB11FIP1
1.3e-05	0.0002474	0	333.7	932.4	0.358	212609_s_at	V-akt murine thymoma viral oncogene homolog 3 (protein kinase B, gamma)	AKT3
1.3e-05	0.0002474	0	239.7	460.4	0.521	235772_at	Ubiquitin specific peptidase 54	USP54
1.3e-05	0.0002474	0	861.1	1365.7	0.631	212309_at	cytoplasmic linker associated protein 2	CLASP2
1.3e-05	0.0002474	0	2194.3	1386.8	1.582	203905_at	poly(A)-specific ribonuclease (deadenylation nuclease)	PARN
1.3e-05	0.0002474	0.0002	81.9	28.8	2.844	207387_s_at	glycerol kinase	GK
1.31e-05	0.000249	0.0001	179.7	764	0.235	1556034_s_at	myotubularin related protein 11	MTMR11
1.31e-05	0.000249	0	506.7	1044.2	0.485	230058_at	serologically defined colon cancer antigen 3	SDCCAG3
1.31e-05	0.000249	0	400.9	201.9	1.986	1554577_a_at	proteasome (prosome, macropain) 26S subunit, non-ATPase, 10	PSMD10
1.31e-05	0.000249	0	244.3	80.7	3.027	224753_at	cell division cycle associated 5	CDCA5
1.32e-05	0.0002506	0	2016	8411.3	0.24	223204_at	chromosome 4 open reading frame 18	C4orf18
1.32e-05	0.0002506	0	487.3	289.3	1.684	200722_s_at	GPI-anchored membrane protein 1	GPIAP1
1.32e-05	0.0002506	0	845.6	412.8	2.048	226706_at	hypothetical protein FLJ23867	FLJ23867
1.33e-05	0.0002523	0	342.6	1217.5	0.281	239921_at	similar to matrilin 2 precursor	tcag7.216
1.33e-05	0.0002523	0	204.6	430.2	0.476	236201_at	Transcribed locus
1.34e-05	0.0002532	0.0001	100.1	382.2	0.262	229127_at	ATP synthase, H+ transporting, mitochondrial F0 complex, subunit F6	ATP5J
1.34e-05	0.0002532	0	729.6	2097.3	0.348	212764_at
1.34e-05	0.0002532	0	334.8	760.1	0.44	239644_at	Hypothetical protein FLJ37440	FLJ37440
1.34e-05	0.0002532	0.0001	417.8	883.8	0.473	228469_at	Peptidylprolyl isomerase D (cyclophilin D)	PPID
1.34e-05	0.0002532	0	1009.7	2061.1	0.49	212677_s_at	centrosomal protein 68kDa	CEP68
1.34e-05	0.0002532	0	2489.6	1400.2	1.778	224897_at	WD repeat domain 26	WDR26
1.34e-05	0.0002532	0.0001	468.7	245.4	1.91	225736_at	F-box protein 22	FBXO22
1.34e-05	0.0002532	0	452.9	234.6	1.931	226734_at	Eukaryotic translation initiation factor 4E member 2	EIF4E2
1.34e-05	0.0002532	0	372.2	190.6	1.953	218083_at	prostaglandin E synthase 2	PTGES2
1.34e-05	0.0002532	0.0001	257	105.1	2.445	212020_s_at	antigen identified by monoclonal antibody Ki-67	MKI67
1.34e-05	0.0002532	0	1070	437	2.449	212041_at	ATPase, H+ transporting, lysosomal 38kDa, V0 subunit d1	ATP6V0D1
1.35e-05	0.0002548	0	127.7	377.1	0.339	1557105_a_at	Hypothetical protein LOC646858	LOC646858
1.35e-05	0.0002548	0	1419.2	3997.2	0.355	229400_at	homeobox D10	HOXD10
1.35e-05	0.0002548	0	538.1	917.3	0.587	212930_at	ATPase, Ca++ transporting, plasma membrane 1	ATP2B1
1.35e-05	0.0002548	0	1166.3	622.7	1.873	209852_x_at	proteasome (prosome, macropain) activator subunit 3 (PA28 gamma; Ki)	PSME3
1.36e-05	0.0002561	0	53.2	236.4	0.225	1555980_a_at	Hypothetical protein FLJ39609	FLJ39609
1.36e-05	0.0002561	0	44.3	187.6	0.236	204865_at	carbonic anhydrase III, muscle specific	CA3
1.36e-05	0.0002561	0.0001	395.6	1224.7	0.323	239725_at	GPI deacylase	PGAP1
1.36e-05	0.0002561	0	709.4	1554.1	0.456	1555790_a_at	zinc finger protein 320 /// hypothetical protein FLJ38482	ZNF320 /// FLJ38482
1.36e-05	0.0002561	0	9335	5644	1.654	200020_at	TAR DNA binding protein /// TAR DNA binding protein	TARDBP
1.36e-05	0.0002561	0	326.9	197.2	1.658	216232_s_at	GCN1 general control of amino-acid synthesis 1-like 1 (yeast)	GCN1L1
1.37e-05	0.0002576	0	658.2	1380.5	0.477	228693_at	coiled-coil domain containing 50	CCDC50
1.37e-05	0.0002576	0	370.1	163.4	2.265	224908_s_at	tubulin tyrosine ligase	TTL
1.37e-05	0.0002576	0.0001	2993.7	1194.8	2.506	201577_at	non-metastatic cells 1, protein (NM23A) expressed in	NME1
1.37e-05	0.0002576	0	912.9	345.3	2.644	227484_at	CDNA FLJ41690 fis, clone HCASM2009405
1.38e-05	0.0002593	0	585.4	942.7	0.621	207081_s_at	phosphatidylinositol 4-kinase, catalytic, alpha polypeptide	PIK4CA
1.38e-05	0.0002593	0	2852.8	1241.4	2.298	203971_at	solute carrier family 31 (copper transporters), member 1	SLC31A1
1.39e-05	0.000261	0	761.4	460.6	1.653	201886_at	WD repeat domain 23	WDR23
1.39e-05	0.000261	0	94.6	17.1	5.532	1555292_at	family with sequence similarity 40, member B	FAM40B
1.4e-05	0.0002627	0.0001	185.5	84.5	2.195	202578_s_at	DEAD (Asp-Glu-Ala-As) box polypeptide 19A	DDX19A
1.4e-05	0.0002627	0.0001	720.6	258.9	2.783	205656_at	protocadherin 17	PCDH17
1.41e-05	0.0002642	0	150.6	488.4	0.308	213725_x_at	hypothetical protein LOC283824	LOC283824
1.41e-05	0.0002642	0	303.1	190.4	1.592	205661_s_at	FAD1 flavin adenine dinucleotide synthetase homolog (S. cerevisiae)	FLAD1
1.41e-05	0.0002642	0	1759.6	904.8	1.945	210110_x_at	heterogeneous nuclear ribonucleoprotein H3 (2H9)	HNRPH3
1.41e-05	0.0002642	0.0001	203	57.4	3.537	214438_at	H2.0-like homeobox 1 (Drosophila)	HLX1
1.42e-05	0.0002658	0	127	351.1	0.362	209726_at	carbonic anhydrase XI	CA11
1.42e-05	0.0002658	0.0001	1394.1	2098.1	0.664	202795_x_at	TRIO and F-actin binding protein	TRIOBP
1.42e-05	0.0002658	0	585.2	183.1	3.196	229538_s_at	IQ motif containing GTPase activating protein 3	IQGAP3
1.43e-05	0.0002673	0.0002	34.3	233	0.147	224339_s_at	angiopoietin-like 1 /// angiopoietin-like 1	ANGPTL1
1.43e-05	0.0002673	0	56.3	201.5	0.279	1565728_at	hypothetical protein LOC284630	LOC284630
1.43e-05	0.0002673	0	5251.4	2395.7	2.192	201339_s_at	sterol carrier protein 2	SCP2
1.43e-05	0.0002673	0	254.6	63.7	3.997	203904_x_at	CD82 molecule	CD82
1.44e-05	0.0002688	0	53	410.1	0.129	204823_at	neuron navigator 3	NAV3
1.44e-05	0.0002688	0	94.1	305.8	0.308	205392_s_at	chemokine (C-C motif) ligand 14 /// chemokine (C-C motif) ligand 15	CCL14 /// CCL15
1.44e-05	0.0002688	0.0001	406.2	1049.5	0.387	227329_at	BTB (POZ) domain containing 4	BTBD4
1.44e-05	0.0002688	0	3215.8	1771.7	1.815	238604_at	EGFR-coamplified and overexpressed protein	ECOP
1.45e-05	0.0002705	0	2341.2	4028.6	0.581	215245_x_at	fragile X mental retardation 1	FMR1
1.45e-05	0.0002705	0	1737	884	1.965	210470_x_at	non-POU domain containing, octamer-binding	NONO
1.46e-05	0.0002719	0	134.9	326.1	0.414	204358_s_at	fibronectin leucine rich transmembrane protein 2	FLRT2
1.46e-05	0.0002719	0	292.7	576.8	0.507	229754_at	CDNA clone IMAGE:4862812
1.46e-05	0.0002719	0	313.3	580.3	0.54	227181_at	hypothetical protein LOC348801	LOC348801
1.46e-05	0.0002719	0	5868.6	3270.8	1.794	201327_s_at	chaperonin containing TCP1, subunit 6A (zeta 1)	CCT6A
1.46e-05	0.0002719	0	202.4	103.6	1.954	220083_x_at	ubiquitin carboxyl-terminal hydrolase L5	UCHL5
1.47e-05	0.0002733	0	18.4	98.6	0.187	1553654_at	synaptotagmin XIV /// chr415 synaptotagmin	SYT14 /// CHR415SYT
1.47e-05	0.0002733	0	1234.4	2319	0.532	218197_s_at	oxidation resistance 1	OXR1
1.47e-05	0.0002733	0	692.1	1271.8	0.544	204788_s_at	protoporphyrinogen oxidase	PPOX
1.47e-05	0.0002733	0.0002	9482.2	5854.3	1.62	208805_at	proteasome (prosome, macropain) subunit, alpha type, 6	PSMA6
1.47e-05	0.0002733	0	473.7	291.8	1.623	200767_s_at	family with sequence similarity 120A	FAM120A
1.48e-05	0.0002746	0	124.1	528.8	0.235	242771_at	Titin	TTN
1.48e-05	0.0002746	0	107.3	314.7	0.341	227092_at
1.48e-05	0.0002746	0	94.7	45.2	2.095	1554411_at	catenin (cadherin-associated protein), beta 1, 88kDa	CTNNB1
1.48e-05	0.0002746	0	74	34.9	2.12	1569004_at	Homo sapiens, Similar to neuronal thread protein, clone IMAGE:4106635, mRNA
1.48e-05	0.0002746	0	937.4	350.4	2.675	201411_s_at	pleckstrin homology domain containing, family B (evectins) member 2	PLEKHB2
1.49e-05	0.0002763	0.0001	40.9	185	0.221	1553710_at	hypothetical protein FLJ31659	FLJ31659
1.49e-05	0.0002763	0.0001	459.9	855.1	0.538	205760_s_at	8-oxoguanine DNA glycosylase	OGG1
1.5e-05	0.0002779	0	222.6	765.8	0.291	226069_at	prickle-like 1 (Drosophila)	PRICKLE1
1.5e-05	0.0002779	0	325.7	182.3	1.787	1554438_at	KIAA1217	KIAA1217
1.5e-05	0.0002779	0	372.6	202.8	1.837	209753_s_at	thymopoietin	TMPO
1.51e-05	0.0002793	0.0002	150.8	972.2	0.155	229178_at	hypothetical protein LOC145786	LOC145786
1.51e-05	0.0002793	0	2581.8	3993.5	0.647	213039_at	rho/rac guanine nucleotide exchange factor (GEF) 18	ARHGEF18
1.51e-05	0.0002793	0	376.5	211.8	1.778	207654_x_at	down-regulator of transcription 1, TBP-binding (negative cofactor 2)	DR1
1.51e-05	0.0002793	0	149.1	26.8	5.563	205523_at	hyaluronan and proteoglycan link protein 1	HAPLN1
1.52e-05	0.0002809	0	472.6	929.2	0.509	230168_at	Transcribed locus, moderately similar to XP_531878.2 PREDICTED: similar to zinc finger protein 91 (HPF7, HTF10) [Canis familiaris]
1.52e-05	0.0002809	0	6324.1	3180.2	1.989	211936_at	heat shock 70kDa protein 5 (glucose-regulated protein, 78kDa)	HSPA5
1.52e-05	0.0002809	0	2169.4	895.8	2.422	201222_s_at	RAD23 homolog B (S. cerevisiae)	RAD23B
1.53e-05	0.0002819	0	213.4	1252	0.17	219090_at	solute carrier family 24 (sodium/potassium/calcium exchanger), member 3	SLC24A3
1.53e-05	0.0002819	0	18.7	101.7	0.184	213964_x_at	Chromosome 10 open reading frame 95	C10orf95
1.53e-05	0.0002819	0.0001	126.4	656.3	0.193	243526_at	WD repeat domain 86	WDR86
1.53e-05	0.0002819	0	66.4	292.8	0.227	215305_at	platelet-derived growth factor receptor, alpha polypeptide /// tripartite motif-containing 6 and tripartite motif-containing 34	PDGFRA /// TRIM6-TRIM34
1.53e-05	0.0002819	0	49.1	158.6	0.31	214094_at	far upstream element (FUSE) binding protein 1	FUBP1
1.53e-05	0.0002819	0	450.2	979	0.46	244571_s_at	Tetratricopeptide repeat domain 12	TTC12
1.53e-05	0.0002819	0	949.7	628	1.512	213196_at	zinc finger protein 629	ZNF629
1.53e-05	0.0002819	0	715.2	309.6	2.31	238423_at	synaptotagmin-like 3	SYTL3
1.54e-05	0.0002834	0	852.8	1313.8	0.649	218315_s_at	CDK5 regulatory subunit associated protein 1	CDK5RAP1
1.54e-05	0.0002834	0.0002	118.2	43.6	2.711	210790_s_at	SAR1 gene homolog A (S. cerevisiae)	SAR1A
1.54e-05	0.0002834	0	465.1	128.7	3.614	218865_at	MOCO sulphurase C-terminal domain containing 1	MOSC1
1.54e-05	0.0002834	0	144	35	4.114	234148_at	Leucine rich repeat containing 8 family, member D	LRRC8D
1.55e-05	0.0002849	0.0001	101.8	230.4	0.442	244680_at	glycine receptor, beta	GLRB
1.55e-05	0.0002849	0	285.8	160.9	1.776	210564_x_at	CASP8 and FADD-like apoptosis regulator	CFLAR
1.55e-05	0.0002849	0	941.8	419.9	2.243	218342_s_at	KIAA1815	KIAA1815
1.56e-05	0.0002866	0	403.1	1065.4	0.378	209184_s_at	insulin receptor substrate 2	IRS2
1.56e-05	0.0002866	0	2323.7	4362.8	0.533	202127_at	PRP4 pre-mRNA processing factor 4 homolog B (yeast)	PRPF4B
1.58e-05	0.0002901	0	269.3	676.3	0.398	243417_at	Transcribed locus, strongly similar to XP_512178.1 PREDICTED: similar to zinc binding alcohol dehydrogenase, domain containing 2 [Pan troglodytes]
1.58e-05	0.0002901	0	2668.9	1649.4	1.618	225291_at	polyribonucleotide nucleotidyltransferase 1	PNPT1
1.59e-05	0.0002916	0	59.3	220	0.27	201981_at	pregnancy-associated plasma protein A, pappalysin 1	PAPPA
1.59e-05	0.0002916	0	5604.6	8685.3	0.645	201960_s_at	MYC binding protein 2	MYCBP2
1.59e-05	0.0002916	0	1382.7	887.7	1.558	202292_x_at	lysophospholipase II /// lysophospholipase II pseudogene 1 /// similar to Acyl-protein thioesterase 2 (Lysophospholipase II) (LPL-I) /// similar to Acyl-protein thioesterase 2 (Lysophospholipase II) (LPL-I)	LYPLA2 /// LYPLA2P1 /// LOC653639 /// LOC654135
1.6e-05	0.0002929	0.0001	12.4	63.9	0.194	1556159_at	CDNA FLJ34358 fis, clone FEBRA2013905
1.6e-05	0.0002929	0	77.7	280	0.278	227463_at	angiotensin I converting enzyme (peptidyl-dipeptidase A) 1	ACE
1.6e-05	0.0002929	0	129.7	291.3	0.445	230169_at	THAP domain containing 6	THAP6
1.6e-05	0.0002929	0.0001	2660.7	5416.1	0.491	207132_x_at	prefoldin subunit 5	PFDN5
1.6e-05	0.0002929	0	583	240.8	2.421	210117_at	sperm associated antigen 1	SPAG1
1.61e-05	0.0002943	0.0001	731.4	1588.7	0.46	218639_s_at	ZXD family zinc finger C	ZXDC
1.61e-05	0.0002943	0	372.4	665	0.56	216305_s_at	chromosome 2 open reading frame 3	C2orf3
1.61e-05	0.0002943	0	154.5	78.2	1.976	206347_at	pyruvate dehydrogenase kinase, isozyme 3	PDK3
1.61e-05	0.0002943	0	110.1	22.9	4.808	236207_at	sperm specific antigen 2	SSFA2
1.62e-05	0.0002958	0	60	387	0.155	239209_at	Transcribed locus, strongly similar to XP_515572.1 PREDICTED: hypothetical protein XP_515572 [Pan troglodytes]
1.62e-05	0.0002958	0	2301.2	1525.6	1.508	200980_s_at	pyruvate dehydrogenase (lipoamide) alpha 1	PDHA1
1.62e-05	0.0002958	0	567.5	203.1	2.794	201299_s_at	MOB1, Mps One Binder kinase activator-like 1B (yeast)	MOBK1B
1.62e-05	0.0002958	0	120.2	14.7	8.177	210119_at	potassium inwardly-rectifying channel, subfamily J, member 15	KCNJ15
1.63e-05	0.0002973	0	654.6	1089.2	0.601	205527_s_at	gem (nuclear organelle) associated protein 4	GEMIN4
1.63e-05	0.0002973	0	1557.8	788.7	1.975	200666_s_at	DnaJ (Hsp40) homolog, subfamily B, member 1	DNAJB1
1.63e-05	0.0002973	0	274.5	112.1	2.449	203579_s_at	solute carrier family 7 (cationic amino acid transporter, y+ system), member 6	SLC7A6
1.64e-05	0.0002988	0	16.2	68.2	0.238	220103_s_at	mitochondrial ribosomal protein S18C	MRPS18C
1.64e-05	0.0002988	0.0001	324.4	194.2	1.67	227335_at	death inducer-obliterator 1	DIDO1
1.64e-05	0.0002988	0.0001	893.4	428.2	2.086	219121_s_at	RNA binding motif protein 35A	RBM35A
1.65e-05	0.0003004	0	21.9	68.3	0.321	240119_at	testis/prostate/placenta-expressed protein, isoform 2	TEPP
1.65e-05	0.0003004	0	162.7	71.5	2.276	234932_s_at	CUB domain containing protein 1	CDCP1
1.66e-05	0.0003019	0	3534.3	5855.1	0.604	208706_s_at	eukaryotic translation initiation factor 5	EIF5
1.66e-05	0.0003019	0.0002	837.8	1286.3	0.651	224450_s_at	RIO kinase 1 (yeast) /// RIO kinase 1 (yeast)	RIOK1
1.66e-05	0.0003019	0	811.2	1229.7	0.66	229211_at	similar to RIKEN cDNA 0710001B24	LOC285193
1.67e-05	0.0003035	0.0001	114.2	744.8	0.153	230102_at	Ets variant gene 5 (ets-related molecule)	ETV5
1.67e-05	0.0003035	0	1433.1	3976.4	0.36	AFFX-r2-Bs-lys-3_at
1.68e-05	0.0003052	0	23.6	103.2	0.229	232562_at	CDNA FLJ11554 fis, clone HEMBA1003037
1.68e-05	0.0003052	0	242.5	472.9	0.513	236106_at	Chromosome 17 open reading frame 67	C17orf67
1.69e-05	0.0003065	0	550	318.2	1.728	221987_s_at	TSR1, 20S rRNA accumulation, homolog (S. cerevisiae)	TSR1
1.69e-05	0.0003065	0	504.6	291.6	1.73	239231_at	CDNA FLJ41910 fis, clone PEBLM2007834
1.69e-05	0.0003065	0.0001	569	317.3	1.793	239824_s_at	transmembrane protein 107	TMEM107
1.69e-05	0.0003065	0	405.9	217.1	1.87	202459_s_at	lipin 2	LPIN2
1.69e-05	0.0003065	0	13281.5	5934.8	2.238	208628_s_at	Y box binding protein 1	YBX1
1.7e-05	0.0003076	0	105.7	385.6	0.274	241193_at	V-ets erythroblastosis virus E26 oncogene homolog 2 (avian)	ETS2
1.7e-05	0.0003076	0	88.3	291.8	0.303	229974_at	Ellis van Creveld syndrome 2 (limbin)	EVC2
1.7e-05	0.0003076	0	798.5	1761.1	0.453	204045_at	transcription elongation factor A (SII)-like 1	TCEAL1
1.7e-05	0.0003076	0	5182.4	7944.2	0.652	208990_s_at	heterogeneous nuclear ribonucleoprotein H3 (2H9)	HNRPH3
1.7e-05	0.0003076	0.0002	1660	807.2	2.056	200682_s_at	ubiquitin-conjugating enzyme E2L 3	UBE2L3
1.7e-05	0.0003076	0	55.4	9	6.156	206336_at	chemokine (C-X-C motif) ligand 6 (granulocyte chemotactic protein 2)	CXCL6
1.71e-05	0.000309	0	442.5	963.8	0.459	1560081_at	hypothetical protein LOC90408	LOC90408
1.71e-05	0.000309	0.0001	198.1	340.6	0.582	225437_s_at	chromosome 7 open reading frame 27	C7orf27
1.71e-05	0.000309	0.0001	16284.2	10531.4	1.546	223000_s_at	F11 receptor	F11R
1.71e-05	0.000309	0	2077.7	605.4	3.432	228729_at	cyclin B1	CCNB1
1.72e-05	0.0003102	0	300.3	643.8	0.466	241804_at	SMA3	SMA3
1.72e-05	0.0003102	0	1828.5	3018.5	0.606	202491_s_at	inhibitor of kappa light polypeptide gene enhancer in B-cells, kinase complex-associated protein	IKBKAP
1.72e-05	0.0003102	0	574.4	936.4	0.613	239207_at	Smcy homolog, X-linked (mouse)	SMCX
1.72e-05	0.0003102	0	222.8	132.7	1.679	210639_s_at	ATG5 autophagy related 5 homolog (S. cerevisiae)	ATG5
1.72e-05	0.0003102	0	1973.7	1097.6	1.798	225210_s_at	family with sequence similarity 103, member A1	FAM103A1
1.72e-05	0.0003102	0	16828.7	8716	1.931	208691_at	transferrin receptor (p90, CD71) /// transferrin receptor (p90, CD71)	TFRC
1.73e-05	0.0003117	0	155.5	317.6	0.49	228788_at	yippee-like 1 (Drosophila)	YPEL1
1.73e-05	0.0003117	0.0001	611.8	1149.7	0.532	1558692_at	Chromosome 1 open reading frame 85	C1orf85
1.73e-05	0.0003117	0	1162.9	654	1.778	211992_at	WNK lysine deficient protein kinase 1 /// WNK lysine deficient protein kinase 1	WNK1
1.74e-05	0.0003131	0	260.7	471.3	0.553	1557121_s_at	Homo sapiens, clone IMAGE:6045023, mRNA
1.74e-05	0.0003131	0.0001	1580.2	2523.8	0.626	227837_at	Hypothetical protein FLJ20309	FLJ20309
1.74e-05	0.0003131	0	360.3	183.9	1.959	202874_s_at	ATPase, H+ transporting, lysosomal 42kDa, V1 subunit C1	ATP6V1C1
1.74e-05	0.0003131	0	818.2	383.6	2.133	212479_s_at	required for meiotic nuclear division 5 homolog A (S. cerevisiae)	RMND5A
1.75e-05	0.0003143	0	2214.1	5560.6	0.398	222872_x_at	oligonucleotide/oligosaccharide-binding fold containing 2A	OBFC2A
1.75e-05	0.0003143	0	348.7	600.2	0.581	230893_at	DnaJ homology subfamily A member 5	DNAJA5
1.75e-05	0.0003143	0	2334.5	3691.7	0.632	202853_s_at	RYK receptor-like tyrosine kinase	RYK
1.75e-05	0.0003143	0	1973.9	2984.8	0.661	200995_at	Importin 7	IPO7
1.75e-05	0.0003143	0.0001	291.2	149.3	1.95	202665_s_at	Wiskott-Aldrich syndrome protein interacting protein	WASPIP
1.76e-05	0.0003156	0.0001	65.5	244.8	0.268	238752_at	Glycosylphosphatidylinositol specific phospholipase D1	GPLD1
1.76e-05	0.0003156	0	1030.9	3008.8	0.343	202688_at	tumor necrosis factor (ligand) superfamily, member 10 /// tumor necrosis factor (ligand) superfamily, member 10	TNFSF10
1.76e-05	0.0003156	0	513.7	927.5	0.554	218476_at	protein-O-mannosyltransferase 1	POMT1
1.76e-05	0.0003156	0.0001	1434.1	2520	0.569	225707_at	ADP-ribosylation-like factor 6 interacting protein 6	ARL6IP6
1.76e-05	0.0003156	0	1679.7	430.2	3.904	202345_s_at	fatty acid binding protein 5 (psoriasis-associated) /// similar to Fatty acid-binding protein, epidermal (E-FABP) (Psoriasis-associated fatty acid-binding protein homolog) (PA-FABP)	FABP5 /// LOC653327
1.77e-05	0.0003172	0	535.2	167.9	3.188	201785_at	ribonuclease, RNase A family, 1 (pancreatic)	RNASE1
1.77e-05	0.0003172	0.0001	301.4	83.6	3.605	209070_s_at	regulator of G-protein signalling 5	RGS5
1.78e-05	0.0003187	0	1146.1	2763.6	0.415	233868_x_at	ADAM metallopeptidase domain 33	ADAM33
1.78e-05	0.0003187	0.0001	287.7	124.7	2.307	213330_s_at	stress-induced-phosphoprotein 1 (Hsp70/Hsp90-organizing protein)	STIP1
1.78e-05	0.0003187	0	3237	1395	2.32	218856_at	tumor necrosis factor receptor superfamily, member 21	TNFRSF21
1.79e-05	0.0003202	0	335.1	850.2	0.394	232262_at	phosphatidylinositol glycan anchor biosynthesis, class L	PIGL
1.79e-05	0.0003202	0	553.9	978.3	0.566	214002_at	Myosin, light polypeptide 6, alkali, smooth muscle and non-muscle	MYL6
1.8e-05	0.0003215	0	80.9	220.7	0.367	244861_at	zinc finger protein 527	ZNF527
1.8e-05	0.0003215	0	7793.7	14793.1	0.527	201448_at	TIA1 cytotoxic granule-associated RNA binding protein	TIA1
1.8e-05	0.0003215	0	689.1	1301.7	0.529	225462_at	transmembrane protein 128	TMEM128
1.8e-05	0.0003215	0	3880.4	6091.8	0.637	225745_at	low density lipoprotein receptor-related protein 6	LRP6
1.8e-05	0.0003215	0	459.4	182.6	2.516	1565689_at	Karyopherin alpha 3 (importin alpha 4)	KPNA3
1.81e-05	0.0003232	0	897.5	1601.6	0.56	209005_at	F-box and leucine-rich repeat protein 5	FBXL5
1.82e-05	0.0003247	0	4752.5	8688.6	0.547	1555889_a_at	cartilage associated protein	CRTAP
1.82e-05	0.0003247	0	200.3	351.3	0.57	228255_at	amyotrophic lateral sclerosis 2 (juvenile) chromosome region, candidate 4	ALS2CR4
1.83e-05	0.0003262	0	1055.2	671	1.573	201207_at	tumor necrosis factor, alpha-induced protein 1 (endothelial)	TNFAIP1
1.83e-05	0.0003262	0	2502.6	1463.5	1.71	201263_at	threonyl-tRNA synthetase	TARS
1.83e-05	0.0003262	0	77.1	26.7	2.888	238535_at	centrosomal protein 152kDa	CEP152
1.84e-05	0.0003272	0	321.7	715	0.45	235444_at	forkhead box P1	FOXP1
1.84e-05	0.0003272	0	183.3	406	0.451	227412_at	protein phosphatase 1, regulatory (inhibitor) subunit 3E	PPP1R3E
1.84e-05	0.0003272	0.0002	400.7	713	0.562	243747_at	zinc finger protein 599	ZNF599
1.84e-05	0.0003272	0	1433.5	827.1	1.733	223063_at	chromosome 1 open reading frame 198	C1orf198
1.84e-05	0.0003272	0	3861.6	2199.9	1.755	214771_x_at	myosin phosphatase-Rho interacting protein	M-RIP
1.84e-05	0.0003272	0.0002	98.9	29.3	3.375	223767_at	G protein-coupled receptor 84	GPR84
1.84e-05	0.0003272	0	6819.8	1506.8	4.526	225239_at	CDNA FLJ26120 fis, clone SYN00419
1.85e-05	0.0003288	0	80	269	0.297	1563941_at
1.85e-05	0.0003288	0	534.7	279.9	1.91	200987_x_at	proteasome (prosome, macropain) activator subunit 3 (PA28 gamma; Ki)	PSME3
1.86e-05	0.00033	0	388	1361.8	0.285	201150_s_at	TIMP metallopeptidase inhibitor 3 (Sorsby fundus dystrophy, pseudoinflammatory)	TIMP3
1.86e-05	0.00033	0	186.3	528.3	0.353	229015_at	FP944	LOC286367
1.86e-05	0.00033	0.0001	1337.8	2129	0.628	227319_at	CDNA FLJ31635 fis, clone NT2RI2003420
1.86e-05	0.00033	0	6124.1	4151.3	1.475	201334_s_at	Rho guanine nucleotide exchange factor (GEF) 12	ARHGEF12
[truncated: 4,584 more rows]
